# Supplementary material for: Crystal structure of octane-1,8-diaminium 4,4′-(diazene-1,2-di­yl)dibenzoate monohydrate
Source: Acta Crystallogr E Crystallogr Commun. 2018 Apr 27;74(Pt 5):724–7. doi: 10.1107/S2056989018006187 (PMC5947496; doi:10.1107/S2056989018006187)
Supplement: Supplementary file 1 [file e-74-00724-sup1.cif]

##############################################################################
#                                                                            #
# This CIF contains the data in a paper accepted for publication in          #
# Acta Crystallographica Section E. It conforms to the requirements of       #
# Notes for Authors for Acta Crystallographica Section E, and has been       #
# peer reviewed under the auspices of the IUCr Commission on Journals.       #
#                                                                            #
# Full details of the Crystallographic Information File format               #
# are given in the paper "The Crystallographic Information File (CIF):       #
# a New Standard Archive File for Crystallography" by S. R. Hall, F. H.      #
# Allen and I. D. Brown [Acta Cryst. (1991), A47, 655-685].                  #
#                                                                            #
# The current version of the core CIF dictionary is obtainable from          #
# ftp://ftp.iucr.org/pub/cif_core.dic.                                       #
#                                                                            #
# Software is freely available for graphical display of the structure(s)     #
# in this CIF. For information consult the CIF software page                 #
# http://www.iucr.org/resources/cif/software.                                #
#                                                                            #
# This file may be used for bona fide research purposes within the           #
# scientific community so long as proper attribution is given to the journal # 
# article from which it was obtained.                                        #
#                                                                            #
##############################################################################
data_I
_database_code_depnum_ccdc_archive 'CCDC 1839024'
_audit_creation_method
;
Olex2 1.2
(compiled 2017.08.10 svn.r3458 for OlexSys, GUI svn.r5381)
;
_journal_date_recd_electronic     2018-04-17
_journal_date_accepted     2018-04-23
_journal_name_full     'Acta Crystallographica, Section E'
_journal_year     2018
_journal_volume     74
_journal_issue      5
_journal_page_first     724
_journal_page_last     727
_journal_paper_category     GO
_journal_paper_doi     10.1107/S2056989018006187
_journal_coeditor_code     HB7747
_publ_contact_author_name     'Barrett, Christopher'
_publ_contact_author_email     chris.barrett@mcgill.ca
_publ_contact_author_phone     ?
_publ_section_title
;
Crystal structure of octane-1,8-diaminium 4,4'-(diazene-1,2-diyl)dibenzoate
monohydrate
;
_publ_section_title_footnote     .
loop_
    _publ_author_name
    _publ_author_footnote
    _publ_author_address
    'Elkin, Igor' .
;
Chemistry Department
McGill University
Montreal
Quebec
Canada H3A 0B8
;
    'Maris, Thierry' .
;
Department of Chemistry
Universit\'e de Montr\'eal
Montreal
Quebec
Canada H3C 3J7
;
    'Christopherson, Jan-Constantin' .
;
Chemistry Department
McGill University
Montreal
Quebec
Canada H3A 0B8
;
    'Borchers, Tristan H.' .
;
Chemistry Department
McGill University
Montreal
Quebec
Canada H3A 0B8
;
    'Barrett, Christopher J.' .
;
Chemistry Department
McGill University
Montreal
Quebec
Canada H3A 0B8
;
_publ_section_synopsis
;
The preparation and the crystal structure of octane-1,8-diaminium
4,4'-azinodibenzoate monohydrate are reported.
;
_chemical_name_systematic
;
Octane-1,8-diaminium 4,4'-(diazene-1,2-diyl)dibenzoate monohydrate
;
_chemical_name_common     ?
_chemical_formula_moiety     'C8 H22 N2 2+, C14 H8 N2 O4 2-, H2 O'
_chemical_formula_sum     'C22 H32 N4 O5'
_chemical_formula_iupac     'C8 H22 N2 2+, C14 H8 N2 O4 2-, H2 O'
_chemical_formula_weight     432.51
_chemical_melting_point     ?
_shelx_space_group_comment
;
The symmetry employed for this shelxl refinement is uniquely defined
by the following loop, which should always be used as a source of
symmetry information in preference to the above space-group names.
They are only intended as comments.
;
_space_group_crystal_system     triclinic
_space_group_name_H-M_alt     'P -1'
_space_group_name_Hall     '-P 1'
loop_
    _space_group_symop_operation_xyz
    'x, y, z'
    '-x, -y, -z'
_cell_length_a     8.36040(10)
_cell_length_b     11.4100(2)
_cell_length_c     12.4661(2)
_cell_angle_alpha     83.0010(10)
_cell_angle_beta     83.3640(10)
_cell_angle_gamma     73.9730(10)
_cell_volume     1130.24(3)
_cell_formula_units_Z     2
_cell_measurement_reflns_used     3920
_cell_measurement_theta_min     4.049
_cell_measurement_theta_max     68.143
_cell_measurement_temperature     100
_exptl_crystal_description     Block
_exptl_crystal_colour     orange
_exptl_crystal_size_max     0.4
_exptl_crystal_size_mid     0.4
_exptl_crystal_size_min     0.1
_exptl_crystal_density_diffrn     1.271
_exptl_crystal_density_meas     ?
_exptl_crystal_density_method     ?
_exptl_crystal_F_000     464
_exptl_absorpt_coefficient_mu     0.745
_exptl_absorpt_correction_type     multi-scan
_exptl_absorpt_process_details
;
(SADABS; Krause <i>et al.</i>,  2015)
;
_shelx_estimated_absorpt_T_min     0.755
_shelx_estimated_absorpt_T_max     0.929
_exptl_absorpt_correction_T_min     0.5246
_exptl_absorpt_correction_T_max     0.7530
_diffrn_ambient_temperature     100
_diffrn_radiation_type     CuK\a
_diffrn_radiation_wavelength     1.54184
_diffrn_radiation_monochromator     graphite
_diffrn_measurement_device_type     'Bruker APEXII CCD'
_diffrn_measurement_method     '\f and \w scans'
_diffrn_detector_area_resol_mean     ?
_diffrn_reflns_number     28413
_diffrn_reflns_av_R_equivalents     0.0457
_diffrn_reflns_theta_min     4.049
_diffrn_reflns_theta_max     68.143
_diffrn_reflns_theta_full     67.684
_diffrn_measured_fraction_theta_max     0.983
_diffrn_measured_fraction_theta_full     0.990
_diffrn_reflns_limit_h_min     -10
_diffrn_reflns_limit_h_max     10
_diffrn_reflns_limit_k_min     -13
_diffrn_reflns_limit_k_max     13
_diffrn_reflns_limit_l_min     -14
_diffrn_reflns_limit_l_max     14
_refine_special_details     ?
_reflns_number_total     4048
_reflns_number_gt     3920
_reflns_threshold_expression     'I > 2\s(I)'
_refine_ls_structure_factor_coef     Fsqd
_refine_ls_matrix_type     full
_refine_ls_R_factor_all     0.0376
_refine_ls_R_factor_gt     0.0368
_refine_ls_wR_factor_gt     0.0951
_refine_ls_wR_factor_ref     0.0959
_refine_ls_goodness_of_fit_ref     1.048
_refine_ls_restrained_S_all     1.048
_refine_ls_number_reflns     4048
_refine_ls_number_parameters     313
_refine_ls_number_restraints     0
_refine_ls_hydrogen_treatment     mixed
_refine_ls_weighting_scheme     calc
_refine_ls_weighting_details
              'w=1/[\s^2^(Fo^2^)+(0.0541P)^2^+0.3252P] where P=(Fo^2^+2Fc^2^)/3'
_atom_sites_solution_hydrogens     mixed
_atom_sites_solution_primary     direct
_atom_sites_solution_secondary     ?
_refine_ls_shift/su_max     0.001
_refine_ls_shift/su_mean     0.000
_refine_diff_density_max     0.200
_refine_diff_density_min     -0.303
_refine_ls_extinction_method
;
SHELXL2018 (Sheldrick, 2015b)
;
_refine_ls_extinction_coef     0.0427(17)
_refine_ls_extinction_expression
                                  'Fc^*^=kFc[1+0.001xFc^2^\l^3^/sin(2\q)]^-1/4^'
loop_
    _atom_type_symbol
    _atom_type_description
    _atom_type_scat_dispersion_real
    _atom_type_scat_dispersion_imag
    _atom_type_scat_source
    'C' 'C' 0.0181 0.0091
                         'International Tables Vol C Tables 4.2.6.8 and 6.1.1.4'
    'H' 'H' 0.0000 0.0000
                         'International Tables Vol C Tables 4.2.6.8 and 6.1.1.4'
    'N' 'N' 0.0311 0.0180
                         'International Tables Vol C Tables 4.2.6.8 and 6.1.1.4'
    'O' 'O' 0.0492 0.0322
                         'International Tables Vol C Tables 4.2.6.8 and 6.1.1.4'
_computing_data_collection
;
APEX2 (Bruker, 2013)
;
_computing_cell_refinement
;
SAINT (Bruker, 2013)
;
_computing_data_reduction
;
SAINT (Bruker, 2013)
;
_computing_structure_solution
;
SHELXT (Sheldrick, 2015a)
;
_computing_structure_refinement
;
SHELXL2018 (Sheldrick, 2015b)
;
_computing_molecular_graphics
;
<i>OLEX2</i> (Dolomanov <i>et al.</i>, 2009) and Mercury (Macrae <i>et
al.</i>,
2008)
;
_computing_publication_material
;
<i>OLEX2</i> (Dolomanov <i>et al.</i>, 2009) and <i>publCIF</i>
(Westrip,
2010)
;
loop_
    _atom_site_type_symbol
    _atom_site_label
    _atom_site_fract_x
    _atom_site_fract_y
    _atom_site_fract_z
    _atom_site_U_iso_or_equiv
    _atom_site_adp_type
    _atom_site_calc_flag
    _atom_site_occupancy
    _atom_site_disorder_assembly
    _atom_site_disorder_group
    C C12 0.44977(13) 0.39551(9) 0.39040(8) 0.0164(2) Uani d 1 . .
    C C14 0.39242(13) 0.48992(10) 0.29711(9) 0.0163(2) Uani d 1 . .
    C C15 0.50609(13) 0.50353(10) 0.20773(9) 0.0180(2) Uani d 1 . .
    H H15 0.618450 0.454880 0.207597 0.022 Uiso calc 1 . .
    C C16 0.45684(14) 0.58671(10) 0.11990(9) 0.0187(2) Uani d 1 . .
    H H16 0.534114 0.593956 0.058933 0.022 Uiso calc 1 . .
    C C17 0.29240(14) 0.66026(10) 0.12125(9) 0.0175(2) Uani d 1 . .
    C C18 0.17852(14) 0.64902(10) 0.21041(9) 0.0193(2) Uani d 1 . .
    H H18 0.067342 0.699946 0.211663 0.023 Uiso calc 1 . .
    C C19 0.22842(14) 0.56296(10) 0.29746(9) 0.0185(2) Uani d 1 . .
    H H19 0.150301 0.553905 0.357480 0.022 Uiso calc 1 . .
    C C22 0.27923(14) 0.83834(10) -0.13411(9) 0.0169(2) Uani d 1 . .
    C C23 0.12601(14) 0.92810(10) -0.13255(9) 0.0182(2) Uani d 1 . .
    H H23 0.049801 0.933790 -0.069462 0.022 Uiso calc 1 . .
    C C24 0.08731(13) 1.00833(10) -0.22421(9) 0.0174(2) Uani d 1 . .
    H H24 -0.015163 1.070596 -0.222999 0.021 Uiso calc 1 . .
    C C25 0.19653(13) 0.99937(9) -0.31875(9) 0.0162(2) Uani d 1 . .
    C C26 0.35000(14) 0.91128(10) -0.31874(9) 0.0173(2) Uani d 1 . .
    H H26 0.426383 0.905667 -0.381738 0.021 Uiso calc 1 . .
    C C27 0.39101(13) 0.83176(10) -0.22644(9) 0.0178(2) Uani d 1 . .
    H H27 0.496160 0.772422 -0.226335 0.021 Uiso calc 1 . .
    C C28 0.14659(13) 1.08221(10) -0.42094(9) 0.0168(2) Uani d 1 . .
    N N20 0.23031(12) 0.75035(8) 0.03481(8) 0.0199(2) Uani d 1 . .
    N N21 0.33560(12) 0.75025(8) -0.04586(7) 0.0194(2) Uani d 1 . .
    O O11 0.34625(9) 0.34229(7) 0.44062(6) 0.0200(2) Uani d 1 . .
    O O13 0.59935(9) 0.37427(7) 0.41176(6) 0.0209(2) Uani d 1 . .
    O O29 0.01715(9) 1.17097(7) -0.41274(6) 0.0204(2) Uani d 1 . .
    O O30 0.23647(10) 1.05688(7) -0.50725(6) 0.0234(2) Uani d 1 . .
    C C2 0.54646(13) 0.18776(10) 0.66601(9) 0.0181(2) Uani d 1 . .
    H H2A 0.442430 0.177349 0.642576 0.022 Uiso calc 1 . .
    H H2B 0.521051 0.269756 0.692620 0.022 Uiso calc 1 . .
    C C3 0.60840(13) 0.08987(10) 0.75674(9) 0.0183(2) Uani d 1 . .
    H H3A 0.715478 0.098563 0.776743 0.022 Uiso calc 1 . .
    H H3B 0.630505 0.008358 0.729672 0.022 Uiso calc 1 . .
    C C4 0.48635(13) 0.09539(10) 0.85797(8) 0.0176(2) Uani d 1 . .
    H H4A 0.380562 0.083043 0.839346 0.021 Uiso calc 1 . .
    H H4B 0.461117 0.177451 0.884428 0.021 Uiso calc 1 . .
    C C5 0.55783(13) -0.00224(10) 0.94788(8) 0.0178(2) Uani d 1 . .
    H H5A 0.580205 -0.084114 0.921493 0.021 Uiso calc 1 . .
    H H5B 0.665684 0.008692 0.964131 0.021 Uiso calc 1 . .
    N N1 0.67578(12) 0.17874(9) 0.57222(8) 0.0177(2) Uani d 1 . .
    H H1A 0.6930(19) 0.1068(16) 0.5450(12) 0.033(4) Uiso d 1 . .
    H H1B 0.6457(19) 0.2412(15) 0.5188(12) 0.031(4) Uiso d 1 . .
    H H1C 0.777(2) 0.1830(13) 0.5905(12) 0.028(4) Uiso d 1 . .
    C C7 0.04089(14) 0.23686(10) 0.30051(9) 0.0206(3) Uani d 1 . .
    H H7A -0.076237 0.235667 0.296577 0.025 Uiso calc 1 . .
    H H7B 0.107206 0.151394 0.317135 0.025 Uiso calc 1 . .
    C C8 0.10729(14) 0.28667(10) 0.19086(9) 0.0222(3) Uani d 1 . .
    H H8A 0.134670 0.221260 0.141092 0.027 Uiso calc 1 . .
    H H8B 0.212435 0.306963 0.199818 0.027 Uiso calc 1 . .
    C C9 -0.01161(13) 0.39982(10) 0.13799(9) 0.0194(2) Uani d 1 . .
    H H9A -0.117543 0.380517 0.129346 0.023 Uiso calc 1 . .
    H H9B -0.037363 0.466406 0.186456 0.023 Uiso calc 1 . .
    C C10 0.06004(14) 0.44447(10) 0.02760(9) 0.0210(3) Uani d 1 . .
    H H10A 0.089089 0.376931 -0.020020 0.025 Uiso calc 1 . .
    H H10B 0.164268 0.465977 0.036703 0.025 Uiso calc 1 . .
    N N6 0.04744(12) 0.31029(9) 0.39017(7) 0.0178(2) Uani d 1 . .
    H H6A -0.0289(18) 0.3860(14) 0.3860(11) 0.026(3) Uiso d 1 . .
    H H6B 0.153(2) 0.3200(13) 0.3926(12) 0.029(4) Uiso d 1 . .
    H H6C 0.0223(19) 0.2670(14) 0.4569(13) 0.033(4) Uiso d 1 . .
    O O31 0.20434(10) 0.46567(8) 0.62560(7) 0.0235(2) Uani d 1 . .
    H H31A 0.281(2) 0.5069(17) 0.6193(14) 0.049(5) Uiso d 1 . .
    H H31B 0.241(2) 0.4140(17) 0.5755(15) 0.048(5) Uiso d 1 . .
loop_
    _atom_site_aniso_label
    _atom_site_aniso_U_11
    _atom_site_aniso_U_22
    _atom_site_aniso_U_33
    _atom_site_aniso_U_12
    _atom_site_aniso_U_13
    _atom_site_aniso_U_23
    C12 0.0197(6) 0.0127(5) 0.0160(5) -0.0030(4) 0.0010(4) -0.0038(4)
    C14 0.0187(5) 0.0134(5) 0.0176(5) -0.0050(4) -0.0011(4) -0.0029(4)
    C15 0.0165(5) 0.0163(5) 0.0192(5) -0.0014(4) -0.0007(4) -0.0022(4)
    C16 0.0201(6) 0.0182(5) 0.0170(5) -0.0046(4) 0.0020(4) -0.0024(4)
    C17 0.0209(6) 0.0135(5) 0.0184(5) -0.0048(4) -0.0030(4) -0.0012(4)
    C18 0.0160(5) 0.0161(5) 0.0234(6) -0.0009(4) -0.0009(4) -0.0015(4)
    C19 0.0188(5) 0.0161(5) 0.0197(5) -0.0048(4) 0.0029(4) -0.0017(4)
    C22 0.0203(5) 0.0137(5) 0.0174(5) -0.0041(4) -0.0041(4) -0.0023(4)
    C23 0.0193(5) 0.0183(5) 0.0168(5) -0.0053(4) 0.0003(4) -0.0027(4)
    C24 0.0156(5) 0.0147(5) 0.0210(5) -0.0017(4) -0.0020(4) -0.0026(4)
    C25 0.0177(5) 0.0136(5) 0.0183(5) -0.0051(4) -0.0028(4) -0.0021(4)
    C26 0.0186(5) 0.0171(5) 0.0164(5) -0.0044(4) -0.0005(4) -0.0034(4)
    C27 0.0170(5) 0.0155(5) 0.0198(5) -0.0006(4) -0.0036(4) -0.0036(4)
    C28 0.0180(5) 0.0147(5) 0.0186(5) -0.0057(4) -0.0017(4) -0.0014(4)
    N20 0.0213(5) 0.0176(5) 0.0197(5) -0.0042(4) -0.0027(4) 0.0006(4)
    N21 0.0234(5) 0.0167(5) 0.0170(5) -0.0031(4) -0.0027(4) -0.0015(4)
    O11 0.0222(4) 0.0189(4) 0.0190(4) -0.0074(3) -0.0003(3) 0.0013(3)
    O13 0.0196(4) 0.0197(4) 0.0220(4) -0.0042(3) -0.0038(3) 0.0033(3)
    O29 0.0190(4) 0.0174(4) 0.0211(4) -0.0002(3) -0.0014(3) 0.0014(3)
    O30 0.0284(4) 0.0192(4) 0.0169(4) 0.0010(3) 0.0015(3) 0.0007(3)
    C2 0.0176(5) 0.0178(5) 0.0170(5) -0.0032(4) 0.0020(4) -0.0009(4)
    C3 0.0162(5) 0.0195(5) 0.0176(5) -0.0035(4) 0.0001(4) -0.0003(4)
    C4 0.0174(5) 0.0183(5) 0.0168(5) -0.0049(4) 0.0007(4) -0.0018(4)
    C5 0.0178(5) 0.0186(6) 0.0165(6) -0.0044(4) 0.0001(5) -0.0020(4)
    N1 0.0176(5) 0.0169(5) 0.0163(5) -0.0023(4) 0.0001(4) 0.0008(4)
    C7 0.0246(6) 0.0164(5) 0.0200(6) -0.0033(4) -0.0032(4) -0.0017(4)
    C8 0.0199(6) 0.0231(6) 0.0200(6) 0.0002(4) -0.0004(4) -0.0035(4)
    C9 0.0178(5) 0.0213(6) 0.0170(5) -0.0026(4) 0.0007(4) -0.0023(4)
    C10 0.0193(5) 0.0241(6) 0.0177(6) -0.0037(5) 0.0023(4) -0.0025(5)
    N6 0.0184(5) 0.0160(5) 0.0179(5) -0.0040(4) -0.0016(4) 0.0008(4)
    O31 0.0213(4) 0.0217(4) 0.0262(4) -0.0041(3) 0.0024(3) -0.0056(3)
_geom_special_details
;
 All esds (except the esd in the dihedral angle between two l.s. planes)
 are estimated using the full covariance matrix.  The cell esds are taken
 into account individually in the estimation of esds in distances, angles
 and torsion angles; correlations between esds in cell parameters are only
 used when they are defined by crystal symmetry.  An approximate (isotropic)
 treatment of cell esds is used for estimating esds involving l.s. planes.
;
loop_
    _geom_bond_atom_site_label_1
    _geom_bond_atom_site_label_2
    _geom_bond_site_symmetry_2
    _geom_bond_distance
    _geom_bond_publ_flag
    C12 C14 . 1.5103(14) ?
    C12 O11 . 1.2578(13) ?
    C12 O13 . 1.2599(14) ?
    C14 C15 . 1.4011(15) ?
    C14 C19 . 1.3939(15) ?
    C15 H15 . 0.9500 ?
    C15 C16 . 1.3800(15) ?
    C16 H16 . 0.9500 ?
    C16 C17 . 1.3984(16) ?
    C17 C18 . 1.3951(15) ?
    C17 N20 . 1.4325(14) ?
    C18 H18 . 0.9500 ?
    C18 C19 . 1.3909(16) ?
    C19 H19 . 0.9500 ?
    C22 C23 . 1.4018(16) ?
    C22 C27 . 1.3920(15) ?
    C22 N21 . 1.4253(14) ?
    C23 H23 . 0.9500 ?
    C23 C24 . 1.3839(16) ?
    C24 H24 . 0.9500 ?
    C24 C25 . 1.4008(15) ?
    C25 C26 . 1.3944(16) ?
    C25 C28 . 1.5172(15) ?
    C26 H26 . 0.9500 ?
    C26 C27 . 1.3891(15) ?
    C27 H27 . 0.9500 ?
    C28 O29 . 1.2656(13) ?
    C28 O30 . 1.2549(13) ?
    N20 N21 . 1.2575(14) ?
    C2 H2A . 0.9900 ?
    C2 H2B . 0.9900 ?
    C2 C3 . 1.5176(15) ?
    C2 N1 . 1.4907(13) ?
    C3 H3A . 0.9900 ?
    C3 H3B . 0.9900 ?
    C3 C4 . 1.5244(14) ?
    C4 H4A . 0.9900 ?
    C4 H4B . 0.9900 ?
    C4 C5 . 1.5289(15) ?
    C5 C5 2_657 1.525(2) ?
    C5 H5A . 0.9900 ?
    C5 H5B . 0.9900 ?
    N1 H1A . 0.895(17) ?
    N1 H1B . 0.916(16) ?
    N1 H1C . 0.918(16) ?
    C7 H7A . 0.9900 ?
    C7 H7B . 0.9900 ?
    C7 C8 . 1.5196(16) ?
    C7 N6 . 1.4905(14) ?
    C8 H8A . 0.9900 ?
    C8 H8B . 0.9900 ?
    C8 C9 . 1.5247(15) ?
    C9 H9A . 0.9900 ?
    C9 H9B . 0.9900 ?
    C9 C10 . 1.5228(15) ?
    C10 C10 2_565 1.527(2) ?
    C10 H10A . 0.9900 ?
    C10 H10B . 0.9900 ?
    N6 H6A . 0.921(16) ?
    N6 H6B . 0.921(16) ?
    N6 H6C . 0.947(16) ?
    O31 H31A . 0.89(2) ?
    O31 H31B . 0.88(2) ?
loop_
    _geom_angle_atom_site_label_1
    _geom_angle_atom_site_label_2
    _geom_angle_atom_site_label_3
    _geom_angle_site_symmetry_1
    _geom_angle_site_symmetry_3
    _geom_angle
    _geom_angle_publ_flag
    O11 C12 C14 . . 118.09(9) ?
    O11 C12 O13 . . 124.36(10) ?
    O13 C12 C14 . . 117.54(9) ?
    C15 C14 C12 . . 119.29(9) ?
    C19 C14 C12 . . 121.45(9) ?
    C19 C14 C15 . . 119.26(10) ?
    C14 C15 H15 . . 119.6 ?
    C16 C15 C14 . . 120.82(10) ?
    C16 C15 H15 . . 119.6 ?
    C15 C16 H16 . . 120.2 ?
    C15 C16 C17 . . 119.54(10) ?
    C17 C16 H16 . . 120.2 ?
    C16 C17 N20 . . 123.64(10) ?
    C18 C17 C16 . . 120.26(10) ?
    C18 C17 N20 . . 116.10(9) ?
    C17 C18 H18 . . 120.1 ?
    C19 C18 C17 . . 119.74(10) ?
    C19 C18 H18 . . 120.1 ?
    C14 C19 H19 . . 119.8 ?
    C18 C19 C14 . . 120.36(10) ?
    C18 C19 H19 . . 119.8 ?
    C23 C22 N21 . . 125.14(10) ?
    C27 C22 C23 . . 120.04(10) ?
    C27 C22 N21 . . 114.81(9) ?
    C22 C23 H23 . . 120.5 ?
    C24 C23 C22 . . 119.07(10) ?
    C24 C23 H23 . . 120.5 ?
    C23 C24 H24 . . 119.4 ?
    C23 C24 C25 . . 121.19(10) ?
    C25 C24 H24 . . 119.4 ?
    C24 C25 C28 . . 120.42(9) ?
    C26 C25 C24 . . 119.24(10) ?
    C26 C25 C28 . . 120.32(10) ?
    C25 C26 H26 . . 120.1 ?
    C27 C26 C25 . . 119.89(10) ?
    C27 C26 H26 . . 120.1 ?
    C22 C27 H27 . . 119.7 ?
    C26 C27 C22 . . 120.51(10) ?
    C26 C27 H27 . . 119.7 ?
    O29 C28 C25 . . 117.57(9) ?
    O30 C28 C25 . . 117.37(9) ?
    O30 C28 O29 . . 125.06(10) ?
    N21 N20 C17 . . 112.88(9) ?
    N20 N21 C22 . . 114.90(9) ?
    H2A C2 H2B . . 108.1 ?
    C3 C2 H2A . . 109.6 ?
    C3 C2 H2B . . 109.6 ?
    N1 C2 H2A . . 109.6 ?
    N1 C2 H2B . . 109.6 ?
    N1 C2 C3 . . 110.15(9) ?
    C2 C3 H3A . . 108.8 ?
    C2 C3 H3B . . 108.8 ?
    C2 C3 C4 . . 113.74(9) ?
    H3A C3 H3B . . 107.7 ?
    C4 C3 H3A . . 108.8 ?
    C4 C3 H3B . . 108.8 ?
    C3 C4 H4A . . 109.3 ?
    C3 C4 H4B . . 109.3 ?
    C3 C4 C5 . . 111.41(9) ?
    H4A C4 H4B . . 108.0 ?
    C5 C4 H4A . . 109.3 ?
    C5 C4 H4B . . 109.3 ?
    C4 C5 H5A . . 108.9 ?
    C4 C5 H5B . . 108.9 ?
    C5 C5 C4 2_657 . 113.31(11) ?
    C5 C5 H5A 2_657 . 108.9 ?
    C5 C5 H5B 2_657 . 108.9 ?
    H5A C5 H5B . . 107.7 ?
    C2 N1 H1A . . 109.6(10) ?
    C2 N1 H1B . . 112.0(9) ?
    C2 N1 H1C . . 113.2(9) ?
    H1A N1 H1B . . 109.5(13) ?
    H1A N1 H1C . . 107.0(13) ?
    H1B N1 H1C . . 105.4(13) ?
    H7A C7 H7B . . 107.8 ?
    C8 C7 H7A . . 109.0 ?
    C8 C7 H7B . . 109.0 ?
    N6 C7 H7A . . 109.0 ?
    N6 C7 H7B . . 109.0 ?
    N6 C7 C8 . . 112.95(9) ?
    C7 C8 H8A . . 108.5 ?
    C7 C8 H8B . . 108.5 ?
    C7 C8 C9 . . 114.99(9) ?
    H8A C8 H8B . . 107.5 ?
    C9 C8 H8A . . 108.5 ?
    C9 C8 H8B . . 108.5 ?
    C8 C9 H9A . . 109.0 ?
    C8 C9 H9B . . 109.0 ?
    H9A C9 H9B . . 107.8 ?
    C10 C9 C8 . . 112.75(9) ?
    C10 C9 H9A . . 109.0 ?
    C10 C9 H9B . . 109.0 ?
    C9 C10 C10 . 2_565 113.21(11) ?
    C9 C10 H10A . . 108.9 ?
    C9 C10 H10B . . 108.9 ?
    C10 C10 H10A 2_565 . 108.9 ?
    C10 C10 H10B 2_565 . 108.9 ?
    H10A C10 H10B . . 107.7 ?
    C7 N6 H6A . . 112.5(9) ?
    C7 N6 H6B . . 111.9(9) ?
    C7 N6 H6C . . 108.3(9) ?
    H6A N6 H6B . . 109.4(13) ?
    H6A N6 H6C . . 107.9(12) ?
    H6B N6 H6C . . 106.5(13) ?
    H31A O31 H31B . . 102.9(16) ?
loop_
    _geom_torsion_atom_site_label_1
    _geom_torsion_atom_site_label_2
    _geom_torsion_atom_site_label_3
    _geom_torsion_atom_site_label_4
    _geom_torsion_site_symmetry_1
    _geom_torsion_site_symmetry_2
    _geom_torsion_site_symmetry_3
    _geom_torsion_site_symmetry_4
    _geom_torsion
    _geom_torsion_publ_flag
    C12 C14 C15 C16 . . . . 178.35(9) ?
    C12 C14 C19 C18 . . . . -179.80(9) ?
    C14 C15 C16 C17 . . . . 1.46(16) ?
    C15 C14 C19 C18 . . . . -0.49(16) ?
    C15 C16 C17 C18 . . . . -0.48(16) ?
    C15 C16 C17 N20 . . . . 179.03(9) ?
    C16 C17 C18 C19 . . . . -0.97(16) ?
    C16 C17 N20 N21 . . . . 4.90(15) ?
    C17 C18 C19 C14 . . . . 1.45(16) ?
    C17 N20 N21 C22 . . . . 179.88(8) ?
    C18 C17 N20 N21 . . . . -175.57(9) ?
    C19 C14 C15 C16 . . . . -0.99(16) ?
    C22 C23 C24 C25 . . . . 1.52(16) ?
    C23 C22 C27 C26 . . . . -1.97(16) ?
    C23 C22 N21 N20 . . . . 5.80(15) ?
    C23 C24 C25 C26 . . . . -2.76(16) ?
    C23 C24 C25 C28 . . . . 175.60(9) ?
    C24 C25 C26 C27 . . . . 1.62(15) ?
    C24 C25 C28 O29 . . . . 11.03(14) ?
    C24 C25 C28 O30 . . . . -168.56(10) ?
    C25 C26 C27 C22 . . . . 0.71(16) ?
    C26 C25 C28 O29 . . . . -170.63(9) ?
    C26 C25 C28 O30 . . . . 9.78(15) ?
    C27 C22 C23 C24 . . . . 0.85(16) ?
    C27 C22 N21 N20 . . . . -175.22(9) ?
    C28 C25 C26 C27 . . . . -176.74(9) ?
    N20 C17 C18 C19 . . . . 179.48(9) ?
    N21 C22 C23 C24 . . . . 179.78(9) ?
    N21 C22 C27 C26 . . . . 178.99(9) ?
    O11 C12 C14 C15 . . . . -146.46(10) ?
    O11 C12 C14 C19 . . . . 32.86(14) ?
    O13 C12 C14 C15 . . . . 32.65(14) ?
    O13 C12 C14 C19 . . . . -148.03(10) ?
    C2 C3 C4 C5 . . . . -177.97(9) yes
    C3 C4 C5 C5 . . . 2_657 178.25(10) yes
    N1 C2 C3 C4 . . . . 177.78(9) yes
    C7 C8 C9 C10 . . . . -179.03(9) yes
    C8 C9 C10 C10 . . . 2_565 178.30(11) yes
    N6 C7 C8 C9 . . . . -76.89(12) yes
loop_
    _geom_hbond_atom_site_label_D
    _geom_hbond_atom_site_label_H
    _geom_hbond_atom_site_label_A
    _geom_hbond_site_symmetry_A
    _geom_hbond_distance_DH
    _geom_hbond_distance_HA
    _geom_hbond_distance_DA
    _geom_hbond_angle_DHA
    _geom_hbond_publ_flag
    N1 H1A O30 2_665 0.895(17) 1.897(17) 2.7796(13) 168.3(14) yes
    N1 H1B O13 . 0.916(16) 1.881(17) 2.7942(12) 175.0(14) yes
    N1 H1C O29 1_646 0.918(16) 1.970(16) 2.8579(12) 162.5(13) yes
    N6 H6A O31 2_566 0.921(16) 1.912(16) 2.8296(13) 174.0(13) yes
    N6 H6B O11 . 0.921(16) 1.879(16) 2.7735(12) 163.2(13) yes
    N6 H6C O29 1_546 0.947(16) 1.849(17) 2.7847(12) 169.0(14) yes
    N6 H6C O30 1_546 0.947(16) 2.590(16) 3.0880(12) 113.2(11) yes
    O31 H31A O13 2_666 0.89(2) 1.88(2) 2.7418(11) 165.2(17) yes
    O31 H31B O11 . 0.88(2) 1.97(2) 2.8184(11) 162.2(16) yes
_shelx_hkl_file
;
  -1   0   0  472.26   33.16
  -1   0   0  553.67   33.18
   1   0   0  550.59   33.17
   1   0   0  576.69   33.19
   1   0   0  586.84   33.18
   1   0   0  605.38   33.19
  -2   0   0  551.50   32.57
  -2   0   0  609.21   32.55
  -2   0   0  551.66   32.54
  -2   0   0  463.18   32.61
  -2   0   0  593.73   32.54
   2   0   0  516.95   32.54
   2   0   0  583.51   32.58
   2   0   0  541.05   32.59
   2   0   0  541.32   32.57
   2   0   0  539.93   32.56
   2   0   0  520.43   32.55
  -3   0   0  166.59   10.66
  -3   0   0  163.96   10.72
  -3   0   0  200.24   10.62
  -3   0   0  168.49   10.65
  -3   0   0  186.37   10.59
  -3   0   0  189.52   10.73
  -3   0   0  160.99   10.66
  -3   0   0  153.55   10.73
   3   0   0  178.04   10.68
   3   0   0  184.57   10.70
   3   0   0  196.87   10.71
   3   0   0  183.07   10.65
   3   0   0  169.57   10.61
   3   0   0  177.96   10.63
   3   0   0  178.62   10.65
  -4   0   0   67.54    4.57
  -4   0   0   74.06    4.36
  -4   0   0   66.52    4.54
  -4   0   0   72.39    4.56
  -4   0   0   66.85    4.45
   4   0   0   74.77    4.49
   4   0   0   77.25    4.45
   4   0   0   81.05    4.54
   4   0   0   63.54    4.62
   4   0   0   74.41    4.40
  -5   0   0  339.93   22.47
  -5   0   0  362.51   22.49
  -5   0   0  371.55   22.38
  -5   0   0  336.11   22.47
  -5   0   0  406.08   22.37
   5   0   0  391.42   22.49
   5   0   0  406.86   22.39
   5   0   0  362.82   22.45
   5   0   0  324.59   22.50
   5   0   0  402.89   22.41
   5   0   0  390.27   22.37
   5   0   0  380.44   22.33
  -6   0   0   12.76    1.19
  -6   0   0   14.30    1.13
  -6   0   0   12.24    1.39
  -6   0   0   10.83    1.40
  -6   0   0   15.32    1.52
   6   0   0   13.17    1.19
   6   0   0   13.42    1.41
   6   0   0   12.75    1.30
   6   0   0   11.53    2.14
   6   0   0   12.68    1.17
   6   0   0   13.09    1.12
   6   0   0   13.37    1.25
  -7   0   0  127.44    8.70
  -7   0   0  138.10    8.16
  -7   0   0  150.87    8.20
  -7   0   0  122.97    8.35
   7   0   0  128.67    8.20
   7   0   0  121.65    8.41
   7   0   0  135.72    8.24
   7   0   0  139.93    8.14
   7   0   0  136.54    8.26
   7   0   0  125.28    8.27
  -8   0   0    1.10    0.50
  -8   0   0    1.31    0.91
  -8   0   0    1.77    0.78
   8   0   0    1.57    0.55
   8   0   0    0.64    0.49
   8   0   0    1.78    0.78
   8   0   0    0.14    0.72
   9   0   0   38.66    2.59
   9  -1   0  134.81    8.50
   9  -1   0  146.42    8.56
   8  -1   0   38.49    2.47
   8  -1   0   38.53    2.76
   8  -1   0   31.57    2.77
   8  -1   0   36.80    2.58
  -8   1   0   40.25    2.63
  -8   1   0   40.49    2.50
  -8   1   0   32.96    2.93
   7  -1   0  156.87   10.19
   7  -1   0  165.65   10.31
   7  -1   0  168.95   10.00
   7  -1   0  161.23   10.10
   7  -1   0  153.00   10.31
   7  -1   0  170.35   10.19
  -7   1   0  180.99   10.06
  -7   1   0  152.82   10.21
  -7   1   0  170.06   10.07
   6  -1   0   44.22    3.47
   6  -1   0   49.87    3.12
   6  -1   0   47.73    3.24
   6  -1   0   47.67    3.25
   6  -1   0   49.92    3.17
   6  -1   0   49.26    3.27
   6  -1   0   47.60    3.34
  -6   1   0   53.35    3.17
  -6   1   0   43.82    3.34
  -6   1   0   46.55    3.39
  -6   1   0   49.51    3.22
   5  -1   0    1.21    0.61
   5  -1   0    2.70    0.56
   5  -1   0    2.01    0.48
   5  -1   0    1.14    0.77
   5  -1   0    1.97    0.41
  -5   1   0    1.12    0.69
  -5   1   0    1.92    0.61
  -5   1   0    1.33    0.62
  -5   1   0    1.86    0.49
   4  -1   0    0.26    0.29
   4  -1   0    0.78    0.30
   4  -1   0    1.52    0.66
   4  -1   0    0.12    0.24
   4  -1   0    0.59    0.62
   4  -1   0    0.12    0.33
  -4   1   0    0.78    0.39
  -4   1   0    0.07    0.33
  -4   1   0   -0.08    0.34
  -4   1   0    1.01    0.49
  -4   1   0    0.73    0.25
  -4   1   0   -0.13    0.36
  -4   1   0   -0.11    0.55
   3  -1   0  536.59   32.71
   3  -1   0  548.20   32.69
   3  -1   0  467.16   32.75
   3  -1   0  569.48   32.70
   3  -1   0  613.62   32.83
  -3   1   0  578.37   32.69
  -3   1   0  542.99   32.77
  -3   1   0  568.25   32.69
  -3   1   0  582.27   32.70
  -3   1   0  514.80   32.72
  -3   1   0  508.37   32.67
   2  -1   0 1901.92  109.34
   2  -1   0 1714.52  109.36
   2  -1   0 1813.56  109.33
  -2   1   0 1819.64  109.34
  -2   1   0 1942.51  109.35
   1  -1   0 1548.09   99.24
   1  -1   0 1911.52   99.22
   1  -1   0 1830.40   99.22
   1  -1   0 1677.60   99.22
  -1   1   0 1594.89   99.22
  -1   1   0 1448.74   99.22
   0  -1   0    2.27    0.15
   0  -1   0    2.30    0.16
   0  -1   0    2.06    0.18
   0   1   0    2.20    0.16
   0   1   0    1.97    0.16
   0   1   0    2.21    0.18
   0   1   0    1.95    0.14
  -2  -1   0 2738.95  169.34
   2   1   0 2869.10  169.32
   2   1   0 2938.03  169.40
  -3  -1   0  510.28   28.38
  -3  -1   0  458.83   28.35
  -3  -1   0  427.97   28.44
  -3  -1   0  451.40   28.31
  -3  -1   0  482.06   28.39
  -3  -1   0  500.62   28.40
  -3  -1   0  471.30   28.68
   3   1   0  473.13   28.35
   3   1   0  454.68   28.32
   3   1   0  456.37   28.37
   3   1   0  461.75   28.39
   3   1   0  504.76   28.39
   3   1   0  523.67   28.37
   3   1   0  476.81   28.34
  -4  -1   0  607.91   41.44
  -4  -1   0  666.39   41.29
  -4  -1   0  602.11   41.41
  -4  -1   0  670.85   41.35
  -4  -1   0  684.93   41.45
  -4  -1   0  761.06   41.41
   4   1   0  702.77   41.31
   4   1   0  695.72   41.35
   4   1   0  720.67   41.41
   4   1   0  681.56   41.29
   4   1   0  675.46   41.48
   4   1   0  801.37   41.44
   4   1   0  741.46   41.44
  -5  -1   0  552.24   36.15
  -5  -1   0  577.45   36.18
  -5  -1   0  583.64   36.10
  -5  -1   0  580.39   36.02
  -5  -1   0  584.02   36.17
  -5  -1   0  654.23   36.03
   5   1   0  625.99   36.16
   5   1   0  656.24   36.07
   5   1   0  587.55   35.98
   5   1   0  619.31   36.06
   5   1   0  615.93   36.02
   5   1   0  601.77   36.13
  -6  -1   0   92.69    5.11
  -6  -1   0   76.34    5.28
  -6  -1   0   85.22    5.08
  -6  -1   0   72.17    5.26
  -6  -1   0   83.24    5.32
   6   1   0   74.27    5.37
   6   1   0   81.80    5.27
   6   1   0   80.65    5.13
   6   1   0   82.81    5.15
   6   1   0   82.71    5.06
   6   1   0   84.48    5.11
  -7  -1   0    0.22    0.70
  -7  -1   0    1.10    0.60
  -7  -1   0   -0.10    0.54
   7   1   0   -0.07    0.50
   7   1   0   -0.11    0.63
   7   1   0   -0.63    0.52
   7   1   0    1.76    0.90
   7   1   0    0.62    0.48
   7   1   0    0.04    0.92
  -8  -1   0   36.57    2.08
  -8  -1   0   31.98    2.50
  -8  -1   0   28.08    2.45
   8   1   0   25.00    2.67
   8   1   0   30.42    2.29
   8   1   0   29.29    2.41
   8   1   0   32.90    2.17
  -9  -1   0   12.15    1.79
   9   1   0    9.41    1.36
   9   1   0   10.68    1.46
   8  -2   0  140.23    9.24
  -8   2   0  163.19    9.35
  -8   2   0  151.57    9.27
   7  -2   0   43.08    3.05
   7  -2   0   44.00    3.03
   7  -2   0   46.43    2.92
   7  -2   0   48.29    3.40
   7  -2   0   43.66    3.13
   7  -2   0   40.96    3.60
  -7   2   0   45.80    3.04
  -7   2   0   48.50    3.01
  -7   2   0   41.41    3.36
   6  -2   0   66.50    4.62
   6  -2   0   66.17    4.56
   6  -2   0   65.86    4.43
   6  -2   0   73.17    4.51
   6  -2   0   71.38    4.49
   6  -2   0   72.57    4.39
   6  -2   0   66.65    4.68
  -6   2   0   79.43    4.48
  -6   2   0   69.84    4.52
  -6   2   0   66.90    4.65
   5  -2   0  560.54   33.74
   5  -2   0  526.15   33.85
   5  -2   0  562.73   33.84
   5  -2   0  613.38   33.78
   5  -2   0  523.13   33.83
   5  -2   0  568.13   33.71
   5  -2   0  552.50   33.79
   5  -2   0  560.93   33.79
  -5   2   0  515.32   33.79
  -5   2   0  649.14   33.81
  -5   2   0  565.10   33.78
  -5   2   0  513.94   33.85
  -5   2   0  623.15   33.72
   4  -2   0  420.33   26.78
   4  -2   0  443.07   26.81
   4  -2   0  450.98   26.79
   4  -2   0  482.55   26.80
   4  -2   0  466.04   26.83
   4  -2   0  478.97   26.80
   4  -2   0  410.41   26.83
   4  -2   0  442.14   26.72
   4  -2   0  473.76   26.77
  -4   2   0  493.49   26.79
  -4   2   0  451.95   26.80
  -4   2   0  434.58   26.69
  -4   2   0  442.89   26.74
  -4   2   0  394.34   26.80
  -4   2   0  411.94   26.80
  -4   2   0  459.20   26.76
   3  -2   0 3459.12  213.48
   3  -2   0 3470.89  213.44
   3  -2   0 3374.28  213.41
   3  -2   0 3681.88  213.46
  -3   2   0 3756.83  213.44
  -3   2   0 3754.41  213.48
  -3   2   0 3447.92  213.45
  -3   2   0 3764.18  213.40
   2  -2   0  751.82   43.07
   2  -2   0  748.24   43.08
   2  -2   0  798.27   43.17
   2  -2   0  645.54   43.10
   2  -2   0  739.90   43.05
   2  -2   0  684.11   43.03
   2  -2   0  762.72   43.04
   2  -2   0  665.06   43.06
   2  -2   0  736.17   43.06
  -2   2   0  808.83   43.13
  -2   2   0  621.78   43.09
  -2   2   0  737.49   43.07
  -2   2   0  690.01   43.05
  -2   2   0  734.26   43.07
  -2   2   0  682.08   43.09
  -2   2   0  720.92   43.08
  -2   2   0  760.16   43.09
   1  -2   0 1539.20   79.95
   1  -2   0 1340.16   79.96
   1  -2   0 1196.53   79.96
  -1   2   0 1315.25   79.97
  -1   2   0 1403.01   79.99
  -1   2   0 1284.30   80.00
  -1   2   0 1332.14   79.97
   0  -2   0  725.23   44.40
   0  -2   0  817.51   44.40
   0   2   0  772.85   44.35
   0   2   0  673.12   44.35
   0   2   0  742.31   44.36
   0   2   0  743.68   44.40
  -1  -2   0    0.70    0.17
   1   2   0    1.00    0.21
  -2  -2   0 1020.48   59.66
  -2  -2   0  983.47   59.62
  -3  -2   0 1200.76   71.23
  -3  -2   0 1102.45   71.28
  -3  -2   0 1175.32   71.28
  -3  -2   0 1233.71   71.19
  -3  -2   0 1079.33   71.25
  -3  -2   0 1197.10   71.17
   3   2   0 1181.02   71.14
   3   2   0 1241.40   71.12
   3   2   0 1228.11   71.22
   3   2   0 1248.32   71.19
   3   2   0 1268.01   71.24
  -4  -2   0  669.36   45.30
  -4  -2   0  807.69   45.18
  -4  -2   0  872.20   45.32
  -4  -2   0  646.90   45.26
  -4  -2   0  678.37   45.14
  -4  -2   0  725.12   45.16
   4   2   0  752.69   45.17
   4   2   0  845.49   45.30
   4   2   0  844.13   45.23
   4   2   0  779.75   45.21
   4   2   0  741.28   45.24
   4   2   0  731.79   45.12
   4   2   0  760.23   45.14
  -5  -2   0    1.31    0.55
  -5  -2   0    0.27    0.47
  -5  -2   0    1.78    0.51
  -5  -2   0    0.75    0.53
   5   2   0    0.60    0.32
   5   2   0    1.43    0.47
   5   2   0    1.21    0.36
   5   2   0    1.52    0.54
   5   2   0    0.82    0.30
   5   2   0    1.21    0.33
  -6  -2   0   70.81    4.98
  -6  -2   0   79.19    4.72
  -6  -2   0   78.70    5.03
  -6  -2   0   83.82    4.82
  -6  -2   0   70.45    4.98
   6   2   0   76.87    4.82
   6   2   0   72.91    5.10
   6   2   0   78.34    4.98
   6   2   0   77.93    4.83
   6   2   0   75.98    4.74
  -7  -2   0   66.45    4.24
  -7  -2   0   66.09    3.74
  -7  -2   0   56.45    4.11
  -7  -2   0   56.04    4.09
  -7  -2   0   61.75    4.02
   7   2   0   59.65    4.07
   7   2   0   60.46    3.93
   7   2   0   58.43    4.20
   7   2   0   63.62    3.90
   7   2   0   56.76    3.88
   7   2   0   54.21    3.92
  -8  -2   0   54.95    3.54
  -8  -2   0   43.94    3.44
   8   2   0   49.54    3.21
   8   2   0   47.95    3.35
   8   2   0   45.73    3.48
   8   2   0   53.90    3.31
   8   2   0   49.08    3.40
  -9  -2   0   17.93    2.48
   9   2   0   18.14    1.70
   9   2   0   19.76    1.44
   9   2   0   19.63    1.58
   8  -3   0  429.26   25.93
  -8   3   0  431.95   25.82
   7  -3   0   34.19    2.74
   7  -3   0   36.06    2.44
   7  -3   0   31.31    2.50
  -7   3   0   37.71    2.44
  -7   3   0   34.16    2.47
   6  -3   0  144.82    8.27
   6  -3   0  131.36    8.21
   6  -3   0  119.52    8.36
   6  -3   0  135.52    8.26
   6  -3   0  128.19    8.71
  -6   3   0  125.87    8.42
  -6   3   0  131.28    8.30
  -6   3   0  151.66    8.29
   5  -3   0    3.10    0.59
   5  -3   0    2.39    0.58
   5  -3   0    1.75    0.71
   5  -3   0    2.19    0.40
   5  -3   0    2.56    0.48
   5  -3   0    3.19    0.72
  -5   3   0    3.37    0.59
  -5   3   0    2.03    0.55
  -5   3   0    2.01    0.58
  -5   3   0    1.45    0.86
  -5   3   0    2.42    0.53
   4  -3   0  737.80   42.82
   4  -3   0  762.36   42.81
   4  -3   0  743.78   42.76
   4  -3   0  689.81   42.77
   4  -3   0  741.93   42.74
   4  -3   0  732.47   42.71
   4  -3   0  667.30   42.84
   4  -3   0  690.82   42.80
  -4   3   0  713.10   42.70
  -4   3   0  703.84   42.79
  -4   3   0  714.81   42.82
  -4   3   0  747.39   42.80
  -4   3   0  706.01   42.76
  -4   3   0  744.95   42.77
  -4   3   0  646.20   42.81
   3  -3   0 1224.87   70.86
   3  -3   0 1060.21   70.85
   3  -3   0 1181.23   70.84
   3  -3   0 1187.85   70.80
   3  -3   0 1205.21   70.84
   3  -3   0 1231.65   70.87
   3  -3   0 1231.69   70.82
  -3   3   0 1228.51   70.85
  -3   3   0 1275.89   70.89
  -3   3   0 1076.46   70.89
  -3   3   0 1159.76   70.87
  -3   3   0 1205.23   70.86
   2  -3   0  118.19    8.42
   2  -3   0  121.36    8.42
   2  -3   0  146.99    8.40
   2  -3   0  141.85    8.38
   2  -3   0  144.05    8.38
   2  -3   0  135.53    8.35
   2  -3   0  151.60    8.38
   2  -3   0  142.36    8.35
   2  -3   0  152.82    8.67
   2  -3   0  128.87    8.38
  -2   3   0  133.57    8.38
  -2   3   0  148.58    8.41
  -2   3   0  120.17    8.44
  -2   3   0  141.99    8.43
  -2   3   0  143.72    8.45
  -2   3   0  151.70    8.48
   1  -3   0 1099.21   59.22
   1  -3   0  892.83   59.25
   1  -3   0  976.14   59.21
   1  -3   0 1122.77   59.33
   1  -3   0  943.96   59.25
   1  -3   0 1018.92   59.19
  -1   3   0 1083.92   59.25
  -1   3   0  974.13   59.22
  -1   3   0  960.16   59.26
  -1   3   0  945.35   59.22
  -1   3   0  925.07   59.21
  -1   3   0  995.90   59.27
   0  -3   0    9.40    0.71
   0  -3   0    9.34    0.61
   0  -3   0    8.92    0.72
   0   3   0    9.62    0.68
   0   3   0    8.51    0.64
   0   3   0    8.83    0.72
   0   3   0    8.16    0.71
   0   3   0    9.38    0.62
   0   3   0    9.30    0.63
  -1  -3   0  201.27   12.81
   1   3   0  227.13   12.83
  -2  -3   0  225.14   13.00
  -2  -3   0  190.95   12.97
   2   3   0  233.66   12.96
  -3  -3   0  688.68   43.47
  -3  -3   0  762.37   43.41
  -3  -3   0  729.23   43.39
  -3  -3   0  650.16   43.43
  -3  -3   0  715.60   43.38
  -3  -3   0  671.71   43.48
  -3  -3   0  784.22   43.45
   3   3   0  780.14   43.43
   3   3   0  718.01   43.30
   3   3   0  779.45   43.42
  -4  -3   0  136.19    8.62
  -4  -3   0  129.61    8.35
  -4  -3   0  133.67    8.44
  -4  -3   0  143.15    8.49
  -4  -3   0  153.09    8.56
   4   3   0  137.29    8.52
   4   3   0  136.45    8.51
   4   3   0  141.36    8.37
   4   3   0  140.17    8.41
   4   3   0  134.72    8.48
   4   3   0  151.20    8.45
  -5  -3   0   67.07    4.46
  -5  -3   0   60.88    4.33
  -5  -3   0   77.80    4.60
  -5  -3   0   68.48    4.65
  -5  -3   0   64.81    4.58
  -5  -3   0   79.37    4.49
  -5  -3   0   75.45    4.51
  -5  -3   0   74.92    4.65
   5   3   0   70.32    4.58
   5   3   0   71.12    4.39
   5   3   0   73.17    4.44
   5   3   0   79.04    4.50
   5   3   0   73.76    4.59
   5   3   0   67.70    4.40
  -6  -3   0   14.44    1.49
  -6  -3   0   15.17    1.04
  -6  -3   0   12.98    1.40
  -6  -3   0   12.56    1.46
  -6  -3   0   15.72    1.53
  -6  -3   0   16.17    1.38
  -6  -3   0   15.58    1.34
   6   3   0   13.51    1.43
   6   3   0   13.70    1.20
   6   3   0   14.19    1.86
   6   3   0   12.97    1.15
   6   3   0   13.28    1.25
  -7  -3   0   58.41    4.25
  -7  -3   0   64.81    4.15
  -7  -3   0   66.33    4.35
  -7  -3   0   59.64    4.33
   7   3   0   62.06    4.06
   7   3   0   59.86    4.33
   7   3   0   66.26    3.96
   7   3   0   61.41    4.00
   7   3   0   61.06    4.06
  -8  -3   0    7.24    1.45
  -8  -3   0    9.20    1.43
  -8  -3   0    8.56    1.42
  -8  -3   0    7.60    1.41
   8   3   0   11.00    1.09
   8   3   0    9.09    1.26
   8   3   0   12.38    1.69
   8   3   0   10.92    1.51
   8   3   0   12.06    1.17
  -9  -3   0   40.36    3.24
  -9  -3   0   50.41    4.61
   9   3   0   49.09    3.05
   9   3   0   50.12    3.17
   9   3   0   48.00    3.19
   8  -4   0  206.16   12.22
   8  -4   0  188.66   12.36
  -8   4   0  202.83   12.27
  -8   4   0  212.87   12.22
   7  -4   0  322.21   19.16
   7  -4   0  307.43   19.27
  -7   4   0  328.94   19.20
  -7   4   0  315.51   19.21
   6  -4   0  233.95   14.22
   6  -4   0  227.76   14.06
   6  -4   0  242.76   14.09
   6  -4   0  211.06   14.26
  -6   4   0  221.92   14.15
  -6   4   0  256.16   14.14
   5  -4   0    1.06    0.51
   5  -4   0    0.80    0.52
  -5   4   0    0.92    0.64
  -5   4   0    1.75    0.58
  -5   4   0    2.61    0.66
  -5   4   0    1.12    0.53
   4  -4   0   59.78    4.30
   4  -4   0   63.84    4.35
   4  -4   0   66.48    4.27
   4  -4   0   67.33    4.26
   4  -4   0   68.75    4.18
   4  -4   0   71.79    4.25
   4  -4   0   68.67    4.15
   4  -4   0   65.32    4.31
  -4   4   0   64.73    4.26
  -4   4   0   71.00    4.29
  -4   4   0   64.16    4.32
  -4   4   0   64.51    4.34
  -4   4   0   68.46    4.21
  -4   4   0   69.27    4.32
  -4   4   0   69.05    4.30
  -4   4   0   69.50    4.29
   3  -4   0  527.71   31.34
   3  -4   0  510.65   31.30
   3  -4   0  537.04   31.33
   3  -4   0  525.82   31.29
   3  -4   0  531.21   31.35
   3  -4   0  504.84   31.40
   3  -4   0  460.97   31.48
   3  -4   0  521.32   31.34
  -3   4   0  584.07   31.37
  -3   4   0  480.27   31.39
  -3   4   0  529.03   31.32
  -3   4   0  533.37   31.39
  -3   4   0  541.28   31.40
  -3   4   0  531.40   31.40
  -3   4   0  542.35   31.36
   2  -4   0  534.78   29.52
   2  -4   0  496.57   29.46
   2  -4   0  528.47   29.51
   2  -4   0  511.75   29.52
   2  -4   0  459.79   29.68
   2  -4   0  499.29   29.54
   2  -4   0  451.60   29.55
   2  -4   0  472.38   29.53
  -2   4   0  511.69   29.58
  -2   4   0  498.97   29.51
  -2   4   0  508.88   29.58
  -2   4   0  446.52   29.56
  -2   4   0  500.54   29.53
   1  -4   0 2044.75  116.37
   1  -4   0 1703.49  116.30
   1  -4   0 1702.86  116.44
   1  -4   0 2223.58  116.47
   1  -4   0 2096.96  116.26
   1  -4   0 2061.91  116.28
   1  -4   0 1775.01  116.33
   1  -4   0 1938.29  116.33
  -1   4   0 2211.54  116.36
  -1   4   0 1877.49  116.27
  -1   4   0 1934.93  116.37
  -1   4   0 1886.84  116.30
   0  -4   0    5.73    0.64
   0  -4   0    5.03    0.76
   0  -4   0    6.39    0.72
   0  -4   0    5.79    0.49
   0  -4   0    5.97    0.90
   0  -4   0    6.27    0.81
   0  -4   0    6.56    0.69
   0   4   0    6.55    0.52
   0   4   0    6.65    0.54
   0   4   0    6.36    0.62
   0   4   0    6.86    0.65
   0   4   0    5.71    0.79
   0   4   0    7.31    0.54
  -1  -4   0    0.61    0.35
  -1  -4   0    0.49    0.37
   1   4   0    1.13    0.18
   1   4   0    0.70    0.16
   1   4   0    1.27    0.18
  -2  -4   0    4.98    0.54
  -2  -4   0    4.70    0.82
  -2  -4   0    3.51    0.67
  -2  -4   0    4.17    0.64
  -2  -4   0    5.18    0.58
  -2  -4   0    4.34    0.74
  -2  -4   0    4.81    0.54
  -2  -4   0    4.76    0.71
  -2  -4   0    3.45    0.60
  -2  -4   0    3.61    0.75
   2   4   0    5.75    0.49
  -3  -4   0  259.46   15.43
  -3  -4   0  267.65   15.46
  -3  -4   0  288.98   15.51
  -3  -4   0  238.08   15.51
  -3  -4   0  225.22   15.54
  -3  -4   0  235.60   15.56
  -3  -4   0  238.51   15.49
  -3  -4   0  264.59   15.47
   3   4   0  293.87   15.43
   3   4   0  260.43   15.44
  -4  -4   0  114.57    7.11
  -4  -4   0  114.66    7.03
  -4  -4   0   98.62    7.13
  -4  -4   0   98.01    6.99
  -4  -4   0  132.82    7.15
  -4  -4   0  100.82    7.14
  -4  -4   0  121.54    7.17
   4   4   0  116.99    7.07
   4   4   0  119.38    7.08
   4   4   0  127.09    6.99
   4   4   0  119.23    6.97
   4   4   0  118.59    6.93
  -5  -4   0  128.62    8.68
  -5  -4   0  139.82    8.58
  -5  -4   0  160.09    8.59
  -5  -4   0  122.82    8.71
  -5  -4   0  136.47    8.68
  -5  -4   0  138.00    8.73
  -5  -4   0  143.40    8.62
   5   4   0  132.77    8.48
   5   4   0  151.73    8.60
   5   4   0  139.15    8.67
   5   4   0  148.73    8.52
   5   4   0  140.51    8.68
   5   4   0  146.43    8.47
  -6  -4   0    4.74    0.85
  -6  -4   0    2.99    0.72
  -6  -4   0    4.36    0.75
  -6  -4   0    4.01    0.82
  -6  -4   0    3.69    0.82
  -6  -4   0    5.21    0.96
   6   4   0    2.89    0.78
   6   4   0    2.64    0.52
   6   4   0    2.77    1.24
   6   4   0    3.24    0.56
   6   4   0    3.25    0.58
  -7  -4   0  440.35   25.33
  -7  -4   0  421.47   24.66
  -7  -4   0  374.42   25.36
   7   4   0  405.08   24.63
   7   4   0  412.28   24.83
   7   4   0  410.41   24.55
   7   4   0  407.50   24.59
   7   4   0  403.58   24.59
  -8  -4   0   10.98    1.42
  -8  -4   0   10.08    1.46
  -8  -4   0    9.29    1.49
   8   4   0    9.44    1.34
   8   4   0   10.37    1.08
   8   4   0   10.00    1.13
   8   4   0    9.18    1.52
   8   4   0   12.04    1.69
  -9  -4   0    5.42    1.48
  -9  -4   0    4.41    0.86
  -9  -4   0    4.60    0.87
   9   4   0    2.61    0.85
   9   4   0    2.74    0.77
   7  -5   0   99.96    6.40
  -7   5   0  102.39    6.13
  -7   5   0   93.48    6.13
   6  -5   0   33.57    2.22
   6  -5   0   29.54    2.42
  -6   5   0   30.23    2.35
  -6   5   0   32.13    2.27
   5  -5   0  330.45   21.39
   5  -5   0  353.85   21.26
   5  -5   0  340.89   21.42
   5  -5   0  381.13   21.32
  -5   5   0  375.13   21.40
  -5   5   0  338.16   21.39
  -5   5   0  357.80   21.42
   4  -5   0   30.54    2.04
   4  -5   0   28.50    2.23
   4  -5   0   28.63    2.12
   4  -5   0   28.57    1.97
  -4   5   0   30.28    2.17
  -4   5   0   25.68    2.21
  -4   5   0   28.81    2.20
  -4   5   0   29.39    2.17
  -4   5   0   28.69    2.11
  -4   5   0   29.16    2.05
  -4   5   0   30.10    2.16
   3  -5   0   17.07    1.27
   3  -5   0   16.39    1.46
   3  -5   0   16.90    1.16
   3  -5   0   16.69    1.26
   3  -5   0   13.90    1.90
   3  -5   0   15.21    1.39
  -3   5   0   15.18    1.26
  -3   5   0   15.45    1.34
  -3   5   0   16.87    1.36
  -3   5   0   18.83    1.42
  -3   5   0   13.23    1.46
  -3   5   0   14.19    1.48
  -3   5   0   15.46    1.31
   2  -5   0  530.21   29.70
   2  -5   0  551.50   29.76
   2  -5   0  559.67   29.76
   2  -5   0  449.40   29.79
   2  -5   0  482.61   29.79
   2  -5   0  466.82   29.96
  -2   5   0  501.04   29.75
  -2   5   0  510.26   29.79
  -2   5   0  426.59   29.81
  -2   5   0  462.48   29.83
  -2   5   0  516.97   29.78
  -2   5   0  494.09   29.82
  -2   5   0  517.52   29.86
   1  -5   0  201.64   13.38
   1  -5   0  214.38   13.44
   1  -5   0  239.43   13.33
   1  -5   0  193.42   13.55
  -1   5   0  228.95   13.46
  -1   5   0  243.62   13.48
  -1   5   0  247.95   13.38
  -1   5   0  197.81   13.45
  -1   5   0  224.77   13.34
  -1   5   0  229.85   13.46
   0  -5   0   89.68    6.20
   0  -5   0   90.59    5.97
   0  -5   0  100.74    6.12
   0  -5   0   94.38    5.91
   0   5   0   95.73    5.95
   0   5   0  104.59    6.08
   0   5   0  104.88    6.03
   0   5   0  100.79    5.97
   0   5   0  101.60    5.96
   0   5   0  100.08    6.06
  -1  -5   0  605.28   35.81
  -1  -5   0  538.82   35.71
  -1  -5   0  665.35   35.80
  -1  -5   0  574.00   35.77
  -1  -5   0  601.47   35.86
   1   5   0  550.05   35.73
   1   5   0  569.65   35.84
   1   5   0  615.96   35.70
   1   5   0  635.96   35.76
   1   5   0  620.79   35.85
   1   5   0  622.60   35.76
  -2  -5   0   41.17    2.90
  -2  -5   0   45.37    2.82
  -2  -5   0   43.06    2.76
  -2  -5   0   39.54    2.76
   2   5   0   46.66    2.71
   2   5   0   44.20    2.80
   2   5   0   44.68    2.79
  -3  -5   0  114.34    7.01
  -3  -5   0  116.40    7.14
   3   5   0  112.56    6.96
  -4  -5   0  885.36   48.77
  -4  -5   0  851.68   48.77
  -4  -5   0  729.80   48.92
  -4  -5   0  762.30   49.00
  -4  -5   0  815.32   48.84
  -4  -5   0  808.38   48.80
  -4  -5   0  908.14   48.72
  -4  -5   0  798.18   48.78
  -4  -5   0  741.27   48.82
   4   5   0  813.30   48.77
   4   5   0  803.48   48.75
   4   5   0  878.66   48.91
   4   5   0  817.57   48.70
  -5  -5   0    5.26    0.96
  -5  -5   0    4.76    0.76
  -5  -5   0    4.12    0.93
  -5  -5   0    2.42    0.65
  -5  -5   0    5.54    1.02
  -5  -5   0    5.68    0.88
  -5  -5   0    5.00    1.11
  -5  -5   0    3.51    0.67
   5   5   0    3.78    0.56
   5   5   0    3.31    0.60
   5   5   0    3.89    0.68
   5   5   0    4.10    0.52
   5   5   0    3.71    0.84
  -6  -5   0   47.59    3.33
  -6  -5   0   55.38    3.46
  -6  -5   0   48.64    3.49
  -6  -5   0   45.62    3.54
  -6  -5   0   50.06    3.73
  -6  -5   0   59.20    3.63
  -6  -5   0   50.23    3.55
   6   5   0   52.32    3.21
   6   5   0   51.49    3.37
   6   5   0   47.04    4.45
   6   5   0   50.46    3.56
   6   5   0   53.78    3.27
   6   5   0   50.01    3.24
  -7  -5   0  267.72   16.01
  -7  -5   0  270.99   16.15
  -7  -5   0  231.00   16.15
  -7  -5   0  295.35   16.25
   7   5   0  267.32   15.90
   7   5   0  262.46   15.91
   7   5   0  268.87   15.93
   7   5   0  242.28   16.22
   7   5   0  269.46   16.01
  -8  -5   0 1194.75   66.25
  -8  -5   0 1008.99   66.16
  -8  -5   0 1097.34   66.38
  -8  -5   0 1083.62   66.15
   8   5   0 1040.42   66.05
   8   5   0 1160.72   65.97
   8   5   0 1115.97   66.02
   8   5   0 1147.90   65.92
  -9  -5   0  904.10   54.78
  -9  -5   0  909.66   54.77
   9   5   0  895.04   54.67
   9   5   0  956.72   54.64
   7  -6   0    1.11    0.82
   7  -6   0    0.28    0.67
  -7   6   0    0.55    0.53
  -7   6   0    0.00    0.56
   6  -6   0    0.43    0.57
   6  -6   0    0.02    0.66
  -6   6   0    0.74    0.62
  -6   6   0    1.58    0.58
   5  -6   0    3.44    0.83
   5  -6   0    3.85    0.65
  -5   6   0    4.11    0.78
  -5   6   0    5.06    0.91
  -5   6   0    4.02    0.71
   4  -6   0    0.53    0.47
   4  -6   0    0.42    0.57
  -4   6   0   -0.76    0.50
  -4   6   0   -0.21    0.55
  -4   6   0    1.33    0.71
  -4   6   0   -0.10    0.53
  -4   6   0    0.51    0.67
  -4   6   0    0.40    0.86
  -4   6   0    2.07    0.70
   3  -6   0   18.78    2.25
   3  -6   0   21.51    1.73
   3  -6   0   22.77    1.81
   3  -6   0   22.62    1.56
  -3   6   0   21.34    1.72
  -3   6   0   19.50    1.58
  -3   6   0   24.13    2.21
  -3   6   0   20.96    1.66
  -3   6   0   21.75    1.75
  -3   6   0   17.78    1.83
   2  -6   0   63.88    4.21
   2  -6   0   63.52    4.48
   2  -6   0   64.27    4.24
   2  -6   0   71.68    4.12
  -2   6   0   65.17    4.18
  -2   6   0   60.59    4.34
  -2   6   0   67.68    4.29
  -2   6   0   68.59    4.16
  -2   6   0   63.10    4.33
  -2   6   0   66.82    4.26
  -2   6   0   70.04    4.22
   1  -6   0  251.84   16.51
   1  -6   0  259.49   16.26
   1  -6   0  275.03   16.32
   1  -6   0  279.70   16.36
  -1   6   0  287.82   16.27
  -1   6   0  267.41   16.37
  -1   6   0  276.63   16.24
  -1   6   0  275.39   16.36
  -1   6   0  281.24   16.39
  -1   6   0  283.31   16.27
  -1   6   0  235.31   16.36
   0  -6   0   70.27    4.29
   0  -6   0   64.26    4.54
   0  -6   0   80.14    4.39
   0  -6   0   65.16    4.24
   0   6   0   71.26    4.25
   0   6   0   68.96    4.39
   0   6   0   69.76    4.26
   0   6   0   65.67    4.37
   0   6   0   67.56    4.24
   0   6   0   65.03    4.37
  -1  -6   0   28.33    2.51
  -1  -6   0   34.49    2.17
  -1  -6   0   36.61    2.47
  -1  -6   0   33.69    2.54
  -1  -6   0   31.80    2.34
  -1  -6   0   35.08    2.23
   1   6   0   34.19    2.20
   1   6   0   36.43    2.20
   1   6   0   34.57    2.35
   1   6   0   34.93    2.29
   1   6   0   39.24    2.18
   1   6   0   34.17    2.35
  -2  -6   0   40.11    3.11
  -2  -6   0   47.17    3.05
  -2  -6   0   38.65    3.03
  -2  -6   0   45.28    2.97
  -2  -6   0   46.22    3.12
  -2  -6   0   43.37    2.89
  -2  -6   0   44.89    2.97
   2   6   0   44.71    2.96
   2   6   0   49.16    2.96
   2   6   0   47.17    2.77
   2   6   0   49.43    2.81
  -3  -6   0 1391.57   77.01
  -3  -6   0 1156.77   77.00
  -3  -6   0 1161.31   77.09
  -3  -6   0 1321.02   76.98
  -3  -6   0 1433.66   77.08
  -3  -6   0 1232.48   77.14
  -3  -6   0 1432.86   77.01
   3   6   0 1240.99   76.90
   3   6   0 1296.31   76.95
   3   6   0 1270.59   76.91
   3   6   0 1264.06   76.95
  -4  -6   0   41.14    2.59
  -4  -6   0   36.18    2.47
  -4  -6   0   36.04    2.45
  -4  -6   0   36.72    2.55
  -4  -6   0   32.42    2.52
  -4  -6   0   40.51    2.47
  -4  -6   0   38.57    2.54
  -4  -6   0   33.14    2.63
  -4  -6   0   33.71    2.36
   4   6   0   32.49    2.57
   4   6   0   34.51    2.49
   4   6   0   34.02    2.45
   4   6   0   33.44    2.48
  -5  -6   0    5.44    1.07
  -5  -6   0    6.54    1.25
  -5  -6   0    4.73    0.86
  -5  -6   0    5.02    1.04
  -5  -6   0    6.13    1.08
  -5  -6   0    4.39    0.80
  -5  -6   0    6.72    1.02
  -5  -6   0    6.12    1.10
  -5  -6   0    5.41    0.92
  -5  -6   0    5.44    1.15
   5   6   0    6.36    1.13
   5   6   0    7.91    1.17
   5   6   0    6.02    0.93
  -6  -6   0   80.21    5.52
  -6  -6   0   80.48    5.23
  -6  -6   0   77.65    5.33
  -6  -6   0   73.23    5.29
  -6  -6   0   92.90    5.27
  -6  -6   0   90.68    5.40
  -6  -6   0   92.64    5.13
   6   6   0   78.66    5.15
   6   6   0   72.33    5.38
   6   6   0   78.74    4.98
   6   6   0   72.24    4.95
  -7  -6   0   55.67    3.95
  -7  -6   0   54.28    4.16
  -7  -6   0   58.13    3.87
  -7  -6   0   53.24    3.73
  -7  -6   0   51.70    3.93
   7   6   0   60.51    3.62
   7   6   0   54.28    4.15
   7   6   0   58.95    3.64
   7   6   0   61.85    3.66
  -8  -6   0   80.29    5.22
  -8  -6   0   68.87    4.89
  -8  -6   0   73.61    4.93
  -8  -6   0   69.67    4.82
   8   6   0   74.07    4.61
   8   6   0   76.25    4.87
  -9  -6   0  218.18   15.21
  -9  -6   0  253.17   15.35
   9   6   0  270.01   14.83
  -6   7   0  102.48    6.40
   5  -7   0    3.02    0.75
   5  -7   0    1.00    0.70
  -5   7   0    2.83    0.68
  -5   7   0    2.71    0.80
  -5   7   0    2.31    0.65
   4  -7   0  182.56    9.89
   4  -7   0  150.76    9.98
  -4   7   0  166.36    9.99
  -4   7   0  150.67   10.10
  -4   7   0  157.18   10.02
  -4   7   0  156.81   10.06
  -4   7   0  162.11   10.02
  -4   7   0  170.66    9.89
   3  -7   0   10.84    2.15
   3  -7   0   12.03    1.20
   3  -7   0   13.30    1.34
   3  -7   0   11.60    1.49
  -3   7   0   11.52    1.36
  -3   7   0   13.41    1.20
  -3   7   0   12.92    1.35
  -3   7   0   12.32    1.33
  -3   7   0   10.90    1.42
   2  -7   0  108.64    6.75
   2  -7   0  114.49    6.81
   2  -7   0  107.08    6.66
   2  -7   0  112.17    7.08
  -2   7   0  104.80    6.81
  -2   7   0   95.72    6.90
  -2   7   0  113.37    6.72
  -2   7   0  107.37    6.86
  -2   7   0  108.60    6.75
  -2   7   0  113.37    6.78
   1  -7   0 1320.58   75.66
   1  -7   0 1262.61   75.87
   1  -7   0 1250.65   75.61
   1  -7   0 1247.80   75.66
   1  -7   0 1169.33   75.52
  -1   7   0 1211.02   75.68
  -1   7   0 1203.49   75.51
  -1   7   0 1397.21   75.59
  -1   7   0 1282.78   75.56
  -1   7   0 1320.18   75.69
  -1   7   0 1275.28   75.61
   0  -7   0  233.38   14.14
   0  -7   0  224.81   13.93
   0  -7   0  233.17   14.07
   0  -7   0  210.46   14.28
   0   7   0  250.50   13.99
   0   7   0  215.37   14.11
   0   7   0  234.28   13.95
   0   7   0  242.55   13.98
   0   7   0  241.88   14.12
  -1  -7   0   15.52    1.35
  -1  -7   0   16.03    1.17
  -1  -7   0   15.45    1.29
  -1  -7   0   12.01    1.44
   1   7   0   12.89    1.08
   1   7   0   14.46    1.07
   1   7   0   13.15    1.38
   1   7   0   13.46    1.30
  -2  -7   0   44.05    2.87
  -2  -7   0   43.30    2.78
  -2  -7   0   43.24    2.76
  -2  -7   0   37.12    3.04
   2   7   0   47.27    2.63
   2   7   0   42.13    2.64
   2   7   0   38.67    2.90
   2   7   0   40.97    2.86
  -3  -7   0   38.98    2.94
  -3  -7   0   40.84    2.87
  -3  -7   0   43.82    2.86
  -3  -7   0   47.63    3.11
  -3  -7   0   41.74    2.87
  -3  -7   0   47.14    2.78
  -3  -7   0   39.54    2.78
  -3  -7   0   39.58    2.89
  -3  -7   0   39.10    3.03
   3   7   0   43.84    2.97
   3   7   0   39.49    2.84
   3   7   0   42.27    2.88
  -4  -7   0  192.03   11.25
  -4  -7   0  202.40   11.15
  -4  -7   0  154.04   11.30
  -4  -7   0  178.22   11.24
  -4  -7   0  182.44   11.45
  -4  -7   0  205.82   11.26
  -4  -7   0  195.21   11.26
  -4  -7   0  179.09   11.27
  -4  -7   0  196.90   11.19
   4   7   0  168.58   11.25
   4   7   0  171.25   11.20
   4   7   0  177.93   11.16
   4   7   0  179.37   11.21
  -5  -7   0    8.36    1.33
  -5  -7   0    7.89    1.44
  -5  -7   0    9.43    1.31
  -5  -7   0    7.18    1.32
  -5  -7   0    7.97    1.05
  -5  -7   0    8.95    1.27
  -5  -7   0    8.48    1.49
  -5  -7   0    8.69    1.12
  -5  -7   0    9.58    1.21
   5   7   0   11.43    1.54
   5   7   0    8.06    1.19
  -6  -7   0 2074.87  113.98
  -6  -7   0 1836.97  113.70
  -6  -7   0 1949.55  113.87
  -6  -7   0 2091.60  113.85
  -6  -7   0 1658.27  114.22
  -6  -7   0 2108.91  113.98
   6   7   0 1738.32  113.57
   6   7   0 1817.26  113.73
  -7  -7   0   16.52    1.57
  -7  -7   0   15.59    2.04
  -7  -7   0   14.91    1.94
  -7  -7   0   12.47    1.50
  -7  -7   0   14.56    1.62
   7   7   0   15.13    1.37
  -8  -7   0   60.46    4.68
  -8  -7   0   70.01    4.74
  -8  -7   0   69.41    4.42
  -8  -7   0   63.42    4.47
   8   7   0   73.65    4.29
   8   7   0   65.57    4.26
  -9  -7   0   88.50    5.13
  -9  -7   0   70.35    5.54
  -9  -7   0   90.84    5.11
   9   7   0   70.92    4.95
   6  -8   0    7.32    0.99
  -6   8   0    6.84    0.96
   5  -8   0   11.96    1.20
  -5   8   0   10.36    1.31
  -5   8   0   12.32    1.19
  -5   8   0    8.50    1.58
   4  -8   0    6.11    1.00
  -4   8   0    7.95    1.15
  -4   8   0    6.82    0.90
  -4   8   0    8.08    1.93
  -4   8   0    7.00    1.27
   3  -8   0    2.57    0.66
   3  -8   0    3.73    1.72
  -3   8   0    2.90    1.24
  -3   8   0    2.81    0.79
  -3   8   0    3.08    0.66
  -3   8   0    3.78    0.94
  -3   8   0    2.78    1.07
  -3   8   0    3.01    0.83
   2  -8   0  115.69    7.85
   2  -8   0  122.86    7.49
   2  -8   0  123.48    7.57
  -2   8   0  126.87    7.63
  -2   8   0  116.42    7.68
  -2   8   0  127.20    7.50
  -2   8   0  114.50    7.60
  -2   8   0  122.46    7.56
   1  -8   0  392.24   23.24
   1  -8   0  346.86   23.48
   1  -8   0  404.52   23.28
   1  -8   0  382.85   23.11
  -1   8   0  380.21   23.19
  -1   8   0  383.65   23.16
  -1   8   0  400.00   23.15
  -1   8   0  391.97   23.26
   0  -8   0    7.78    1.20
   0  -8   0   10.52    1.48
   0  -8   0    8.36    1.10
   0  -8   0   10.29    0.91
   0   8   0   10.32    1.19
   0   8   0   10.98    1.64
   0   8   0   10.66    1.03
   0   8   0    8.33    0.96
   0   8   0   11.16    1.39
   0   8   0   10.63    1.05
  -1  -8   0  246.32   13.95
  -1  -8   0  226.41   13.83
  -1  -8   0  252.59   13.79
  -1  -8   0  222.88   14.12
  -1  -8   0  236.58   13.95
   1   8   0  191.23   13.90
   1   8   0  243.41   13.71
   1   8   0  216.13   13.68
   1   8   0  215.61   13.86
   1   8   0  220.24   13.67
  -2  -8   0    1.25    0.54
  -2  -8   0    1.05    0.71
  -2  -8   0    1.76    0.79
  -2  -8   0    2.33    0.67
  -2  -8   0    1.30    0.49
   2   8   0    1.87    1.12
   2   8   0    1.74    0.63
   2   8   0    1.72    0.45
   2   8   0    1.32    0.35
   2   8   0    1.20    0.74
  -3  -8   0   85.61    5.18
  -3  -8   0   81.61    5.09
  -3  -8   0   68.08    5.08
  -3  -8   0   75.76    5.06
  -3  -8   0   83.91    5.34
  -3  -8   0   79.28    4.97
  -3  -8   0   79.78    4.98
   3   8   0   78.44    5.17
  -4  -8   0   91.53    5.93
  -4  -8   0   98.72    5.90
  -4  -8   0   87.24    6.10
  -4  -8   0   91.73    5.78
  -4  -8   0   88.57    5.74
  -4  -8   0   94.46    5.92
  -5  -8   0   30.71    2.30
  -5  -8   0   28.63    2.49
  -5  -8   0   22.78    2.23
  -5  -8   0   26.15    2.11
  -5  -8   0   27.84    2.43
  -5  -8   0   29.75    2.41
  -5  -8   0   29.91    2.47
  -5  -8   0   33.12    2.19
  -6  -8   0   22.93    2.07
  -6  -8   0   27.95    2.21
  -6  -8   0   23.11    2.19
  -6  -8   0   23.31    1.93
  -6  -8   0   25.10    1.99
  -6  -8   0   26.78    2.32
  -7  -8   0    0.38    0.82
  -7  -8   0    1.49    0.85
  -7  -8   0    2.41    1.20
  -7  -8   0    1.11    1.15
  -7  -8   0    2.36    0.81
  -7  -8   0    2.18    0.76
  -8  -8   0   13.18    1.86
  -8  -8   0   13.72    1.58
  -8  -8   0   11.58    1.41
  -9  -8   0    2.44    0.68
  -9  -8   0    1.38    0.79
  -5   9   0    2.92    0.65
   4  -9   0   13.10    1.73
  -4   9   0   15.69    1.39
  -4   9   0   14.26    1.36
  -4   9   0   11.95    1.95
   3  -9   0    5.71    0.79
  -3   9   0    7.02    1.05
  -3   9   0    7.35    1.18
  -3   9   0    7.39    1.10
  -3   9   0    7.15    1.19
   2  -9   0  326.83   18.84
   2  -9   0  314.01   18.92
   2  -9   0  297.52   19.20
  -2   9   0  319.65   19.00
  -2   9   0  325.29   19.39
  -2   9   0  316.54   18.88
  -2   9   0  283.90   18.91
  -2   9   0  320.91   18.96
   1  -9   0   51.26    3.75
   1  -9   0   45.40    3.37
  -1   9   0   50.15    3.38
  -1   9   0   45.24    3.23
  -1   9   0   45.57    3.61
  -1   9   0   50.07    3.28
  -1   9   0   50.02    3.30
   0  -9   0   66.94    3.89
   0  -9   0   69.94    4.20
   0  -9   0   69.04    4.26
   0  -9   0   66.24    4.11
   0  -9   0   65.39    4.55
   0   9   0   57.76    4.02
   0   9   0   60.74    4.17
   0   9   0   59.48    4.04
   0   9   0   55.07    4.06
   0   9   0   58.33    4.46
  -1  -9   0   64.88    4.50
  -1  -9   0   62.77    4.23
  -1  -9   0   62.24    4.16
  -1  -9   0   66.18    4.07
   1   9   0   59.44    4.00
   1   9   0   59.88    3.95
  -2  -9   0   18.90    1.86
  -2  -9   0   20.72    1.85
  -2  -9   0   22.15    1.66
  -2  -9   0   20.63    2.10
  -2  -9   0   20.70    1.77
   2   9   0   22.64    1.61
   2   9   0   19.32    1.68
   2   9   0   20.11    1.48
   2   9   0   19.38    2.26
  -3  -9   0  133.78    8.51
  -3  -9   0  139.17    8.91
  -3  -9   0  145.16    8.76
  -3  -9   0  137.52    8.65
  -3  -9   0  138.69    8.55
  -3  -9   0  140.45    8.83
   3   9   0  136.70    8.36
   3   9   0  139.52    8.44
  -4  -9   0    7.47    1.42
  -4  -9   0    5.93    1.08
  -4  -9   0    5.18    0.95
  -4  -9   0    9.13    1.22
  -4  -9   0    6.67    1.15
  -4  -9   0    6.84    1.24
  -5  -9   0    4.60    0.93
  -5  -9   0    5.92    1.15
  -5  -9   0    4.36    0.86
  -5  -9   0    3.39    0.90
  -5  -9   0    4.53    1.05
  -5  -9   0    7.35    1.25
  -5  -9   0    6.10    0.96
  -5  -9   0    5.01    1.12
  -6  -9   0   -0.14    0.84
  -6  -9   0   -0.43    0.97
  -6  -9   0    1.07    0.88
  -6  -9   0   -1.43    1.02
  -6  -9   0   -0.10    0.90
  -6  -9   0   -0.25    0.74
  -7  -9   0  306.13   17.04
  -7  -9   0  290.46   16.88
  -7  -9   0  245.45   16.89
  -7  -9   0  273.13   17.21
  -8  -9   0   68.13    4.34
  -8  -9   0   61.04    4.35
  -8  -9   0   73.35    4.71
   4 -10   0   33.79    2.22
   4 -10   0   27.09    2.53
  -4  10   0   31.97    2.27
  -4  10   0   35.07    2.30
  -3  10   0    4.33    1.35
  -3  10   0    3.36    0.81
  -3  10   0    3.15    0.70
  -3  10   0    1.87    0.66
   2 -10   0  347.91   20.20
   2 -10   0  303.88   20.43
   2 -10   0  310.50   20.15
   2 -10   0  353.88   20.25
  -2  10   0  347.64   20.28
  -2  10   0  346.06   20.16
   1 -10   0   81.58    5.97
   1 -10   0   92.89    5.70
   1 -10   0   92.57    5.65
  -1  10   0   88.63    5.58
  -1  10   0   91.52    5.67
  -1  10   0   83.70    5.64
  -1  10   0   89.20    5.71
   0 -10   0   23.92    1.98
   0 -10   0   21.96    1.92
   0 -10   0   22.99    2.28
   0 -10   0   24.92    1.89
   0  10   0   23.21    1.84
   0  10   0   23.13    3.04
   0  10   0   22.15    2.04
   0  10   0   23.76    1.90
   0  10   0   22.17    1.84
  -1 -10   0  269.59   18.76
  -1 -10   0  291.10   19.10
  -1 -10   0  326.75   18.72
  -1 -10   0  340.48   18.91
   1  10   0  334.03   18.72
   1  10   0  282.94   18.98
   1  10   0  318.93   18.78
   1  10   0  324.06   18.67
   1  10   0  300.25   18.63
  -2 -10   0 2138.47  127.77
  -2 -10   0 1877.33  128.11
  -2 -10   0 2140.48  127.89
   2  10   0 2080.82  127.66
   2  10   0 2302.24  127.85
   2  10   0 2285.64  127.71
   2  10   0 2192.43  127.74
  -3 -10   0  776.75   48.34
  -3 -10   0  789.56   48.17
  -3 -10   0  743.31   48.43
  -3 -10   0  840.03   48.41
  -3 -10   0  868.39   48.63
   3  10   0  854.30   48.03
   3  10   0  772.34   48.10
  -4 -10   0  253.21   17.41
  -4 -10   0  244.25   17.68
  -4 -10   0  304.45   17.83
  -4 -10   0  316.49   17.67
  -4 -10   0  327.48   17.62
  -5 -10   0    1.39    0.80
  -5 -10   0    1.69    0.80
  -5 -10   0    1.87    0.94
  -5 -10   0    2.10    0.85
  -5 -10   0    2.22    1.04
  -6 -10   0    4.43    1.08
  -6 -10   0    4.00    0.99
  -6 -10   0    4.08    0.99
  -6 -10   0    4.33    1.42
  -6 -10   0    6.21    1.26
  -7 -10   0   40.26    3.13
  -7 -10   0   52.99    3.22
  -7 -10   0   43.60    3.34
  -8 -10   0    7.25    1.67
  -8 -10   0    9.18    1.31
  -8 -10   0    7.71    1.31
  -3  11   0   25.45    2.05
  -3  11   0   27.60    1.93
  -3  11   0   24.17    2.00
   2 -11   0   32.81    2.63
  -2  11   0   35.40    2.44
  -2  11   0   36.51    2.78
  -2  11   0   32.37    2.38
  -2  11   0   32.63    2.50
   1 -11   0  191.79   11.73
   1 -11   0  197.65   11.74
   1 -11   0  177.73   11.96
  -1  11   0  184.66   11.77
  -1  11   0  201.23   11.76
  -1  11   0  200.10   11.68
   0 -11   0  454.57   29.62
   0 -11   0  492.81   29.40
   0 -11   0  492.25   29.32
   0  11   0  512.85   29.30
   0  11   0  468.73   29.41
   0  11   0  510.35   29.39
  -1 -11   0  409.96   24.85
  -1 -11   0  402.80   25.10
  -1 -11   0  397.25   24.78
  -1 -11   0  415.47   24.82
   1  11   0  407.42   24.73
   1  11   0  416.27   24.82
   1  11   0  429.02   24.69
  -2 -11   0   61.18    3.96
  -2 -11   0   61.08    4.22
  -2 -11   0   49.24    3.83
   2  11   0   58.20    4.17
   2  11   0   59.39    3.81
   2  11   0   57.90    3.81
   2  11   0   54.55    3.70
  -3 -11   0    3.05    0.84
  -3 -11   0    3.64    1.03
   3  11   0    3.48    1.12
   3  11   0    1.16    0.94
  -4 -11   0  113.00    6.76
  -4 -11   0   98.36    6.91
  -4 -11   0  103.13    7.05
  -4 -11   0  110.35    6.94
  -5 -11   0    4.67    1.06
  -5 -11   0    3.96    0.90
  -5 -11   0    4.92    1.08
  -5 -11   0    4.83    1.24
  -6 -11   0   79.44    4.99
  -6 -11   0   67.04    4.85
  -7 -11   0    2.23    0.87
  -2  12   0   48.27    3.20
  -2  12   0   48.67    3.21
   1 -12   0  410.90   26.87
  -1  12   0  457.89   26.74
  -1  12   0  436.14   26.76
  -1  12   0  476.97   26.66
   0 -12   0 1355.81   78.52
   0 -12   0 1243.18   79.17
   0  12   0 1359.93   78.41
   0  12   0 1215.44   78.51
   0  12   0 1403.86   78.47
  -1 -12   0    6.24    1.09
  -1 -12   0    4.63    1.08
   1  12   0    3.05    0.72
   1  12   0    3.95    0.93
  -2 -12   0   15.03    1.59
  -2 -12   0   17.91    1.64
  -2 -12   0   17.69    1.87
   2  12   0   17.41    1.71
   2  12   0   16.41    1.89
  -3 -12   0   15.90    1.80
  -3 -12   0   10.52    1.62
  -3 -12   0   12.32    1.38
   3  12   0   11.64    1.53
   3  12   0   12.15    1.91
  -4 -12   0   78.04    5.39
  -4 -12   0   84.29    5.25
  -5 -12   0    8.64    1.38
  -5 -12   0   11.87    1.86
  -5 -12   0   11.71    1.59
   0  13   0  129.85    8.15
   0  13   0  135.24    8.07
  -1 -13   0  390.14   24.69
  -1 -13   0  426.66   24.55
   1  13   0  406.31   24.55
   1  13   0  412.31   24.47
  -2 -13   0   17.28    1.55
   2  13   0   19.94    1.78
   2  13   0   14.73    2.09
  -3 -13   0   56.08    3.73
  -3 -13   0   57.06    3.91
  -4 -13   0   27.89    2.43
  -4 -13   0   30.70    2.24
  -4 -13   1   13.97    1.86
  -4 -13   1   20.30    2.11
  -3 -13   1  301.54   18.06
  -3 -13   1  294.93   18.18
   2  13  -1   40.34    3.27
  -2 -13   1   50.16    3.24
  -2 -13   1   50.99    3.44
   1  13  -1  191.57   11.65
  -1 -13   1  183.92   11.71
  -1 -13   1  201.98   11.92
   0  13  -1   18.58    2.01
  -5 -12   1   97.14    6.42
  -5 -12   1  106.33    6.72
  -4 -12   1    0.18    0.76
  -4 -12   1    1.78    1.25
  -4 -12   1    1.23    0.70
   3  12  -1  131.53    8.24
   3  12  -1  127.63    8.29
  -3 -12   1  131.25    8.49
  -3 -12   1  139.76    8.31
  -3 -12   1  132.07    8.27
   2  12  -1  396.72   24.58
   2  12  -1  420.47   24.57
  -2 -12   1  415.05   24.67
  -2 -12   1  385.55   24.88
  -2 -12   1  427.28   24.70
   1  12  -1  599.99   35.47
   1  12  -1  585.69   35.53
   1  12  -1  616.29   35.42
  -1 -12   1  610.79   35.54
  -1 -12   1  547.62   35.72
   0  12  -1  108.49    6.72
   0  12  -1  107.94    6.63
   0 -12   1  107.41    6.59
   0 -12   1   94.94    6.76
  -1  12  -1    0.20    0.68
  -1  12  -1    1.09    0.60
  -1  12  -1    3.38    1.17
   1 -12   1    0.42    1.20
  -2  12  -1    2.48    0.80
  -7 -11   1    9.51    1.53
  -6 -11   1  196.68   12.70
  -6 -11   1  198.31   12.53
  -6 -11   1  219.89   12.59
  -5 -11   1   19.70    1.91
  -5 -11   1   21.27    1.91
  -5 -11   1   21.80    2.05
  -4 -11   1    2.43    0.89
  -4 -11   1    3.59    1.08
  -4 -11   1    1.62    0.75
  -4 -11   1    2.98    0.85
   3  11  -1   72.39    4.62
   3  11  -1   73.36    5.23
  -3 -11   1   64.78    4.86
  -3 -11   1   69.18    4.68
   2  11  -1   42.58    2.98
   2  11  -1   41.19    3.01
   2  11  -1   44.56    3.27
  -2 -11   1   44.10    3.16
  -2 -11   1   38.44    3.04
  -2 -11   1   48.16    3.47
   1  11  -1  394.66   23.40
   1  11  -1  421.90   23.47
   1  11  -1  391.60   23.51
  -1 -11   1  393.54   23.57
  -1 -11   1  345.14   23.77
  -1 -11   1  389.09   23.54
   0  11  -1    1.39    0.80
   0  11  -1    1.58    0.91
   0  11  -1    1.91    0.64
   0 -11   1    0.09    0.72
   0 -11   1    1.16    0.92
  -1  11  -1  646.12   37.70
  -1  11  -1  678.32   37.79
  -1  11  -1  628.45   37.79
   1 -11   1  544.53   37.94
   1 -11   1  653.59   37.76
  -2  11  -1    1.40    0.81
  -2  11  -1   -0.44    1.11
   2 -11   1   -1.01    1.65
  -3  11  -1    3.59    0.77
  -3  11  -1    3.91    0.89
  -8 -10   1    8.73    1.68
  -7 -10   1   31.77    2.86
  -7 -10   1   35.64    2.56
  -7 -10   1   35.05    2.45
  -7 -10   1   36.00    3.05
  -6 -10   1   47.15    3.04
  -6 -10   1   37.76    3.06
  -6 -10   1   38.91    2.95
  -6 -10   1   38.92    2.83
  -6 -10   1   41.87    3.27
  -5 -10   1   72.96    5.03
  -5 -10   1   73.16    5.06
  -5 -10   1   75.22    4.67
  -5 -10   1   70.14    4.80
  -5 -10   1   70.49    4.83
   4  10  -1  246.24   13.44
  -4 -10   1  199.19   13.82
  -4 -10   1  208.39   14.24
  -4 -10   1  232.70   13.89
  -4 -10   1  222.85   13.68
   3  10  -1  123.35    7.47
   3  10  -1  117.59    7.49
   3  10  -1  120.31    7.30
  -3 -10   1  125.67    7.84
  -3 -10   1  135.80    7.80
  -3 -10   1  117.41    7.93
  -3 -10   1  108.74    7.62
   2  10  -1  215.07   12.38
   2  10  -1  213.53   12.45
   2  10  -1  211.30   12.48
  -2 -10   1  199.83   12.71
  -2 -10   1  175.52   12.87
  -2 -10   1  216.58   12.66
   1  10  -1    2.70    0.72
   1  10  -1    3.48    0.72
   1  10  -1    3.85    0.87
   1  10  -1    2.50    0.60
  -1 -10   1    3.59    0.77
  -1 -10   1    2.80    0.84
  -1 -10   1    2.12    0.98
   0  10  -1   62.18    3.80
   0  10  -1   58.01    3.77
   0  10  -1   55.58    3.83
   0  10  -1   57.67    3.94
   0 -10   1   56.25    3.81
   0 -10   1   55.40    4.24
   0 -10   1   59.24    3.96
   0 -10   1   57.68    3.91
  -1  10  -1   45.13    3.25
  -1  10  -1   40.48    3.17
  -1  10  -1   44.29    3.07
  -1  10  -1   45.63    3.18
   1 -10   1   44.98    3.56
   1 -10   1   50.99    3.28
   1 -10   1   47.51    3.14
  -2  10  -1 1248.34   73.84
  -2  10  -1 1270.36   73.62
  -2  10  -1 1205.28   73.72
   2 -10   1 1246.92   73.64
   2 -10   1 1242.95   73.63
   2 -10   1 1180.88   73.90
   2 -10   1 1246.32   73.51
  -3  10  -1  303.14   18.24
  -3  10  -1  290.66   18.31
  -3  10  -1  313.92   18.15
  -3  10  -1  295.91   18.25
   3 -10   1  331.39   18.12
   3 -10   1  275.26   18.22
  -4  10  -1  126.54    8.08
  -4  10  -1  135.16    8.10
   4 -10   1  133.68    8.16
  -8  -9   1    9.37    1.76
  -8  -9   1    7.38    1.07
  -8  -9   1    6.79    1.14
  -7  -9   1  132.37    8.97
  -7  -9   1  140.36    9.02
  -7  -9   1  135.30    8.85
  -7  -9   1  147.18    8.91
  -7  -9   1  165.97    9.39
  -6  -9   1    0.71    0.83
  -6  -9   1   -0.01    1.19
  -6  -9   1    2.26    1.06
  -6  -9   1    0.94    0.99
  -6  -9   1   -0.76    0.66
  -6  -9   1    0.29    0.70
  -5  -9   1    4.42    0.98
  -5  -9   1    4.12    0.84
  -5  -9   1    4.73    1.59
  -5  -9   1    5.34    0.95
  -5  -9   1    5.54    1.25
  -5  -9   1    4.00    0.83
   4   9  -1  290.43   19.45
  -4  -9   1  361.03   19.53
  -4  -9   1  328.42   19.17
  -4  -9   1  276.44   18.88
   3   9  -1  161.24   11.17
  -3  -9   1  206.15   11.70
  -3  -9   1  170.89   11.66
  -3  -9   1  190.20   11.46
  -3  -9   1  193.13   11.55
  -3  -9   1  191.76   11.27
   2   9  -1    0.41    0.60
   2   9  -1    1.04    0.53
  -2  -9   1    1.04    0.84
  -2  -9   1    0.31    0.73
  -2  -9   1    0.20    0.60
  -2  -9   1   -0.57    0.62
   1   9  -1   17.20    1.33
   1   9  -1   14.06    2.03
   1   9  -1   12.09    1.27
   1   9  -1   13.10    1.14
  -1  -9   1   14.97    1.50
  -1  -9   1   14.39    1.81
  -1  -9   1   12.89    1.51
  -1  -9   1   14.23    1.36
   0   9  -1  307.74   17.43
   0   9  -1  291.09   17.53
   0   9  -1  266.77   17.56
   0   9  -1  259.07   17.43
   0  -9   1  301.58   17.93
   0  -9   1  306.73   17.58
   0  -9   1  280.01   17.60
   0  -9   1  297.47   17.45
  -1   9  -1 1170.54   72.24
  -1   9  -1 1230.18   72.24
  -1   9  -1 1258.42   72.12
  -1   9  -1 1163.38   72.16
  -1   9  -1 1125.78   72.08
   1  -9   1 1288.48   72.28
   1  -9   1 1196.60   72.22
   1  -9   1 1272.66   72.24
   1  -9   1 1260.79   72.04
   1  -9   1 1121.54   72.49
  -2   9  -1  681.53   40.55
  -2   9  -1  697.21   40.48
  -2   9  -1  687.27   40.61
  -2   9  -1  638.61   40.49
   2  -9   1  677.54   40.84
   2  -9   1  686.96   40.54
   2  -9   1  665.93   40.43
  -3   9  -1  327.08   21.57
  -3   9  -1  370.01   21.47
   3  -9   1  373.63   21.48
  -4   9  -1    2.50    0.85
  -4   9  -1    2.67    0.69
  -4   9  -1    1.70    0.65
   4  -9   1    0.59    0.85
  -5   9  -1   18.63    1.66
   5  -9   1   18.69    1.49
  -9  -8   1  217.10   11.80
  -9  -8   1  171.80   11.75
  -8  -8   1  185.30   11.35
  -8  -8   1  187.14   11.40
  -7  -8   1    1.72    1.03
  -7  -8   1    1.38    0.90
  -7  -8   1    2.55    0.75
  -7  -8   1    1.64    0.73
  -7  -8   1    0.95    0.96
  -6  -8   1   20.21    1.99
  -6  -8   1   22.25    1.83
  -6  -8   1   24.72    1.91
  -6  -8   1   18.51    1.96
  -6  -8   1   19.47    2.47
  -6  -8   1   22.78    2.23
  -5  -8   1  150.39    9.57
  -5  -8   1  158.18    9.75
  -5  -8   1  167.10    9.63
  -5  -8   1  173.17    9.93
  -5  -8   1  152.71   10.45
  -5  -8   1  137.37    9.72
  -5  -8   1  154.35    9.68
  -5  -8   1  157.72    9.76
   4   8  -1  209.56   14.43
  -4  -8   1  253.69   14.27
  -4  -8   1  222.83   14.00
  -4  -8   1  266.87   14.54
  -4  -8   1  197.07   14.04
  -4  -8   1  231.25   14.34
  -4  -8   1  241.12   14.20
  -4  -8   1  232.47   14.03
   3   8  -1    5.26    0.52
   3   8  -1    4.96    0.68
  -3  -8   1    4.81    1.22
  -3  -8   1    6.24    1.15
  -3  -8   1    5.85    1.07
  -3  -8   1    6.34    0.98
  -3  -8   1    4.94    1.06
  -3  -8   1    5.13    0.89
  -3  -8   1    5.16    1.04
  -3  -8   1    4.94    0.91
   2   8  -1  735.36   40.94
   2   8  -1  675.39   40.91
   2   8  -1  603.32   41.42
   2   8  -1  695.66   40.92
   2   8  -1  663.19   41.07
  -2  -8   1  688.46   41.15
  -2  -8   1  725.13   40.98
  -2  -8   1  683.99   41.06
  -2  -8   1  706.67   41.31
  -2  -8   1  674.90   41.23
  -2  -8   1  692.91   41.42
  -2  -8   1  689.97   41.01
   1   8  -1  208.10   14.51
   1   8  -1  241.96   14.32
   1   8  -1  242.60   14.34
   1   8  -1  230.14   14.47
   1   8  -1  228.84   14.30
  -1  -8   1  241.14   14.38
  -1  -8   1  257.75   14.51
  -1  -8   1  211.48   14.73
  -1  -8   1  263.35   14.62
  -1  -8   1  254.00   14.63
   0   8  -1 1142.77   67.14
   0   8  -1 1104.38   67.09
   0   8  -1 1035.14   67.26
   0   8  -1 1152.20   67.10
   0   8  -1 1158.08   67.24
   0  -8   1 1254.08   67.16
   0  -8   1 1123.53   67.56
   0  -8   1 1065.50   67.03
   0  -8   1 1144.85   67.24
   0  -8   1 1074.27   67.28
  -1   8  -1  194.37   12.06
  -1   8  -1  194.76   12.24
  -1   8  -1  206.20   12.13
  -1   8  -1  206.98   12.08
  -1   8  -1  204.07   12.19
   1  -8   1  186.18   12.04
   1  -8   1  184.42   12.46
   1  -8   1  205.55   12.19
   1  -8   1  206.17   12.23
  -2   8  -1   73.47    4.67
  -2   8  -1   70.68    4.76
  -2   8  -1   79.78    4.77
  -2   8  -1   74.01    4.65
  -2   8  -1   67.98    4.74
   2  -8   1   71.27    4.59
   2  -8   1   64.94    4.96
   2  -8   1   72.18    4.72
  -3   8  -1  133.89    8.01
  -3   8  -1  122.71    8.20
  -3   8  -1  120.35    8.11
  -3   8  -1  135.22    7.91
  -3   8  -1  128.74    8.04
  -3   8  -1  129.14    7.99
   3  -8   1  130.42    8.40
   3  -8   1  122.58    7.93
  -4   8  -1  292.82   16.74
  -4   8  -1  279.84   16.81
  -4   8  -1  287.24   16.63
  -4   8  -1  273.99   16.76
  -4   8  -1  249.44   16.79
   4  -8   1  271.01   16.70
  -5   8  -1   16.52    1.84
  -5   8  -1   16.35    1.48
  -5   8  -1   18.60    1.67
   5  -8   1   14.76    1.42
  -6   8  -1   27.98    2.09
   6  -8   1   30.82    2.10
   9   7  -1    2.84    0.74
  -9  -7   1    3.08    1.38
  -9  -7   1    1.94    0.65
  -9  -7   1    2.86    0.71
   8   7  -1   32.77    2.29
   8   7  -1   32.77    2.27
  -8  -7   1   29.90    2.44
  -8  -7   1   34.79    2.95
  -8  -7   1   33.16    2.40
   7   7  -1   86.67    5.50
   7   7  -1   77.84    5.37
   7   7  -1   89.48    5.30
   7   7  -1   96.48    6.68
  -7  -7   1   89.73    5.67
  -7  -7   1   93.33    5.99
  -7  -7   1   84.04    5.60
  -7  -7   1   73.27    5.53
  -7  -7   1   85.75    5.50
   6   7  -1  221.59   14.73
   6   7  -1  234.98   14.44
  -6  -7   1  240.47   14.60
  -6  -7   1  272.83   14.95
  -6  -7   1  235.86   14.59
  -6  -7   1  236.14   14.49
  -6  -7   1  229.51   14.45
  -6  -7   1  222.93   14.32
   5   7  -1    6.66    1.21
  -5  -7   1    9.69    1.08
  -5  -7   1    5.84    1.27
  -5  -7   1    8.14    1.17
  -5  -7   1    8.80    1.19
  -5  -7   1    6.84    1.34
  -5  -7   1   10.13    1.54
   4   7  -1  289.86   17.99
   4   7  -1  282.31   17.82
  -4  -7   1  306.01   17.79
  -4  -7   1  275.16   17.79
  -4  -7   1  318.45   17.63
  -4  -7   1  329.75   17.81
  -4  -7   1  254.69   17.84
  -4  -7   1  311.97   17.77
  -4  -7   1  267.26   17.70
   3   7  -1   40.63    2.96
   3   7  -1   39.62    3.11
   3   7  -1   43.75    2.72
  -3  -7   1   37.50    2.59
  -3  -7   1   39.97    2.95
  -3  -7   1   40.43    2.95
  -3  -7   1   40.79    2.81
  -3  -7   1   33.11    2.67
  -3  -7   1   42.00    2.72
  -3  -7   1   35.17    2.58
  -3  -7   1   37.39    2.71
   2   7  -1   10.17    0.76
   2   7  -1   10.14    0.77
   2   7  -1    8.02    1.21
   2   7  -1    8.15    1.09
  -2  -7   1    9.38    0.99
  -2  -7   1    9.08    1.14
  -2  -7   1   10.35    1.10
  -2  -7   1   10.28    1.25
  -2  -7   1   11.59    1.33
  -2  -7   1   10.63    1.09
  -2  -7   1    9.81    0.99
   1   7  -1  685.50   41.03
   1   7  -1  686.79   41.03
   1   7  -1  692.28   41.16
   1   7  -1  680.56   41.01
   1   7  -1  674.16   41.18
  -1  -7   1  673.96   41.08
  -1  -7   1  697.93   41.45
  -1  -7   1  664.90   41.28
  -1  -7   1  703.80   41.09
  -1  -7   1  699.62   41.20
  -1  -7   1  709.32   41.28
   0   7  -1   37.55    2.56
   0   7  -1   37.45    2.40
   0   7  -1   37.64    2.39
   0   7  -1   38.82    2.43
   0   7  -1   36.54    2.67
   0  -7   1   37.44    2.63
   0  -7   1   31.26    2.37
   0  -7   1   35.29    2.82
   0  -7   1   37.82    2.57
  -1   7  -1  357.76   19.68
  -1   7  -1  307.60   19.61
  -1   7  -1  336.96   19.63
  -1   7  -1  339.06   19.74
  -1   7  -1  307.02   19.75
   1  -7   1  338.47   19.73
   1  -7   1  336.29   19.78
   1  -7   1  312.99   19.98
   1  -7   1  302.95   19.63
  -2   7  -1   74.65    4.70
  -2   7  -1   74.98    4.76
  -2   7  -1   73.88    4.83
  -2   7  -1   73.43    4.81
  -2   7  -1   77.75    4.71
   2  -7   1   75.69    4.82
   2  -7   1   70.76    4.74
   2  -7   1   74.01    5.12
  -3   7  -1    1.12    0.89
  -3   7  -1   -0.45    0.61
  -3   7  -1    0.07    0.58
  -3   7  -1    1.25    0.54
  -3   7  -1    0.11    0.56
  -3   7  -1    1.13    0.59
   3  -7   1   -0.83    0.53
   3  -7   1    1.63    1.18
  -4   7  -1  167.51   10.43
  -4   7  -1  167.38   10.37
  -4   7  -1  174.80   10.42
  -4   7  -1  152.06   10.44
  -4   7  -1  159.13   10.45
  -4   7  -1  183.27   10.30
   4  -7   1  159.29   10.39
   4  -7   1  184.85   10.27
  -5   7  -1    1.81    0.82
  -5   7  -1   -0.01    0.59
  -5   7  -1   -0.15    0.69
   5  -7   1    0.73    0.64
  -6   7  -1  142.60    8.69
  -6   7  -1  133.08    8.33
   6  -7   1  129.29    8.60
  -9  -6   1   14.96    1.37
  -9  -6   1   12.31    1.29
  -9  -6   1   11.93    2.16
   8   6  -1    3.67    0.61
   8   6  -1    3.45    0.68
  -8  -6   1    2.38    0.81
  -8  -6   1    3.50    0.83
  -8  -6   1    2.12    0.86
   7   6  -1  327.64   20.14
   7   6  -1  326.55   20.27
   7   6  -1  315.90   20.65
   7   6  -1  319.91   20.07
  -7  -6   1  355.07   20.33
  -7  -6   1  350.90   20.33
  -7  -6   1  324.89   20.45
  -7  -6   1  358.71   20.41
   6   6  -1  706.60   42.90
   6   6  -1  669.68   42.72
   6   6  -1  688.84   43.08
   6   6  -1  718.28   42.78
  -6  -6   1  644.79   42.82
  -6  -6   1  808.99   43.01
  -6  -6   1  778.95   43.00
  -6  -6   1  768.92   43.07
  -6  -6   1  711.00   43.05
  -6  -6   1  672.64   43.01
   5   6  -1  164.73   11.31
   5   6  -1  162.00   11.67
   5   6  -1  179.69   11.34
   5   6  -1  185.89   11.63
  -5  -6   1  188.19   11.87
  -5  -6   1  206.01   11.58
  -5  -6   1  194.73   11.62
  -5  -6   1  191.17   11.62
  -5  -6   1  203.82   11.46
  -5  -6   1  212.83   11.67
  -5  -6   1  188.82   11.65
   4   6  -1  420.43   26.77
   4   6  -1  470.08   27.00
  -4  -6   1  422.28   26.71
  -4  -6   1  399.12   26.84
  -4  -6   1  455.47   26.82
  -4  -6   1  428.79   26.77
  -4  -6   1  484.23   27.06
  -4  -6   1  446.79   26.78
  -4  -6   1  471.42   26.82
  -4  -6   1  440.47   26.65
  -4  -6   1  459.69   26.85
   3   6  -1  807.46   47.19
   3   6  -1  725.14   47.16
   3   6  -1  745.86   47.22
  -3  -6   1  753.41   47.20
  -3  -6   1  816.16   47.29
  -3  -6   1  813.47   47.29
  -3  -6   1  875.18   47.52
   2   6  -1  146.39    8.63
   2   6  -1  159.94    8.61
   2   6  -1  137.08    8.72
   2   6  -1  138.47    8.61
  -2  -6   1  137.43    8.80
  -2  -6   1  148.21    8.87
  -2  -6   1  146.40    8.76
  -2  -6   1  150.00    8.81
  -2  -6   1  124.69    8.69
  -2  -6   1  147.24    8.96
  -2  -6   1  144.99    8.76
  -2  -6   1  141.32    8.98
   1   6  -1   82.31    5.03
   1   6  -1   79.81    5.16
   1   6  -1   81.63    5.17
   1   6  -1   78.93    5.03
   1   6  -1   87.42    5.06
  -1  -6   1   89.04    5.23
  -1  -6   1   85.49    5.33
  -1  -6   1   90.08    5.30
  -1  -6   1   85.55    5.13
  -1  -6   1   70.31    5.36
   0   6  -1  555.54   33.52
   0   6  -1  561.13   33.42
   0   6  -1  571.04   33.52
   0   6  -1  564.07   33.43
   0  -6   1  568.37   33.77
   0  -6   1  557.20   33.52
   0  -6   1  588.20   33.61
   0  -6   1  566.72   33.40
   0  -6   1  544.49   33.58
   0  -6   1  522.60   33.43
  -1   6  -1  247.39   14.94
  -1   6  -1  255.41   14.96
  -1   6  -1  246.41   15.04
  -1   6  -1  264.01   14.99
  -1   6  -1  232.93   15.03
   1  -6   1  250.68   15.09
   1  -6   1  241.26   14.99
   1  -6   1  245.73   15.28
   1  -6   1  253.21   15.04
  -2   6  -1  110.96    7.80
  -2   6  -1  115.51    7.76
  -2   6  -1  138.75    7.74
  -2   6  -1  127.20    7.67
  -2   6  -1  133.77    7.68
  -2   6  -1  134.11    7.77
  -2   6  -1  128.63    7.77
   2  -6   1  119.18    7.98
   2  -6   1  123.74    7.73
   2  -6   1  123.31    7.73
   2  -6   1  123.15    7.75
   2  -6   1  123.80    7.62
  -3   6  -1  214.20   12.67
  -3   6  -1  214.20   12.69
  -3   6  -1  212.70   12.75
  -3   6  -1  195.57   12.79
  -3   6  -1  214.94   12.74
  -3   6  -1  213.20   12.79
   3  -6   1  185.48   12.94
   3  -6   1  208.83   12.76
   3  -6   1  203.92   12.72
   3  -6   1  225.90   12.63
  -4   6  -1    6.78    1.07
  -4   6  -1    7.32    1.12
  -4   6  -1    7.78    1.25
  -4   6  -1    7.69    1.35
  -4   6  -1    8.29    1.12
  -4   6  -1    6.98    1.12
   4  -6   1    7.36    1.19
   4  -6   1    7.59    1.01
  -5   6  -1  253.67   15.20
  -5   6  -1  235.10   15.21
  -5   6  -1  258.26   15.12
   5  -6   1  231.65   15.20
   5  -6   1  267.14   15.06
  -6   6  -1    0.36    0.59
  -6   6  -1    0.20    0.66
   6  -6   1    1.25    0.67
   6  -6   1   -0.48    0.69
  -7   6  -1    2.20    0.67
  -7   6  -1    0.71    0.56
   7  -6   1   -0.68    0.67
   9   5  -1  148.86    8.54
   9   5  -1  146.52    8.60
  -9  -5   1  124.56    9.04
  -9  -5   1  144.79    8.99
   8   5  -1  796.73   47.42
   8   5  -1  806.18   47.39
   8   5  -1  745.08   47.58
   8   5  -1  804.26   47.48
  -8  -5   1  834.87   47.98
  -8  -5   1  726.31   47.62
  -8  -5   1  794.01   47.61
  -8  -5   1  849.61   47.67
   7   5  -1  278.69   16.77
   7   5  -1  263.14   17.20
   7   5  -1  280.12   16.87
   7   5  -1  286.97   16.96
   7   5  -1  278.03   16.90
   7   5  -1  276.98   16.80
  -7  -5   1  279.76   17.03
  -7  -5   1  284.79   16.99
  -7  -5   1  271.02   17.13
  -7  -5   1  306.94   17.15
  -7  -5   1  265.64   17.06
   6   5  -1   44.68    3.14
   6   5  -1   46.49    3.04
   6   5  -1   42.59    2.99
   6   5  -1   41.72    3.37
   6   5  -1   44.42    2.96
  -6  -5   1   47.79    3.11
  -6  -5   1   47.44    3.29
  -6  -5   1   50.60    3.22
  -6  -5   1   48.16    3.35
  -6  -5   1   45.74    3.29
  -6  -5   1   51.81    3.26
   5   5  -1   14.57    1.55
   5   5  -1   11.49    0.91
   5   5  -1   11.92    0.98
  -5  -5   1   11.11    1.19
  -5  -5   1   12.14    1.40
  -5  -5   1   10.57    1.10
  -5  -5   1   12.23    1.19
  -5  -5   1   13.40    1.32
  -5  -5   1   10.03    1.52
  -5  -5   1   12.15    1.28
   4   5  -1 1468.45   87.55
   4   5  -1 1612.09   87.98
   4   5  -1 1285.50   87.56
   4   5  -1 1438.48   87.76
  -4  -5   1 1570.72   87.80
  -4  -5   1 1502.35   87.70
  -4  -5   1 1525.91   88.00
  -4  -5   1 1496.62   87.77
  -4  -5   1 1594.78   87.76
  -4  -5   1 1287.48   87.75
  -4  -5   1 1408.94   87.72
   3   5  -1  244.58   15.39
   3   5  -1  253.62   15.45
   3   5  -1  254.21   15.39
  -3  -5   1  240.23   15.40
  -3  -5   1  265.30   15.68
  -3  -5   1  260.54   15.54
  -3  -5   1  279.59   15.53
   2   5  -1   13.00    0.78
   2   5  -1   11.95    0.96
   2   5  -1   12.79    0.79
   2   5  -1   11.26    0.95
  -2  -5   1   10.63    1.25
  -2  -5   1   13.99    1.24
  -2  -5   1   10.80    0.97
  -2  -5   1   11.05    0.98
  -2  -5   1   11.60    1.31
   1   5  -1 1368.18   82.24
   1   5  -1 1320.32   82.31
   1   5  -1 1330.88   82.31
   1   5  -1 1504.61   82.26
  -1  -5   1 1276.47   82.22
  -1  -5   1 1305.97   82.27
  -1  -5   1 1557.89   82.29
  -1  -5   1 1382.19   82.46
  -1  -5   1 1393.55   82.30
   0   5  -1    1.07    0.27
   0   5  -1    1.16    0.41
   0   5  -1    0.66    0.28
   0   5  -1    0.47    0.33
   0   5  -1    0.94    0.26
   0   5  -1    1.21    0.37
   0  -5   1    1.12    0.48
   0  -5   1    1.25    0.58
   0  -5   1    1.82    0.64
   0  -5   1    1.46    0.32
   0  -5   1    0.70    0.43
  -1   5  -1  275.14   15.95
  -1   5  -1  270.55   15.89
  -1   5  -1  261.66   15.94
  -1   5  -1  282.95   15.89
   1  -5   1  265.59   15.81
   1  -5   1  292.50   15.99
   1  -5   1  222.06   15.83
   1  -5   1  240.21   16.11
   1  -5   1  271.54   16.00
  -2   5  -1  220.01   12.57
  -2   5  -1  205.42   12.60
  -2   5  -1  213.06   12.60
  -2   5  -1  217.28   12.60
  -2   5  -1  219.78   12.54
  -2   5  -1  181.91   12.61
  -2   5  -1  211.23   12.52
   2  -5   1  206.03   12.60
   2  -5   1  208.24   12.62
   2  -5   1  189.01   12.58
   2  -5   1  214.46   12.58
   2  -5   1  205.66   12.80
  -3   5  -1  656.69   42.71
  -3   5  -1  766.52   42.73
  -3   5  -1  717.22   42.66
  -3   5  -1  747.99   42.73
  -3   5  -1  696.13   42.75
  -3   5  -1  737.99   42.68
  -3   5  -1  673.43   42.75
   3  -5   1  740.80   42.61
   3  -5   1  659.79   42.74
   3  -5   1  739.65   42.68
   3  -5   1  682.48   42.75
   3  -5   1  677.16   42.90
   3  -5   1  788.87   42.66
  -4   5  -1  567.00   34.40
  -4   5  -1  585.07   34.36
  -4   5  -1  518.30   34.48
  -4   5  -1  576.05   34.49
  -4   5  -1  596.92   34.49
   4  -5   1  549.99   34.50
   4  -5   1  558.90   34.32
   4  -5   1  655.35   34.41
   4  -5   1  562.65   34.43
  -5   5  -1   31.98    2.27
  -5   5  -1   27.42    2.34
  -5   5  -1   29.80    2.36
   5  -5   1   28.52    2.37
   5  -5   1   32.43    2.23
  -6   5  -1  322.30   20.35
  -6   5  -1  356.78   20.33
   6  -5   1  363.10   20.26
   6  -5   1  303.63   20.36
  -7   5  -1   13.99    1.36
  -7   5  -1   13.43    1.30
   7  -5   1   15.27    1.35
   7  -5   1   16.20    1.68
   9   4  -1 1454.82   94.47
   9   4  -1 1668.75   94.45
   9   4  -1 1609.28   94.47
  -9  -4   1 1606.31   94.67
  -9  -4   1 1592.67   94.85
   8   4  -1   45.14    3.41
   8   4  -1   47.70    3.21
   8   4  -1   48.28    3.06
   8   4  -1   48.41    3.09
   8   4  -1   44.28    3.67
  -8  -4   1   49.52    3.35
  -8  -4   1   42.89    3.34
  -8  -4   1   46.69    3.76
  -8  -4   1   49.68    3.34
   7   4  -1  348.70   21.15
   7   4  -1  333.29   21.30
   7   4  -1  342.58   21.03
   7   4  -1  325.81   21.34
   7   4  -1  340.78   21.10
   7   4  -1  347.69   21.01
  -7  -4   1  381.81   21.29
  -7  -4   1  385.83   21.36
  -7  -4   1  345.75   21.28
   6   4  -1   37.37    2.47
   6   4  -1   36.67    2.62
   6   4  -1   38.23    2.83
   6   4  -1   37.49    2.55
   6   4  -1   37.52    2.47
  -6  -4   1   32.02    2.58
  -6  -4   1   44.41    2.70
  -6  -4   1   38.23    2.72
  -6  -4   1   34.88    2.78
  -6  -4   1   43.95    2.81
  -6  -4   1   34.55    2.76
   5   4  -1   13.19    1.46
   5   4  -1   14.16    1.30
   5   4  -1   13.76    1.12
   5   4  -1   12.09    0.99
   5   4  -1   11.04    1.24
  -5  -4   1   13.94    1.21
  -5  -4   1   13.39    1.41
  -5  -4   1   13.61    1.35
  -5  -4   1   14.54    1.17
  -5  -4   1   14.40    1.29
  -5  -4   1   14.00    1.34
   4   4  -1  223.27   12.87
   4   4  -1  207.87   12.85
   4   4  -1  199.98   12.94
   4   4  -1  227.39   13.07
   4   4  -1  219.94   13.05
   4   4  -1  217.74   12.88
  -4  -4   1  236.17   13.09
  -4  -4   1  217.76   12.95
  -4  -4   1  202.35   13.08
  -4  -4   1  193.31   13.11
  -4  -4   1  247.96   13.08
  -4  -4   1  188.89   13.05
   3   4  -1  541.45   32.87
   3   4  -1  565.11   32.79
  -3  -4   1  540.93   32.91
  -3  -4   1  535.35   32.92
  -3  -4   1  607.80   32.87
  -3  -4   1  510.18   32.92
   2   4  -1   40.75    2.45
  -2  -4   1   37.20    2.58
  -2  -4   1   38.67    2.67
  -2  -4   1   39.63    2.51
  -2  -4   1   37.41    2.67
  -2  -4   1   40.70    2.54
  -2  -4   1   39.13    2.52
   1   4  -1  143.45    7.74
   1   4  -1  137.10    7.75
   1   4  -1  123.85    7.81
   1   4  -1  133.39    7.70
   1   4  -1  133.09    7.81
  -1  -4   1  134.75    7.82
  -1  -4   1  130.38    7.81
  -1  -4   1  125.66    7.90
  -1  -4   1  128.20    7.97
  -1  -4   1  120.08    7.86
  -1  -4   1  111.61    7.97
   0   4  -1 1699.97  102.47
   0   4  -1 1816.02  102.42
   0   4  -1 1768.51  102.42
   0  -4   1 1635.15  102.40
   0  -4   1 1731.02  102.52
   0  -4   1 1945.32  102.54
   0  -4   1 1707.83  102.48
   0  -4   1 1551.37  102.43
   0  -4   1 1563.94  102.61
   0  -4   1 1739.33  102.49
   0  -4   1 1779.78  102.55
  -1   4  -1 1247.11   64.24
  -1   4  -1 1003.23   64.14
  -1   4  -1 1086.28   64.22
  -1   4  -1 1074.67   64.21
  -1   4  -1 1071.37   64.16
   1  -4   1 1066.17   64.38
   1  -4   1 1029.03   64.20
   1  -4   1  918.58   64.18
   1  -4   1 1151.41   64.33
   1  -4   1 1159.06   64.12
   1  -4   1 1052.76   64.10
   1  -4   1 1071.30   64.25
  -2   4  -1   12.85    0.93
  -2   4  -1   11.21    0.97
  -2   4  -1   10.76    0.95
  -2   4  -1   11.68    0.96
   2  -4   1   13.05    1.19
   2  -4   1   12.41    0.89
   2  -4   1   11.99    1.01
   2  -4   1   11.78    0.99
   2  -4   1   11.49    0.82
   2  -4   1   10.94    1.33
   2  -4   1    9.48    1.04
   2  -4   1   10.94    0.90
  -3   4  -1   70.42    4.46
  -3   4  -1   74.37    4.47
  -3   4  -1   64.76    4.52
  -3   4  -1   77.78    4.44
  -3   4  -1   68.58    4.46
  -3   4  -1   71.39    4.51
  -3   4  -1   72.17    4.42
   3  -4   1   67.66    4.52
   3  -4   1   73.64    4.43
   3  -4   1   77.67    4.38
   3  -4   1   69.72    4.43
   3  -4   1   64.35    4.75
   3  -4   1   71.98    4.43
   3  -4   1   68.65    4.50
  -4   4  -1  724.32   43.17
  -4   4  -1  755.80   43.13
  -4   4  -1  739.62   43.05
  -4   4  -1  749.71   43.09
  -4   4  -1  749.01   43.12
  -4   4  -1  682.84   43.13
  -4   4  -1  662.09   43.16
   4  -4   1  744.36   43.10
   4  -4   1  687.42   43.19
   4  -4   1  711.50   43.09
   4  -4   1  730.10   43.04
   4  -4   1  731.87   43.00
   4  -4   1  701.65   43.16
   4  -4   1  725.64   43.12
  -5   4  -1    1.33    1.07
  -5   4  -1    0.78    0.64
  -5   4  -1    0.04    0.52
  -5   4  -1    1.90    0.61
  -5   4  -1    0.39    0.57
   5  -4   1    0.53    0.56
   5  -4   1    1.24    0.60
   5  -4   1    1.15    0.72
   5  -4   1    0.34    0.48
   5  -4   1    0.06    0.34
  -6   4  -1    8.54    1.26
  -6   4  -1    9.89    1.14
   6  -4   1    9.44    1.45
   6  -4   1   10.49    1.09
   6  -4   1   10.72    1.13
  -7   4  -1    0.20    0.54
  -7   4  -1    0.59    0.55
   7  -4   1    0.70    0.54
   7  -4   1   -0.26    0.80
  -8   4  -1  125.22    7.64
  -8   4  -1  128.35    7.59
   8  -4   1  114.40    7.75
   8  -4   1  128.17    7.58
   9   3  -1  587.79   33.79
   9   3  -1  581.70   33.74
   9   3  -1  557.39   33.80
  -9  -3   1  563.17   33.87
  -9  -3   1  536.46   34.16
   8   3  -1    2.80    0.87
   8   3  -1    4.80    0.80
   8   3  -1    4.72    0.84
   8   3  -1    4.69    0.72
   8   3  -1    2.19    1.03
  -8  -3   1    4.32    0.98
  -8  -3   1    4.36    0.88
   7   3  -1  703.90   43.09
   7   3  -1  747.47   43.20
   7   3  -1  704.30   43.37
   7   3  -1  655.36   43.22
  -7  -3   1  705.78   43.51
  -7  -3   1  735.30   43.47
  -7  -3   1  817.87   43.25
  -7  -3   1  699.87   43.50
   6   3  -1   87.62    5.41
   6   3  -1   89.21    5.58
   6   3  -1   81.63    5.27
   6   3  -1   84.23    5.30
   6   3  -1   82.17    5.36
  -6  -3   1   86.81    5.56
  -6  -3   1   85.86    5.54
  -6  -3   1   90.63    5.17
  -6  -3   1   80.05    5.50
  -6  -3   1   88.03    5.44
  -6  -3   1   85.49    5.54
   5   3  -1    3.20    0.53
   5   3  -1    2.76    0.59
   5   3  -1    2.96    0.48
   5   3  -1    3.04    0.52
   5   3  -1    2.77    0.68
   5   3  -1    3.05    0.46
  -5  -3   1    2.72    0.55
  -5  -3   1    1.86    0.50
  -5  -3   1    1.66    0.54
  -5  -3   1    3.96    0.86
  -5  -3   1    2.84    0.73
   4   3  -1  197.86   11.72
   4   3  -1  210.79   11.77
   4   3  -1  201.43   11.90
   4   3  -1  208.21   11.76
   4   3  -1  176.31   11.72
   4   3  -1  176.55   11.96
   4   3  -1  196.28   11.88
  -4  -3   1  182.03   11.86
  -4  -3   1  179.64   11.92
  -4  -3   1  180.32   11.87
  -4  -3   1  199.51   11.76
  -4  -3   1  215.69   11.69
  -4  -3   1  221.97   11.93
   3   3  -1    1.64    0.33
   3   3  -1    0.83    0.15
   3   3  -1    1.17    0.46
  -3  -3   1    0.99    0.48
  -3  -3   1    0.85    0.45
  -3  -3   1    0.59    0.31
  -3  -3   1    0.98    0.33
  -3  -3   1    0.94    0.37
  -3  -3   1    0.56    0.26
  -3  -3   1    0.75    0.39
   2   3  -1  649.13   37.26
  -2  -3   1  617.80   37.34
  -2  -3   1  686.90   37.42
  -2  -3   1  592.52   37.32
  -2  -3   1  595.99   37.36
  -2  -3   1  625.65   37.33
  -2  -3   1  613.10   37.30
   1   3  -1  371.37   24.38
   1   3  -1  445.57   24.34
   1   3  -1  377.83   24.39
   1   3  -1  444.04   24.40
   1   3  -1  429.90   24.35
  -1  -3   1  404.05   24.41
  -1  -3   1  390.89   24.42
   0   3  -1  303.72   19.33
   0   3  -1  309.09   19.36
   0   3  -1  311.73   19.31
   0   3  -1  326.14   19.37
   0   3  -1  348.55   19.35
   0   3  -1  335.58   19.34
   0  -3   1  340.57   19.44
   0  -3   1  318.31   19.33
  -1   3  -1  350.87   19.21
  -1   3  -1  333.46   19.21
  -1   3  -1  316.53   19.21
  -1   3  -1  307.43   19.16
  -1   3  -1  321.84   19.17
   1  -3   1  299.74   19.21
   1  -3   1  286.74   19.21
   1  -3   1  324.62   19.17
   1  -3   1  331.14   19.14
   1  -3   1  356.96   19.29
   1  -3   1  302.17   19.22
  -2   3  -1   49.37    3.12
  -2   3  -1   52.35    3.22
  -2   3  -1   52.42    3.20
  -2   3  -1   44.34    3.08
  -2   3  -1   56.16    3.14
  -2   3  -1   50.06    3.11
   2  -3   1   44.48    3.15
   2  -3   1   43.79    3.16
   2  -3   1   54.38    3.11
   2  -3   1   45.15    3.07
   2  -3   1   44.17    3.11
   2  -3   1   52.66    3.08
   2  -3   1   47.08    3.09
   2  -3   1   54.94    3.16
   2  -3   1   52.48    3.06
   2  -3   1   51.26    3.08
  -3   3  -1  791.04   43.80
  -3   3  -1  738.79   43.78
  -3   3  -1  752.88   43.82
  -3   3  -1  725.72   43.85
  -3   3  -1  663.25   44.00
  -3   3  -1  794.87   43.83
   3  -3   1  762.74   43.80
   3  -3   1  739.53   43.79
   3  -3   1  767.23   43.79
   3  -3   1  694.54   43.96
   3  -3   1  648.84   44.07
   3  -3   1  772.53   43.82
   3  -3   1  772.21   43.77
   3  -3   1  651.28   43.95
  -4   3  -1  122.79    7.54
  -4   3  -1  110.76    7.64
  -4   3  -1  127.76    7.57
  -4   3  -1  124.97    7.64
  -4   3  -1  134.48    7.60
   4  -3   1  113.46    7.68
   4  -3   1  125.48    7.58
   4  -3   1  117.88    7.63
   4  -3   1  125.48    7.61
   4  -3   1  128.83    7.54
   4  -3   1  135.72    7.61
   4  -3   1  124.92    7.60
   4  -3   1  123.47    7.52
   4  -3   1  117.93    7.59
  -5   3  -1    4.75    0.84
  -5   3  -1    4.36    0.73
  -5   3  -1    4.97    0.80
  -5   3  -1    4.26    0.76
   5  -3   1    3.45    0.67
   5  -3   1    4.63    0.68
   5  -3   1    3.86    0.67
   5  -3   1    3.45    0.68
   5  -3   1    4.36    0.90
   5  -3   1    3.78    0.72
   5  -3   1    4.91    0.74
  -6   3  -1  380.89   24.04
  -6   3  -1  438.15   24.03
  -6   3  -1  382.12   24.21
   6  -3   1  442.92   24.05
   6  -3   1  368.85   24.05
   6  -3   1  388.78   24.43
   6  -3   1  388.73   23.93
  -7   3  -1  120.37    8.35
  -7   3  -1  137.03    7.99
  -7   3  -1  125.18    8.01
   7  -3   1  123.08    8.13
   7  -3   1  133.03    7.89
   7  -3   1  135.52    8.09
  -8   3  -1   54.01    3.73
  -8   3  -1   57.53    3.64
   8  -3   1   54.40    4.02
   9   2  -1    7.02    1.07
   9   2  -1    8.72    0.88
   9   2  -1    9.86    1.24
  -9  -2   1    8.31    1.21
  -9  -2   1    8.60    1.33
  -9  -2   1    7.16    1.76
   8   2  -1  161.83   11.42
   8   2  -1  189.20   11.23
   8   2  -1  180.89   11.39
   8   2  -1  189.66   11.33
   8   2  -1  189.13   11.28
  -8  -2   1  191.85   11.46
  -8  -2   1  194.57   11.42
   7   2  -1  740.52   47.16
   7   2  -1  769.48   47.10
   7   2  -1  784.42   47.17
   7   2  -1  775.84   47.15
   7   2  -1  758.97   47.35
  -7  -2   1  902.32   47.25
  -7  -2   1  787.12   47.51
   6   2  -1  111.26    7.04
   6   2  -1  112.51    6.88
   6   2  -1  107.31    6.76
   6   2  -1  116.34    7.45
   6   2  -1  109.81    6.80
   6   2  -1  107.04    6.86
  -6  -2   1  117.72    6.72
  -6  -2   1  121.28    6.83
  -6  -2   1  119.79    7.04
  -6  -2   1  103.82    6.97
  -6  -2   1   96.35    6.99
  -6  -2   1  104.99    6.97
   5   2  -1  150.01    8.75
   5   2  -1  152.09    8.91
   5   2  -1  148.12    8.70
   5   2  -1  146.15    8.88
   5   2  -1  156.39    8.79
   5   2  -1  143.39    8.68
  -5  -2   1  143.84    8.89
  -5  -2   1  149.17    8.67
  -5  -2   1  132.44    8.88
  -5  -2   1  130.62    8.82
  -5  -2   1  127.42    8.83
  -5  -2   1  144.51    8.77
   4   2  -1  339.72   19.50
   4   2  -1  333.00   19.48
   4   2  -1  304.26   19.32
   4   2  -1  320.72   19.34
   4   2  -1  330.26   19.41
   4   2  -1  361.31   19.40
  -4  -2   1  280.92   19.45
  -4  -2   1  326.27   19.57
  -4  -2   1  366.07   19.58
  -4  -2   1  289.21   19.49
  -4  -2   1  310.35   19.37
   3   2  -1    8.23    0.81
   3   2  -1    8.97    0.81
   3   2  -1    8.76    0.71
   3   2  -1    7.93    0.59
   3   2  -1    9.10    0.61
   3   2  -1    8.40    0.58
   3   2  -1    7.34    0.74
   3   2  -1    8.56    0.80
  -3  -2   1    7.08    0.73
  -3  -2   1    8.36    0.63
  -3  -2   1    7.85    0.76
  -3  -2   1    8.43    0.71
  -3  -2   1    6.73    0.79
  -3  -2   1    6.98    0.64
  -3  -2   1    7.93    0.84
  -3  -2   1    8.00    0.87
   2   2  -1   87.11    5.50
   2   2  -1  101.99    5.43
   2   2  -1   90.85    5.57
   2   2  -1   93.41    5.42
   2   2  -1   85.46    5.44
  -2  -2   1   82.70    5.52
  -2  -2   1   93.97    5.47
   1   2  -1  730.30   46.12
   1   2  -1  745.89   46.12
  -1  -2   1  735.26   46.15
  -1  -2   1  889.91   46.16
   0   2  -1  275.42   16.48
   0   2  -1  270.59   16.51
   0   2  -1  250.34   16.50
   0   2  -1  296.58   16.51
   0   2  -1  278.83   16.48
   0   2  -1  272.22   16.47
   0  -2   1  265.27   16.48
   0  -2   1  276.18   16.52
   0  -2   1  274.58   16.54
   0  -2   1  306.15   16.47
  -1   2  -1 1341.75   84.81
  -1   2  -1 1410.84   84.79
  -1   2  -1 1425.73   84.79
   1  -2   1 1427.98   84.78
   1  -2   1 1512.88   84.77
   1  -2   1 1396.21   84.79
   1  -2   1 1463.05   84.79
  -2   2  -1 1572.05   81.35
  -2   2  -1 1289.30   81.30
  -2   2  -1 1354.53   81.27
  -2   2  -1 1303.44   81.26
  -2   2  -1 1199.45   81.30
  -2   2  -1 1383.36   81.29
   2  -2   1 1258.18   81.29
   2  -2   1 1272.22   81.24
   2  -2   1 1576.35   81.40
   2  -2   1 1333.30   81.26
   2  -2   1 1442.89   81.27
   2  -2   1 1457.82   81.25
   2  -2   1 1435.01   81.29
   2  -2   1 1242.15   81.31
  -3   2  -1   61.11    3.78
  -3   2  -1   68.41    3.74
  -3   2  -1   55.40    3.71
  -3   2  -1   52.74    3.78
  -3   2  -1   54.81    3.82
  -3   2  -1   62.20    3.72
  -3   2  -1   65.36    3.71
   3  -2   1   55.04    3.82
   3  -2   1   64.81    3.75
   3  -2   1   62.12    3.69
   3  -2   1   61.03    3.72
   3  -2   1   56.97    3.74
   3  -2   1   59.24    3.77
   3  -2   1   59.65    3.71
  -4   2  -1   62.88    4.41
  -4   2  -1   74.13    4.34
  -4   2  -1   69.25    4.39
  -4   2  -1   67.34    4.45
  -4   2  -1   77.30    4.36
  -4   2  -1   66.04    4.34
  -4   2  -1   63.11    4.80
   4  -2   1   69.63    4.38
   4  -2   1   70.16    4.38
   4  -2   1   75.56    4.36
   4  -2   1   75.43    4.40
   4  -2   1   66.61    4.41
   4  -2   1   75.77    4.33
   4  -2   1   64.07    4.46
   4  -2   1   68.57    4.30
  -5   2  -1  215.85   13.96
  -5   2  -1  251.44   13.85
  -5   2  -1  239.47   13.95
   5  -2   1  250.56   13.93
   5  -2   1  218.79   13.98
   5  -2   1  232.09   13.85
   5  -2   1  226.59   13.92
   5  -2   1  211.69   14.02
   5  -2   1  230.39   13.87
   5  -2   1  223.39   13.93
   5  -2   1  217.25   13.95
   5  -2   1  242.03   13.98
  -6   2  -1    3.71    0.65
  -6   2  -1    7.27    1.31
  -6   2  -1    3.64    0.74
   6  -2   1    4.01    0.59
   6  -2   1    2.74    0.94
   6  -2   1    4.83    0.86
   6  -2   1    4.64    0.83
  -7   2  -1  963.61   50.98
  -7   2  -1  836.11   50.98
  -7   2  -1  812.64   51.09
   7  -2   1  830.33   50.93
   7  -2   1  913.52   50.88
   7  -2   1  752.14   51.03
   7  -2   1  859.44   51.10
   7  -2   1  872.75   50.95
   7  -2   1  833.37   50.98
  -8   2  -1  893.23   52.70
  -8   2  -1  883.12   52.66
   8  -2   1  849.11   52.87
   8  -2   1  854.82   52.69
   8  -2   1  932.32   52.62
   9  -2   1   41.45    2.73
   9   1  -1   37.87    2.51
   9   1  -1   39.21    2.66
  -9  -1   1   33.63    2.82
   8   1  -1   90.23    6.49
   8   1  -1  101.61    6.42
   8   1  -1  101.02    6.39
   8   1  -1  102.74    6.32
  -8  -1   1  114.69    6.56
  -8  -1   1   89.78    6.51
  -8  -1   1  117.22    6.23
   7   1  -1   23.56    1.82
   7   1  -1   22.13    1.99
   7   1  -1   23.29    1.75
   7   1  -1   25.07    1.92
   7   1  -1   21.60    2.42
   7   1  -1   22.93    1.90
  -7  -1   1   24.94    1.81
  -7  -1   1   28.27    1.92
  -7  -1   1   21.68    2.03
   6   1  -1   18.75    1.61
   6   1  -1   20.17    1.67
   6   1  -1   18.59    1.67
   6   1  -1   20.81    1.54
   6   1  -1   19.90    1.58
   6   1  -1   21.32    1.86
  -6  -1   1   21.99    1.86
  -6  -1   1   21.80    1.80
  -6  -1   1   25.31    1.56
  -6  -1   1   23.05    1.57
   5   1  -1  163.26    9.81
   5   1  -1  172.34    9.91
   5   1  -1  155.19    9.99
   5   1  -1  165.05    9.84
   5   1  -1  165.52    9.90
   5   1  -1  166.79   10.01
  -5  -1   1  158.44    9.82
  -5  -1   1  158.84   10.00
  -5  -1   1  168.91    9.84
  -5  -1   1  169.29   10.02
  -5  -1   1  168.74    9.96
  -5  -1   1  138.72    9.94
   4   1  -1  800.24   44.32
   4   1  -1  795.35   44.29
   4   1  -1  707.30   44.22
   4   1  -1  732.10   44.33
   4   1  -1  776.86   44.37
   4   1  -1  729.94   44.28
   4   1  -1  702.51   44.20
  -4  -1   1  712.50   44.36
  -4  -1   1  836.67   44.35
  -4  -1   1  628.77   44.31
   3   1  -1   22.30    1.48
   3   1  -1   23.21    1.46
   3   1  -1   25.23    1.56
   3   1  -1   22.29    1.47
   3   1  -1   24.96    1.50
   3   1  -1   22.57    1.56
  -3  -1   1   20.14    1.58
  -3  -1   1   23.48    1.62
  -3  -1   1   23.44    1.49
  -3  -1   1   24.77    1.58
  -3  -1   1   22.25    1.66
  -3  -1   1   22.59    1.54
  -3  -1   1   20.10    1.50
   2   1  -1  150.12    8.93
   2   1  -1  152.48    8.88
   2   1  -1  145.66    8.90
   2   1  -1  165.32    8.89
   2   1  -1  155.91    9.03
   2   1  -1  137.38    8.88
   2   1  -1  139.79    8.87
  -2  -1   1  141.39    8.93
   1   1  -1  208.04   12.88
   1   1  -1  226.42   12.87
   1   1  -1  223.27   12.90
   1   1  -1  214.32   12.97
  -1  -1   1  209.48   12.92
   0   1  -1  256.89   15.31
   0   1  -1  273.13   15.30
   0   1  -1  252.89   15.31
   0   1  -1  263.84   15.31
   0  -1   1  259.86   15.30
   0  -1   1  248.76   15.32
   0  -1   1  243.57   15.32
   0  -1   1  258.01   15.30
  -1   1  -1  221.56   12.63
  -1   1  -1  225.75   12.66
  -1   1  -1  223.74   12.62
  -1   1  -1  208.05   12.63
  -1   1  -1  205.43   12.63
  -1   1  -1  195.14   12.62
   1  -1   1  216.16   12.61
   1  -1   1  215.54   12.67
   1  -1   1  184.29   12.61
   1  -1   1  220.94   12.62
   1  -1   1  205.09   12.62
   1  -1   1  218.48   12.62
   1  -1   1  208.78   12.64
  -2   1  -1  756.10   42.51
  -2   1  -1  732.36   42.52
  -2   1  -1  650.94   42.51
  -2   1  -1  774.69   42.57
   2  -1   1  728.94   42.50
   2  -1   1  691.03   42.53
   2  -1   1  716.41   42.52
   2  -1   1  639.73   42.50
   2  -1   1  740.97   42.57
   2  -1   1  708.60   42.51
  -3   1  -1 1760.93  105.68
  -3   1  -1 1686.01  105.63
  -3   1  -1 1937.76  105.62
  -3   1  -1 1735.87  105.60
   3  -1   1 1619.71  105.67
   3  -1   1 1672.39  105.62
   3  -1   1 1983.76  105.75
   3  -1   1 1776.49  105.64
   3  -1   1 1809.14  105.60
   3  -1   1 1767.83  105.62
  -4   1  -1 2108.60  112.78
  -4   1  -1 1858.49  112.87
  -4   1  -1 1776.04  112.83
  -4   1  -1 2023.21  112.79
  -4   1  -1 1854.83  112.88
  -4   1  -1 1803.47  112.89
   4  -1   1 2016.23  112.86
   4  -1   1 1906.94  112.76
   4  -1   1 1769.91  112.87
   4  -1   1 1834.30  112.81
  -5   1  -1   67.91    4.15
  -5   1  -1   63.90    4.34
  -5   1  -1   70.48    4.30
  -5   1  -1   67.20    4.08
  -5   1  -1   62.06    4.19
   5  -1   1   69.19    4.15
   5  -1   1   61.97    4.22
   5  -1   1   68.39    4.10
   5  -1   1   62.96    4.36
   5  -1   1   67.73    4.22
   5  -1   1   66.48    4.16
   5  -1   1   57.69    4.31
   5  -1   1   67.40    4.12
  -6   1  -1  653.22   35.61
  -6   1  -1  576.59   35.69
  -6   1  -1  621.01   35.72
  -6   1  -1  555.97   35.75
  -6   1  -1  589.69   35.64
   6  -1   1  604.58   35.58
   6  -1   1  571.08   35.72
   6  -1   1  588.16   35.69
   6  -1   1  608.01   35.55
   6  -1   1  595.66   35.64
   6  -1   1  576.42   35.62
  -7   1  -1   98.47    5.40
  -7   1  -1   76.78    5.56
  -7   1  -1   84.12    5.38
   7  -1   1   87.82    5.31
   7  -1   1   80.90    5.49
   7  -1   1   84.99    5.42
   7  -1   1   80.07    5.62
   7  -1   1   85.82    5.41
   7  -1   1   84.93    5.81
  -8   1  -1   11.75    1.15
  -8   1  -1    9.10    1.43
  -8   1  -1   11.35    1.64
   8  -1   1   11.33    1.22
   8  -1   1   13.66    1.13
   8  -1   1   10.42    1.61
   8  -1   1    9.09    1.48
   9  -1   1   72.58    4.68
   9  -1   1   77.36    4.70
   9   0  -1    6.12    0.83
   9   0  -1    7.73    0.94
   8   0  -1    0.66    0.45
   8   0  -1   -0.68    1.06
   8   0  -1    1.76    0.82
   8   0  -1    0.32    0.51
  -8   0   1    0.28    0.43
   7   0  -1   97.18    6.81
   7   0  -1  104.05    6.73
   7   0  -1  107.39    6.75
   7   0  -1  112.15    6.64
   7   0  -1   95.86    7.15
  -7   0   1  108.94    6.84
  -7   0   1  104.13    6.85
  -7   0   1  116.66    6.64
  -7   0   1  120.75    6.71
   6   0  -1  104.01    6.44
   6   0  -1  101.22    6.57
   6   0  -1   93.85    6.60
   6   0  -1   95.21    6.44
   6   0  -1  104.03    6.39
   6   0  -1  103.26    6.42
   6   0  -1  105.68    6.34
  -6   0   1  103.60    6.36
  -6   0   1  111.09    6.53
  -6   0   1  109.01    6.55
  -6   0   1  107.82    6.35
  -6   0   1   95.54    6.51
   5   0  -1  208.45   11.85
   5   0  -1  203.45   11.81
   5   0  -1  187.26   11.93
   5   0  -1  200.56   11.77
   5   0  -1  184.47   12.03
   5   0  -1  194.28   11.85
   5   0  -1  198.03   11.86
   5   0  -1  204.23   11.96
  -5   0   1  169.05   11.89
  -5   0   1  203.05   11.80
  -5   0   1  212.22   11.90
  -5   0   1  196.29   11.93
  -5   0   1  186.28   11.93
  -5   0   1  186.96   11.80
   4   0  -1   16.20    1.60
   4   0  -1   16.07    1.31
   4   0  -1   16.62    1.18
   4   0  -1   18.41    1.24
   4   0  -1   16.74    1.22
   4   0  -1   16.86    1.28
   4   0  -1   15.84    1.60
  -4   0   1   16.56    1.17
  -4   0   1   13.63    1.31
  -4   0   1   15.35    1.38
  -4   0   1   17.69    1.26
  -4   0   1   16.94    1.25
   3   0  -1  133.71    7.84
   3   0  -1  119.53    7.79
   3   0  -1  127.86    7.86
   3   0  -1  128.88    7.81
   3   0  -1  136.67    7.90
   3   0  -1  138.71    7.87
  -3   0   1  108.23    7.90
  -3   0   1  124.05    7.91
  -3   0   1  135.04    7.89
  -3   0   1  129.00    7.86
  -3   0   1  121.06    7.82
  -3   0   1  142.51    7.81
  -3   0   1  140.67    7.81
   2   0  -1   34.33    2.27
   2   0  -1   33.57    2.22
   2   0  -1   32.51    2.23
   2   0  -1   37.14    2.25
  -2   0   1   35.18    2.26
  -2   0   1   36.58    2.23
  -2   0   1   39.27    2.27
  -2   0   1   34.98    2.26
  -2   0   1   41.88    2.22
   1   0  -1   24.94    1.57
   1   0  -1   24.47    1.55
   1   0  -1   25.72    1.57
   1   0  -1   22.48    1.55
   1   0  -1   26.69    1.55
   1   0  -1   22.56    1.61
   1   0  -1   24.87    1.55
  -1   0   1   25.47    1.56
  -1   0   1   26.74    1.56
  -1   0   1   25.30    1.56
  -1   0   1   27.50    1.55
  -1   0   1   27.29    1.55
  -1   0  -1  233.58   14.16
  -1   0  -1  227.60   14.16
   1   0   1  234.26   14.16
   1   0   1  255.71   14.16
   1   0   1  226.92   14.16
   1   0   1  251.72   14.16
   1   0   1  251.65   14.17
   1   0   1  223.63   14.16
   1   0   1  224.52   14.16
   1   0   1  246.68   14.16
  -2   0  -1  864.05   51.03
   2   0   1  815.34   51.02
   2   0   1  847.85   51.06
   2   0   1  861.87   51.03
   2   0   1  882.72   51.05
   2   0   1  873.92   51.04
  -3   0  -1  856.60   47.03
  -3   0  -1  683.89   46.96
  -3   0  -1  754.22   46.96
  -3   0  -1  921.25   46.92
  -3   0  -1  722.32   47.04
  -3   0  -1  775.71   46.96
  -3   0  -1  766.07   47.03
   3   0   1  780.62   46.96
   3   0   1  754.87   46.91
   3   0   1  872.64   47.02
   3   0   1  758.98   46.98
   3   0   1  801.58   46.95
   3   0   1  794.25   46.92
   3   0   1  790.41   46.94
  -4   0  -1   71.87    4.79
  -4   0  -1   74.72    4.92
  -4   0  -1   85.04    4.72
   4   0   1   70.48    4.80
   4   0   1   77.90    4.72
   4   0   1   70.70    4.76
   4   0   1   84.59    4.83
   4   0   1   80.48    4.80
   4   0   1   80.74    4.76
  -5   0  -1 2024.14  125.85
  -5   0  -1 2125.07  125.96
  -5   0  -1 1954.57  125.95
  -5   0  -1 1966.15  125.96
  -5   0  -1 2110.39  125.78
  -5   0  -1 2340.97  125.90
   5   0   1 2265.35  125.88
   5   0   1 2051.13  125.90
   5   0   1 2130.64  125.79
   5   0   1 2217.14  125.94
   5   0   1 2189.19  125.84
   5   0   1 1992.63  125.92
  -6   0  -1    1.48    0.75
  -6   0  -1    0.68    0.65
  -6   0  -1    1.76    0.54
  -6   0  -1    1.95    0.50
  -6   0  -1    2.58    0.74
   6   0   1    0.83    0.57
   6   0   1    0.92    0.47
   6   0   1    1.43    0.42
   6   0   1    0.71    0.38
   6   0   1    1.92    1.23
   6   0   1    1.26    0.48
  -7   0  -1    2.16    0.61
  -7   0  -1    1.56    0.83
  -7   0  -1    2.51    0.87
   7   0   1    1.44    0.50
   7   0   1    2.17    0.69
   7   0   1    1.94    0.70
   7   0   1    0.72    0.88
   7   0   1    2.73    0.66
   7   0   1    1.28    0.47
  -8   0  -1   -0.47    0.85
  -8   0  -1    0.77    0.89
  -8   0  -1    0.44    0.53
   8   0   1   -0.53    0.65
   8   0   1    1.16    0.61
   8   0   1    0.72    0.52
  -9   0  -1    9.72    1.85
   9   0   1   12.46    1.25
   9   0   1   14.96    1.16
   9  -1  -1   53.06    3.38
   8  -1  -1   14.83    1.18
   8  -1  -1   13.43    1.28
   8  -1  -1   13.32    1.61
  -8   1   1   14.19    1.17
  -8   1   1   13.53    1.35
   7  -1  -1   32.19    2.27
   7  -1  -1   27.45    2.88
   7  -1  -1   27.32    2.60
   7  -1  -1   32.15    2.83
   7  -1  -1   31.49    2.26
   7  -1  -1   32.02    2.13
   7  -1  -1   30.53    2.30
  -7   1   1   33.53    2.19
  -7   1   1   27.00    2.45
  -7   1   1   33.18    2.19
   6  -1  -1   14.93    1.49
   6  -1  -1   17.06    1.28
   6  -1  -1   18.09    1.91
   6  -1  -1   14.63    1.34
   6  -1  -1   12.94    1.62
   6  -1  -1   13.66    1.87
  -6   1   1   14.51    1.63
  -6   1   1   15.12    1.34
  -6   1   1   14.64    1.59
  -6   1   1   16.82    1.28
   5  -1  -1    0.84    0.45
   5  -1  -1    0.45    0.44
   5  -1  -1    0.81    0.33
   5  -1  -1    0.57    0.64
   5  -1  -1    0.55    0.70
   5  -1  -1    0.61    0.35
   5  -1  -1    0.84    0.42
   5  -1  -1    1.13    0.41
  -5   1   1    0.76    0.41
  -5   1   1    1.27    0.39
  -5   1   1    1.19    0.60
  -5   1   1    0.03    0.58
  -5   1   1    0.83    0.51
   4  -1  -1   70.55    4.15
   4  -1  -1   55.02    4.15
   4  -1  -1   62.20    4.07
   4  -1  -1   64.51    4.03
   4  -1  -1   66.57    4.12
   4  -1  -1   65.44    4.00
   4  -1  -1   74.80    4.11
  -4   1   1   69.88    4.07
  -4   1   1   58.55    4.05
  -4   1   1   58.03    4.12
  -4   1   1   68.52    4.15
  -4   1   1   66.91    4.05
  -4   1   1   58.23    4.12
  -4   1   1   68.38    4.06
   3  -1  -1  897.09   49.10
   3  -1  -1  832.56   49.00
   3  -1  -1  907.61   49.12
   3  -1  -1  823.65   49.02
   3  -1  -1  721.42   49.05
   3  -1  -1  812.65   49.03
   3  -1  -1  810.47   49.05
  -3   1   1  864.55   49.02
  -3   1   1  890.63   49.02
  -3   1   1  800.57   48.97
  -3   1   1  705.18   49.10
  -3   1   1  848.45   49.01
  -3   1   1  786.39   49.02
  -3   1   1  735.25   49.05
  -3   1   1  792.02   48.99
  -3   1   1  906.21   49.12
  -3   1   1  828.28   49.10
  -3   1   1  843.42   49.01
   2  -1  -1 1111.40   66.14
   2  -1  -1 1129.08   66.11
   2  -1  -1 1083.43   66.10
   2  -1  -1 1111.12   66.12
   2  -1  -1 1139.22   66.16
   2  -1  -1 1118.99   66.13
  -2   1   1 1126.23   66.12
  -2   1   1 1058.89   66.11
  -2   1   1 1049.45   66.09
  -2   1   1 1133.04   66.10
  -2   1   1 1158.84   66.15
   1  -1  -1 6208.99  373.90
  -1   1   1 6372.31  373.91
   0  -1  -1  438.51   25.51
   0  -1  -1  421.96   25.50
   0  -1  -1  471.45   25.50
   0  -1  -1  433.28   25.52
   0   1   1  426.82   25.52
   0   1   1  386.33   25.53
   0   1   1  392.74   25.50
   0   1   1  443.17   25.54
   0   1   1  445.87   25.51
  -1  -1  -1  603.29   35.78
  -1  -1  -1  664.51   35.79
  -1  -1  -1  590.61   35.77
   1   1   1  549.61   35.76
   1   1   1  584.46   35.77
   1   1   1  615.42   35.75
  -2  -1  -1  286.68   17.74
  -2  -1  -1  286.35   17.71
  -2  -1  -1  305.50   17.75
   2   1   1  330.32   17.71
   2   1   1  289.67   17.69
   2   1   1  291.67   17.71
   2   1   1  303.37   17.73
   2   1   1  292.89   17.72
   2   1   1  287.96   17.74
  -3  -1  -1 1153.61   74.95
  -3  -1  -1 1282.48   74.86
  -3  -1  -1 1407.93   74.92
  -3  -1  -1 1243.06   74.94
  -3  -1  -1 1081.49   74.84
   3   1   1 1253.85   74.87
   3   1   1 1216.26   74.84
   3   1   1 1263.61   74.84
   3   1   1 1302.21   74.85
   3   1   1 1394.88   74.88
   3   1   1 1235.57   74.88
  -4  -1  -1  373.01   22.65
  -4  -1  -1  387.38   22.80
  -4  -1  -1  390.38   22.67
  -4  -1  -1  354.89   22.81
   4   1   1  382.17   22.64
   4   1   1  374.80   22.63
   4   1   1  367.63   22.71
   4   1   1  365.39   22.67
   4   1   1  396.79   22.74
   4   1   1  368.71   22.71
   4   1   1  410.14   22.78
  -5  -1  -1  141.77    9.37
  -5  -1  -1  165.81    9.37
  -5  -1  -1  168.36    9.44
  -5  -1  -1  142.45    9.53
  -5  -1  -1  163.27    9.55
  -5  -1  -1  141.87    9.52
  -5  -1  -1  147.69    9.35
   5   1   1  155.93    9.47
   5   1   1  165.76    9.39
   5   1   1  147.69    9.44
   5   1   1  150.29    9.32
   5   1   1  159.16    9.36
   5   1   1  159.62    9.39
  -6  -1  -1   16.04    1.65
  -6  -1  -1   15.77    1.61
  -6  -1  -1   21.01    1.44
  -6  -1  -1   17.15    1.41
  -6  -1  -1   16.87    1.69
   6   1   1   18.72    1.43
   6   1   1   17.67    1.89
   6   1   1   18.63    1.36
   6   1   1   18.90    1.42
   6   1   1   17.68    1.58
   6   1   1   18.80    1.42
  -7  -1  -1  103.45    6.07
  -7  -1  -1   96.36    6.31
  -7  -1  -1   99.60    6.81
  -7  -1  -1  101.16    6.46
   7   1   1   95.24    6.11
   7   1   1   94.35    6.31
   7   1   1   93.93    6.13
   7   1   1   96.43    6.09
  -8  -1  -1   72.42    4.99
  -8  -1  -1   84.58    4.65
  -8  -1  -1   73.65    4.99
   8   1   1   78.37    4.82
   8   1   1   74.16    4.84
   8   1   1   77.48    4.73
   8   1   1   64.76    4.92
   8   1   1   72.78    4.83
  -9  -1  -1  152.66   10.06
   9   1   1  164.93    9.99
   9   1   1  168.16    9.89
   9   1   1  167.03    9.97
   9  -2  -1    2.27    0.58
   8  -2  -1   35.69    2.48
  -8   2   1   35.54    2.51
  -8   2   1   38.29    2.47
   7  -2  -1  275.74   16.98
   7  -2  -1  276.06   16.86
   7  -2  -1  274.80   16.84
   7  -2  -1  290.94   16.76
   7  -2  -1  263.77   16.87
  -7   2   1  283.57   16.85
  -7   2   1  287.47   16.84
   6  -2  -1    6.98    0.86
   6  -2  -1    6.65    1.09
   6  -2  -1    5.97    0.97
   6  -2  -1    6.40    1.03
   6  -2  -1    8.83    1.01
   6  -2  -1    6.68    1.08
   6  -2  -1    7.64    1.34
  -6   2   1    7.06    0.98
  -6   2   1    6.71    1.18
   5  -2  -1  101.39    5.99
   5  -2  -1   86.92    6.13
   5  -2  -1   94.67    6.04
   5  -2  -1   96.99    6.09
   5  -2  -1  100.47    5.92
   5  -2  -1   98.32    6.01
   5  -2  -1   97.31    5.97
   5  -2  -1   89.63    6.09
  -5   2   1  105.24    5.94
  -5   2   1   98.61    5.99
  -5   2   1  104.77    6.01
  -5   2   1   86.96    6.08
  -5   2   1   90.59    6.00
   4  -2  -1   31.85    2.40
   4  -2  -1   36.12    2.31
   4  -2  -1   35.17    2.21
   4  -2  -1   35.54    2.34
   4  -2  -1   32.74    2.32
   4  -2  -1   33.02    2.29
   4  -2  -1   36.97    2.26
   4  -2  -1   36.04    2.26
  -4   2   1   29.31    2.40
  -4   2   1   30.16    2.29
  -4   2   1   38.09    2.28
  -4   2   1   35.93    2.29
  -4   2   1   33.26    2.31
  -4   2   1   37.06    2.27
  -4   2   1   31.17    2.50
   3  -2  -1  654.01   43.31
   3  -2  -1  782.26   43.34
   3  -2  -1  768.63   43.32
   3  -2  -1  709.64   43.30
   3  -2  -1  717.78   43.30
   3  -2  -1  795.58   43.45
   3  -2  -1  743.75   43.27
  -3   2   1  700.11   43.23
  -3   2   1  655.11   43.29
  -3   2   1  789.35   43.31
  -3   2   1  720.64   43.29
  -3   2   1  675.56   43.27
  -3   2   1  722.33   43.28
   2  -2  -1 1316.12   77.14
   2  -2  -1 1330.04   77.11
   2  -2  -1 1407.72   77.22
   2  -2  -1 1273.21   77.13
   2  -2  -1 1355.99   77.15
   2  -2  -1 1299.64   77.09
   2  -2  -1 1099.35   77.14
   2  -2  -1 1372.26   77.11
  -2   2   1 1296.42   77.16
  -2   2   1 1319.04   77.12
  -2   2   1 1247.49   77.10
  -2   2   1 1123.31   77.14
  -2   2   1 1424.31   77.18
  -2   2   1 1331.99   77.16
  -2   2   1 1219.31   77.14
  -2   2   1 1317.54   77.14
   1  -2  -1  569.42   32.46
   1  -2  -1  583.87   32.45
   1  -2  -1  544.39   32.49
   1  -2  -1  566.05   32.54
   1  -2  -1  577.77   32.46
   1  -2  -1  578.76   32.44
   1  -2  -1  487.09   32.43
  -1   2   1  526.94   32.46
  -1   2   1  550.93   32.46
  -1   2   1  517.08   32.49
  -1   2   1  494.12   32.45
  -1   2   1  541.94   32.49
   0  -2  -1  305.60   17.55
   0  -2  -1  266.28   17.59
   0  -2  -1  292.10   17.55
   0  -2  -1  277.66   17.60
   0   2   1  314.66   17.58
   0   2   1  291.68   17.56
   0   2   1  297.09   17.58
   0   2   1  302.32   17.61
   0   2   1  324.20   17.56
   0   2   1  268.94   17.56
   0   2   1  314.09   17.57
   0   2   1  283.59   17.56
  -1  -2  -1  832.44   44.99
  -1  -2  -1  717.12   44.99
   1   2   1  718.19   44.95
  -3  -2  -1 1616.07  100.12
  -3  -2  -1 1560.59  100.23
  -3  -2  -1 1782.01  100.17
  -3  -2  -1 1709.44  100.13
   3   2   1 1674.01  100.15
   3   2   1 1940.93  100.11
   3   2   1 1638.83  100.08
   3   2   1 1567.19  100.05
   3   2   1 1656.86  100.11
  -4  -2  -1    2.71    0.48
  -4  -2  -1    4.00    0.65
  -4  -2  -1    3.73    0.53
  -4  -2  -1    3.03    0.46
  -4  -2  -1    2.92    0.60
   4   2   1    2.86    0.37
   4   2   1    3.01    0.44
   4   2   1    3.72    0.69
   4   2   1    2.60    0.51
   4   2   1    3.54    0.50
   4   2   1    3.66    0.57
   4   2   1    3.52    0.48
  -5  -2  -1    3.80    0.63
  -5  -2  -1    2.71    0.58
  -5  -2  -1    2.40    0.53
  -5  -2  -1    3.72    0.72
  -5  -2  -1    2.15    0.62
  -5  -2  -1    2.87    0.54
   5   2   1    2.74    0.69
   5   2   1    2.40    0.47
   5   2   1    2.33    0.42
  -6  -2  -1  297.29   16.64
  -6  -2  -1  262.99   16.84
  -6  -2  -1  258.80   16.82
  -6  -2  -1  275.20   16.64
  -6  -2  -1  272.13   16.68
  -6  -2  -1  264.32   16.82
  -6  -2  -1  283.07   16.58
   6   2   1  260.76   16.76
   6   2   1  283.52   16.58
   6   2   1  278.84   16.64
   6   2   1  279.40   16.76
   6   2   1  295.72   16.66
  -7  -2  -1    4.40    0.99
  -7  -2  -1    3.93    0.93
  -7  -2  -1    4.14    0.95
  -7  -2  -1    5.01    0.61
   7   2   1    3.15    0.65
   7   2   1    5.32    0.99
   7   2   1    3.93    0.67
  -8  -2  -1    5.52    1.07
  -8  -2  -1    5.77    1.38
  -8  -2  -1    4.96    1.02
  -8  -2  -1    5.42    1.08
   8   2   1    3.80    0.78
   8   2   1    5.02    0.96
   8   2   1    3.12    0.82
   8   2   1    5.82    0.87
   8   2   1    5.76    0.99
  -9  -2  -1    6.71    1.21
  -9  -2  -1    5.79    1.25
   9   2   1    6.73    0.89
   9   2   1    7.55    1.06
   9   2   1    6.44    1.26
   8  -3  -1    1.55    0.67
   8  -3  -1    1.05    1.36
  -8   3   1    0.99    0.62
  -8   3   1    0.46    0.48
   7  -3  -1   68.77    4.75
   7  -3  -1   73.09    4.47
   7  -3  -1   71.24    4.55
   7  -3  -1   67.72    4.65
  -7   3   1   76.48    4.57
  -7   3   1   72.28    4.58
   6  -3  -1  321.01   18.64
   6  -3  -1  312.54   18.66
   6  -3  -1  316.58   18.56
   6  -3  -1  276.40   18.86
   6  -3  -1  287.65   18.81
   6  -3  -1  311.05   18.77
   6  -3  -1  317.86   18.67
  -6   3   1  329.47   18.68
  -6   3   1  309.91   18.70
   5  -3  -1    3.69    0.67
   5  -3  -1    2.71    0.78
   5  -3  -1    3.04    0.47
   5  -3  -1    2.07    0.46
   5  -3  -1    2.69    0.54
   5  -3  -1    2.76    0.65
   5  -3  -1    2.54    0.77
  -5   3   1    4.83    0.76
  -5   3   1    2.98    0.52
  -5   3   1    2.95    0.66
  -5   3   1    2.77    0.59
  -5   3   1    2.96    1.04
   4  -3  -1 1105.81   65.04
   4  -3  -1 1056.40   65.04
   4  -3  -1 1124.11   65.07
   4  -3  -1 1141.37   65.01
   4  -3  -1 1031.50   65.05
   4  -3  -1 1119.03   64.96
   4  -3  -1 1154.28   64.98
   4  -3  -1 1066.86   64.91
  -4   3   1 1101.51   64.98
  -4   3   1 1111.45   65.03
  -4   3   1 1056.44   65.02
  -4   3   1 1121.39   65.02
  -4   3   1  943.20   65.03
  -4   3   1 1157.32   65.10
  -4   3   1 1098.63   65.04
  -4   3   1  982.77   65.02
  -4   3   1 1159.76   64.92
   3  -3  -1  314.50   18.22
   3  -3  -1  314.91   18.27
   3  -3  -1  303.94   18.25
   3  -3  -1  300.46   18.26
   3  -3  -1  291.46   18.24
  -3   3   1  294.87   18.28
  -3   3   1  313.98   18.29
  -3   3   1  304.72   18.26
  -3   3   1  297.91   18.27
   2  -3  -1  341.50   19.61
   2  -3  -1  336.82   19.57
   2  -3  -1  355.73   19.76
   2  -3  -1  311.74   19.59
   2  -3  -1  344.45   19.61
   2  -3  -1  307.33   19.54
   2  -3  -1  316.61   19.60
   2  -3  -1  337.47   19.59
   2  -3  -1  280.97   19.62
   2  -3  -1  322.67   19.56
  -2   3   1  337.27   19.65
  -2   3   1  326.97   19.59
  -2   3   1  339.78   19.67
  -2   3   1  351.70   19.67
  -2   3   1  311.82   19.63
  -2   3   1  344.79   19.65
  -2   3   1  280.69   19.63
  -2   3   1  348.14   19.61
   1  -3  -1  693.64   42.78
   1  -3  -1  754.10   42.84
   1  -3  -1  746.73   42.72
   1  -3  -1  768.98   42.74
   1  -3  -1  745.73   42.75
  -1   3   1  712.06   42.76
  -1   3   1  699.02   42.75
  -1   3   1  657.16   42.74
  -1   3   1  752.72   42.77
  -1   3   1  654.55   42.78
  -1   3   1  722.93   42.81
  -1   3   1  704.76   42.81
   0  -3  -1 1114.94   66.75
   0  -3  -1 1168.57   66.75
   0   3   1 1160.49   66.76
   0   3   1 1058.53   66.68
   0   3   1 1052.76   66.70
   0   3   1 1245.81   66.71
   0   3   1 1177.11   66.72
   0   3   1 1026.18   66.68
   0   3   1 1085.66   66.68
  -1  -3  -1   36.39    2.30
  -1  -3  -1   33.11    2.34
   1   3   1   38.59    2.29
   1   3   1   41.11    2.35
  -2  -3  -1  489.87   32.85
  -2  -3  -1  593.77   32.87
   2   3   1  569.27   32.82
  -3  -3  -1  302.46   19.00
  -3  -3  -1  283.66   18.95
  -3  -3  -1  329.74   18.91
  -3  -3  -1  284.92   18.91
  -3  -3  -1  294.11   19.00
  -3  -3  -1  341.56   18.92
   3   3   1  332.01   18.82
   3   3   1  337.94   18.91
   3   3   1  335.25   18.89
  -4  -3  -1   76.01    4.45
  -4  -3  -1   68.02    4.38
  -4  -3  -1   61.07    4.61
  -4  -3  -1   63.88    4.29
  -4  -3  -1   60.50    4.46
  -4  -3  -1   70.79    4.39
   4   3   1   74.77    4.38
   4   3   1   81.54    4.42
   4   3   1   74.94    4.26
   4   3   1   71.50    4.40
   4   3   1   74.68    4.31
  -5  -3  -1   54.61    3.74
  -5  -3  -1   64.25    3.87
  -5  -3  -1   65.29    4.04
  -5  -3  -1   55.51    3.98
  -5  -3  -1   57.96    4.04
  -5  -3  -1   70.74    3.99
  -5  -3  -1   58.82    3.87
   5   3   1   61.13    3.91
   5   3   1   64.58    3.86
   5   3   1   60.81    3.75
   5   3   1   58.89    3.91
   5   3   1   60.35    3.79
  -6  -3  -1  141.87    8.31
  -6  -3  -1  134.85    8.13
  -6  -3  -1  151.37    8.33
  -6  -3  -1  145.35    8.51
  -6  -3  -1  129.43    8.46
  -6  -3  -1  127.23    8.50
   6   3   1  135.58    8.25
   6   3   1  128.76    8.19
   6   3   1  136.42    8.39
   6   3   1  139.06    8.28
   6   3   1  126.01    8.48
   6   3   1  124.84    8.45
  -7  -3  -1   28.69    2.43
  -7  -3  -1   31.62    2.48
  -7  -3  -1   29.58    2.41
   7   3   1   30.68    2.23
   7   3   1   31.41    2.58
   7   3   1   29.76    2.16
   7   3   1   32.18    2.11
  -8  -3  -1  133.84    8.61
  -8  -3  -1  125.92    8.71
  -8  -3  -1  136.90    8.60
  -8  -3  -1  140.95    8.62
   8   3   1  135.68    8.45
   8   3   1  141.96    8.33
   8   3   1  136.93    8.45
   8   3   1  128.76    8.42
   8   3   1  143.88    8.39
  -9  -3  -1   12.46    1.47
  -9  -3  -1   11.32    1.58
   9   3   1   13.97    1.32
   9   3   1   13.61    1.17
  10   3   1  142.06    8.62
   8  -4  -1  145.74    9.46
  -8   4   1  152.83    9.32
  -8   4   1  160.59    9.28
   7  -4  -1   11.06    1.48
   7  -4  -1   11.17    1.10
  -7   4   1   10.85    1.19
  -7   4   1   12.14    1.13
   6  -4  -1   -0.28    1.28
   6  -4  -1    2.47    0.58
   6  -4  -1    1.49    0.62
   6  -4  -1    1.71    0.81
  -6   4   1    1.74    0.57
  -6   4   1    1.51    0.77
  -6   4   1    0.61    0.58
   5  -4  -1   84.09    5.91
   5  -4  -1  101.25    5.83
   5  -4  -1   90.30    5.79
   5  -4  -1   87.07    5.92
   5  -4  -1   88.42    5.93
  -5   4   1  105.03    5.80
  -5   4   1   93.74    5.92
  -5   4   1   91.29    5.90
  -5   4   1   96.01    5.87
   4  -4  -1  481.43   28.97
   4  -4  -1  485.11   28.90
   4  -4  -1  501.59   28.88
   4  -4  -1  444.59   28.98
   4  -4  -1  509.64   28.82
   4  -4  -1  500.29   28.87
   4  -4  -1  437.99   28.95
   4  -4  -1  474.08   28.96
  -4   4   1  504.61   28.99
  -4   4   1  445.95   28.96
  -4   4   1  493.17   28.90
  -4   4   1  483.11   28.96
  -4   4   1  504.57   28.85
  -4   4   1  497.89   28.93
  -4   4   1  501.18   28.98
  -4   4   1  457.25   28.99
   3  -4  -1 1187.65   69.51
   3  -4  -1 1143.65   69.49
   3  -4  -1 1154.66   69.49
   3  -4  -1 1067.29   69.52
   3  -4  -1 1175.85   69.50
   3  -4  -1 1175.24   69.46
   3  -4  -1 1173.34   69.42
  -3   4   1 1207.46   69.45
  -3   4   1 1220.34   69.52
  -3   4   1 1149.75   69.55
  -3   4   1 1217.64   69.50
  -3   4   1 1166.33   69.53
  -3   4   1 1088.62   69.52
  -3   4   1 1193.90   69.56
   2  -4  -1  225.18   15.06
   2  -4  -1  245.16   14.85
   2  -4  -1  269.22   14.87
   2  -4  -1  255.82   14.98
   2  -4  -1  272.01   14.91
   2  -4  -1  256.37   14.94
  -2   4   1  249.69   14.97
  -2   4   1  256.06   15.01
  -2   4   1  226.14   14.93
  -2   4   1  219.89   14.96
  -2   4   1  256.34   15.03
   1  -4  -1 2987.20  196.10
   1  -4  -1 3473.54  196.20
   1  -4  -1 3473.05  196.33
   1  -4  -1 3391.40  196.12
   1  -4  -1 3055.76  196.15
  -1   4   1 3500.88  196.22
  -1   4   1 3460.84  196.14
  -1   4   1 3044.79  196.16
   0  -4  -1  236.76   13.57
   0  -4  -1  255.77   13.60
   0  -4  -1  247.60   13.62
   0  -4  -1  223.32   13.59
   0  -4  -1  206.70   13.66
   0  -4  -1  208.28   13.54
   0  -4  -1  206.03   13.49
   0   4   1  239.63   13.49
   0   4   1  226.78   13.55
   0   4   1  207.96   13.51
   0   4   1  225.79   13.58
   0   4   1  224.07   13.49
   0   4   1  222.88   13.58
  -1  -4  -1   28.47    2.32
  -1  -4  -1   31.93    2.20
  -1  -4  -1   37.53    2.14
  -1  -4  -1   28.94    2.23
  -1  -4  -1   35.38    2.33
  -1  -4  -1   34.18    2.22
  -1  -4  -1   34.00    2.28
   1   4   1   37.47    2.10
   1   4   1   34.58    2.13
   1   4   1   38.37    2.09
   1   4   1   34.66    2.09
   1   4   1   32.79    2.20
   1   4   1   35.22    2.11
   1   4   1   35.93    2.12
  -2  -4  -1 1057.54   57.28
  -2  -4  -1  813.82   57.29
  -2  -4  -1  851.18   57.21
  -2  -4  -1  980.76   57.21
  -2  -4  -1  986.38   57.28
  -2  -4  -1  986.67   57.23
  -2  -4  -1  970.85   57.34
  -2  -4  -1  935.64   57.20
  -2  -4  -1  907.21   57.27
   2   4   1 1043.94   57.16
   2   4   1 1029.05   57.22
  -3  -4  -1   10.05    1.03
  -3  -4  -1    7.11    1.01
  -3  -4  -1   10.16    0.80
  -3  -4  -1    9.89    0.98
  -3  -4  -1    8.87    0.90
  -3  -4  -1    9.58    0.89
  -3  -4  -1    7.54    0.88
  -3  -4  -1    8.54    1.01
  -4  -4  -1  201.70   13.44
  -4  -4  -1  257.74   13.46
  -4  -4  -1  232.95   13.46
  -4  -4  -1  220.40   13.38
  -4  -4  -1  217.26   13.42
  -4  -4  -1  218.57   13.39
  -4  -4  -1  215.09   13.50
  -4  -4  -1  194.63   13.48
   4   4   1  215.19   13.36
   4   4   1  243.75   13.29
   4   4   1  227.89   13.27
   4   4   1  216.97   13.33
   4   4   1  223.21   13.39
  -5  -4  -1   26.43    2.25
  -5  -4  -1   28.49    2.21
  -5  -4  -1   29.04    2.23
  -5  -4  -1   30.31    2.07
  -5  -4  -1   33.78    2.24
   5   4   1   29.07    2.25
   5   4   1   29.08    1.96
   5   4   1   30.53    1.97
   5   4   1   30.70    1.91
   5   4   1   35.40    2.16
  -6  -4  -1   42.02    3.00
  -6  -4  -1   38.48    2.86
  -6  -4  -1   35.09    2.86
  -6  -4  -1   41.01    2.74
   6   4   1   41.26    2.86
   6   4   1   37.00    3.13
   6   4   1   43.25    2.73
   6   4   1   42.20    2.61
   6   4   1   44.29    2.66
  -7  -4  -1  343.89   19.39
  -7  -4  -1  330.40   19.66
  -7  -4  -1  289.67   19.98
  -7  -4  -1  356.79   19.86
  -7  -4  -1  363.18   19.87
   7   4   1  321.14   19.21
   7   4   1  300.77   19.47
   7   4   1  300.12   19.24
   7   4   1  297.56   19.29
   7   4   1  299.58   19.26
  -8  -4  -1   88.01    6.17
  -8  -4  -1   83.58    6.04
  -8  -4  -1   86.08    6.04
   8   4   1   98.59    5.76
   8   4   1   94.64    5.94
   8   4   1   92.91    5.86
   8   4   1  100.73    5.82
   8   4   1   96.50    5.89
  -9  -4  -1  291.85   18.15
  -9  -4  -1  310.35   18.15
  -9  -4  -1  275.72   18.11
   9   4   1  314.30   17.95
   9   4   1  302.35   18.03
  10   4   1    2.80    0.64
  -7   5   1  201.46   12.08
  -7   5   1  197.24   12.07
   6  -5  -1  702.89   40.60
   6  -5  -1  678.20   40.72
   6  -5  -1  601.10   40.61
  -6   5   1  700.08   40.67
  -6   5   1  719.65   40.66
  -6   5   1  674.98   40.69
   5  -5  -1  129.09    8.17
   5  -5  -1  124.18    8.22
   5  -5  -1  145.68    8.04
   5  -5  -1  130.83    8.02
  -5   5   1  131.63    8.10
  -5   5   1  128.75    8.21
  -5   5   1  123.42    8.13
  -5   5   1  130.86    8.21
   4  -5  -1   23.95    1.96
   4  -5  -1   26.37    1.94
   4  -5  -1   24.23    1.75
  -4   5   1   27.02    2.06
  -4   5   1   24.75    1.81
  -4   5   1   24.15    1.84
  -4   5   1   24.94    1.90
  -4   5   1   21.86    1.95
  -4   5   1   23.31    2.06
  -4   5   1   26.38    1.94
   3  -5  -1   18.92    1.38
   3  -5  -1   20.78    1.45
   3  -5  -1   17.77    1.54
   3  -5  -1   19.70    1.34
   3  -5  -1   19.93    1.48
  -3   5   1   16.34    1.69
  -3   5   1   18.73    1.48
  -3   5   1   18.30    1.41
  -3   5   1   18.97    1.53
  -3   5   1   18.29    1.54
  -3   5   1   18.97    1.53
   2  -5  -1  413.52   23.79
   2  -5  -1  414.42   23.85
   2  -5  -1  383.77   23.88
   2  -5  -1  439.04   23.82
  -2   5   1  357.66   23.90
  -2   5   1  394.43   23.84
  -2   5   1  387.71   23.91
  -2   5   1  373.24   23.95
  -2   5   1  408.93   23.89
  -2   5   1  398.59   23.96
  -2   5   1  408.79   23.88
   1  -5  -1  827.62   54.90
   1  -5  -1  868.35   54.77
   1  -5  -1  949.24   54.80
  -1   5   1  962.84   54.86
  -1   5   1  874.17   54.71
  -1   5   1  992.76   54.77
  -1   5   1  820.36   54.78
  -1   5   1 1012.34   54.80
  -1   5   1  957.25   54.85
   0  -5  -1   15.73    1.22
   0  -5  -1   11.96    1.31
   0  -5  -1   17.22    1.10
   0  -5  -1   14.63    1.17
   0   5   1   14.39    1.10
   0   5   1   15.05    1.22
   0   5   1   14.71    1.06
   0   5   1   14.27    1.21
   0   5   1   14.30    1.07
   0   5   1   16.74    1.11
  -1  -5  -1  466.28   28.10
  -1  -5  -1  444.94   28.06
  -1  -5  -1  488.19   28.20
  -1  -5  -1  457.66   28.11
  -1  -5  -1  467.77   28.19
  -1  -5  -1  460.03   28.22
   1   5   1  516.06   28.07
   1   5   1  488.78   28.09
   1   5   1  445.19   28.09
   1   5   1  466.69   28.07
   1   5   1  508.06   28.13
   1   5   1  446.46   28.21
  -2  -5  -1   60.36    3.74
  -2  -5  -1   54.50    3.77
  -2  -5  -1   61.30    3.73
  -2  -5  -1   58.81    3.84
  -2  -5  -1   54.90    3.77
   2   5   1   63.10    3.78
   2   5   1   64.59    3.68
   2   5   1   61.15    3.66
  -3  -5  -1   43.54    3.43
  -3  -5  -1   45.31    3.28
  -3  -5  -1   55.88    3.48
   3   5   1   55.98    3.25
   3   5   1   59.41    3.32
  -4  -5  -1   54.98    4.00
  -4  -5  -1   67.98    3.89
  -4  -5  -1   53.15    3.92
  -4  -5  -1   54.91    3.97
  -4  -5  -1   68.56    3.95
   4   5   1   66.43    3.91
   4   5   1   63.22    3.88
   4   5   1   61.71    3.87
  -5  -5  -1  174.29   11.31
  -5  -5  -1  192.47   11.28
  -5  -5  -1  161.74   11.41
  -5  -5  -1  204.42   11.55
  -5  -5  -1  159.21   11.43
  -5  -5  -1  191.59   11.56
  -5  -5  -1  200.45   11.41
  -5  -5  -1  190.82   11.35
  -5  -5  -1  192.67   11.41
   5   5   1  189.94   11.17
   5   5   1  184.25   11.39
   5   5   1  192.40   11.35
   5   5   1  183.74   11.12
  -6  -5  -1   73.71    4.92
  -6  -5  -1   68.81    5.12
  -6  -5  -1   87.00    5.19
  -6  -5  -1   79.60    5.09
  -6  -5  -1   80.35    5.27
  -6  -5  -1   77.11    5.03
   6   5   1   77.95    4.80
   6   5   1   75.77    5.07
   6   5   1   80.56    4.91
   6   5   1   69.53    5.33
   6   5   1   83.90    4.91
   6   5   1   79.21    4.82
  -7  -5  -1  954.17   55.60
  -7  -5  -1  880.05   55.48
  -7  -5  -1  880.38   55.54
  -7  -5  -1 1047.10   55.48
   7   5   1  901.05   55.24
   7   5   1  905.75   55.25
   7   5   1  887.40   55.48
   7   5   1  954.19   55.32
  -8  -5  -1   97.88    5.90
  -8  -5  -1   90.96    5.86
  -8  -5  -1   82.88    5.75
  -8  -5  -1   96.45    6.01
   8   5   1   79.81    5.59
   8   5   1   89.02    5.56
   8   5   1   85.37    5.50
  -9  -5  -1  185.57   10.05
  -9  -5  -1  164.61   10.03
  -9  -5  -1  152.64    9.96
   9   5   1  153.07    9.89
   9   5   1  153.01    9.85
   7  -6  -1  303.25   18.44
   7  -6  -1  307.81   18.49
  -7   6   1  302.52   18.46
  -7   6   1  316.74   18.47
   6  -6  -1  221.08   13.81
   6  -6  -1  236.95   13.72
  -6   6   1  227.54   13.78
  -6   6   1  223.86   13.81
   5  -6  -1  785.45   49.66
   5  -6  -1  867.37   49.54
  -5   6   1  794.31   49.66
  -5   6   1  892.81   49.59
  -5   6   1  809.72   49.64
   4  -6  -1   35.14    2.59
   4  -6  -1   37.03    2.42
  -4   6   1   35.69    2.67
  -4   6   1   36.94    2.63
  -4   6   1   31.41    2.81
  -4   6   1   38.50    2.59
  -4   6   1   33.78    2.72
  -4   6   1   38.32    2.48
  -4   6   1   37.09    2.54
   3  -6  -1   64.55    3.67
   3  -6  -1   50.84    3.77
   3  -6  -1   58.30    3.72
  -3   6   1   60.97    3.70
  -3   6   1   59.74    3.83
  -3   6   1   52.63    3.85
  -3   6   1   57.71    3.88
  -3   6   1   57.77    3.81
   2  -6  -1  472.78   27.87
   2  -6  -1  514.72   27.81
   2  -6  -1  473.28   27.87
   2  -6  -1  433.15   28.04
  -2   6   1  473.29   27.98
  -2   6   1  472.86   27.83
  -2   6   1  399.83   27.88
  -2   6   1  482.55   27.92
  -2   6   1  489.33   27.88
  -2   6   1  471.83   27.88
  -2   6   1  428.48   27.97
   1  -6  -1   13.57    1.16
   1  -6  -1   15.90    1.24
   1  -6  -1   14.46    1.46
  -1   6   1   11.66    1.73
  -1   6   1   14.05    1.31
  -1   6   1   13.75    1.37
  -1   6   1   15.44    1.16
  -1   6   1   13.95    1.25
  -1   6   1   16.25    1.19
  -1   6   1   14.59    1.18
   0  -6  -1 1013.02   59.22
   0  -6  -1  906.05   59.37
   0  -6  -1  918.94   59.24
   0  -6  -1 1059.85   59.13
   0   6   1  976.53   59.14
   0   6   1 1036.30   59.17
   0   6   1  997.27   59.30
   0   6   1  962.65   59.28
   0   6   1 1060.18   59.20
   0   6   1  995.51   59.14
  -1  -6  -1    7.61    0.86
  -1  -6  -1    7.17    0.88
  -1  -6  -1    4.50    0.97
  -1  -6  -1    5.98    0.58
  -1  -6  -1    7.33    1.06
  -1  -6  -1    6.25    0.70
   1   6   1    7.55    0.74
   1   6   1    5.94    0.62
   1   6   1    5.73    0.81
   1   6   1    6.42    0.64
   1   6   1    6.99    0.83
   1   6   1    6.61    0.89
  -2  -6  -1  111.60    6.55
  -2  -6  -1  101.16    6.67
  -2  -6  -1  104.98    6.57
  -2  -6  -1  102.92    6.65
  -2  -6  -1  116.65    6.46
  -2  -6  -1   99.52    6.47
  -2  -6  -1  100.84    6.54
   2   6   1  110.47    6.40
   2   6   1  107.81    6.56
   2   6   1   98.70    6.54
   2   6   1  103.11    6.39
   2   6   1  100.64    6.35
   2   6   1  111.96    6.40
   2   6   1  108.75    6.36
  -3  -6  -1  617.56   32.99
  -3  -6  -1  563.17   33.13
  -3  -6  -1  577.24   33.05
  -3  -6  -1  491.07   33.11
  -3  -6  -1  541.94   33.07
  -3  -6  -1  551.05   33.09
  -3  -6  -1  480.72   33.01
  -3  -6  -1  512.64   33.00
  -3  -6  -1  571.37   33.18
   3   6   1  566.45   33.03
   3   6   1  604.50   32.96
   3   6   1  538.09   32.92
  -4  -6  -1  131.26    7.71
  -4  -6  -1  115.34    7.67
  -4  -6  -1  112.24    7.64
  -4  -6  -1  111.57    7.73
  -4  -6  -1  142.61    7.71
  -4  -6  -1  139.54    7.63
   4   6   1  124.23    7.69
   4   6   1  114.06    7.60
   4   6   1  127.58    7.62
  -5  -6  -1   81.05    5.67
  -5  -6  -1   94.25    5.70
  -5  -6  -1   84.61    5.71
  -5  -6  -1   86.36    5.88
  -5  -6  -1   86.39    5.73
  -5  -6  -1   85.49    5.59
  -5  -6  -1   86.97    5.80
  -5  -6  -1   87.08    5.69
  -5  -6  -1   94.89    5.73
  -5  -6  -1  100.02    5.84
   5   6   1   96.97    5.58
   5   6   1   88.30    5.75
   5   6   1   95.52    5.70
  -6  -6  -1  133.53    7.84
  -6  -6  -1  116.61    7.76
  -6  -6  -1  127.72    7.56
  -6  -6  -1  116.57    7.68
  -6  -6  -1  117.94    7.66
  -6  -6  -1  104.26    7.82
   6   6   1  121.09    7.74
   6   6   1  131.50    7.42
   6   6   1  126.34    7.40
   6   6   1  126.33    7.56
  -7  -6  -1   51.35    3.74
  -7  -6  -1   53.35    3.54
  -7  -6  -1   55.63    3.90
  -7  -6  -1   48.57    3.63
   7   6   1   51.60    3.39
   7   6   1   47.92    4.17
   7   6   1   52.99    3.42
   7   6   1   58.72    3.40
  -8  -6  -1  100.19    6.93
  -8  -6  -1  101.18    7.07
  -8  -6  -1  118.16    6.90
   8   6   1  110.97    8.08
   8   6   1  110.22    6.63
  -9  -6  -1   93.06    5.96
  -9  -6  -1   89.29    5.95
  -9  -6  -1  100.65    5.93
   9   6   1   89.00    5.79
   9   6   1   90.27    6.13
   9   6   1   93.99    5.70
   6  -7  -1  263.09   15.62
   6  -7  -1  257.00   15.90
  -6   7   1  258.84   15.68
   5  -7  -1   32.29    2.52
   5  -7  -1   36.07    2.44
  -5   7   1   37.34    2.47
  -5   7   1   35.94    2.51
  -5   7   1   35.62    2.63
   4  -7  -1    1.08    0.57
   4  -7  -1    1.62    0.53
  -4   7   1    1.07    0.61
  -4   7   1    0.20    1.07
  -4   7   1   -0.93    0.90
  -4   7   1    1.58    0.55
  -4   7   1    1.18    0.73
  -4   7   1    0.62    0.60
   3  -7  -1  174.64    9.32
   3  -7  -1  148.45    9.41
  -3   7   1  140.47    9.53
  -3   7   1  155.20    9.41
  -3   7   1  157.19    9.47
  -3   7   1  148.87    9.48
  -3   7   1  155.47    9.33
  -3   7   1  141.85    9.44
   2  -7  -1   30.82    2.75
   2  -7  -1   31.46    2.44
   2  -7  -1   35.58    2.38
   2  -7  -1   37.02    2.32
  -2   7   1   34.55    2.41
  -2   7   1   35.68    2.60
  -2   7   1   32.63    2.70
  -2   7   1   35.59    2.50
  -2   7   1   37.01    2.37
  -2   7   1   33.45    2.43
   1  -7  -1  105.95    6.54
   1  -7  -1  100.40    6.39
   1  -7  -1   98.18    6.41
   1  -7  -1   98.57    6.73
   1  -7  -1  104.93    6.51
  -1   7   1  108.42    6.64
  -1   7   1   98.80    6.69
  -1   7   1  107.04    6.44
  -1   7   1  105.88    6.53
  -1   7   1  102.95    6.47
  -1   7   1  117.60    6.49
   0  -7  -1 1349.57   72.01
   0  -7  -1 1124.17   72.27
   0  -7  -1 1144.28   72.10
   0  -7  -1 1319.23   72.10
   0  -7  -1 1155.41   71.93
   0   7   1 1193.07   72.18
   0   7   1 1209.63   72.02
   0   7   1 1139.55   72.03
   0   7   1 1246.55   71.97
   0   7   1 1247.66   72.01
   0   7   1 1160.70   72.15
  -1  -7  -1   31.26    2.25
  -1  -7  -1   31.31    2.33
  -1  -7  -1   27.31    2.43
  -1  -7  -1   35.31    2.23
  -1  -7  -1   33.53    2.31
   1   7   1   32.43    2.11
   1   7   1   31.74    2.32
   1   7   1   34.71    2.43
   1   7   1   31.72    2.11
  -2  -7  -1   25.43    1.86
  -2  -7  -1   21.14    2.01
  -2  -7  -1   24.10    1.88
  -2  -7  -1   27.41    1.79
   2   7   1   26.04    1.66
   2   7   1   25.71    1.65
   2   7   1   25.93    1.74
   2   7   1   24.97    2.01
   2   7   1   24.00    1.90
  -3  -7  -1   13.36    1.13
  -3  -7  -1   10.51    1.32
  -3  -7  -1   13.32    1.27
  -3  -7  -1   12.42    1.25
  -3  -7  -1   11.83    1.38
  -3  -7  -1    9.48    1.37
  -3  -7  -1   14.29    1.25
  -3  -7  -1   14.84    1.28
  -3  -7  -1   12.11    1.41
  -3  -7  -1   11.80    1.15
   3   7   1   12.74    1.33
   3   7   1   10.58    1.23
   3   7   1   15.51    1.15
   3   7   1   15.03    1.11
  -4  -7  -1   18.92    1.51
  -4  -7  -1   20.68    1.69
  -4  -7  -1   17.42    1.70
  -4  -7  -1   21.54    1.62
  -4  -7  -1   16.57    1.74
  -4  -7  -1   17.85    1.75
  -4  -7  -1   19.55    1.79
  -4  -7  -1   22.42    1.67
  -4  -7  -1   17.68    1.66
  -4  -7  -1   23.58    1.68
   4   7   1   20.07    1.72
   4   7   1   20.80    2.61
   4   7   1   19.89    1.82
   4   7   1   21.11    1.63
  -5  -7  -1   41.04    2.78
  -5  -7  -1   30.35    2.62
  -5  -7  -1   35.43    2.48
  -5  -7  -1   42.74    2.75
  -5  -7  -1   37.05    2.58
  -5  -7  -1   33.35    2.63
  -5  -7  -1   37.23    2.71
  -5  -7  -1   34.68    2.64
  -5  -7  -1   35.61    2.72
  -5  -7  -1   31.89    2.75
   5   7   1   37.23    2.71
  -6  -7  -1  584.54   33.68
  -6  -7  -1  612.50   34.09
  -6  -7  -1  510.21   33.85
  -6  -7  -1  620.57   33.81
  -6  -7  -1  595.75   33.92
   6   7   1  503.38   33.85
   6   7   1  508.09   33.50
  -7  -7  -1    5.97    1.24
  -7  -7  -1    6.24    1.36
  -7  -7  -1    8.02    1.25
  -7  -7  -1    9.78    1.40
  -7  -7  -1    6.64    1.15
   7   7   1    8.90    1.08
  -8  -7  -1   81.33    5.68
  -8  -7  -1   91.38    5.64
  -8  -7  -1   82.82    5.70
   8   7   1   92.84    5.50
   8   7   1   88.47    5.45
  -9  -7  -1   17.34    1.68
  -9  -7  -1   17.49    1.74
  -9  -7  -1   19.58    1.69
   9   7   1   21.44    1.71
   6  -8  -1   50.68    3.21
  -6   8   1   49.45    3.21
   5  -8  -1  413.62   24.38
  -5   8   1  412.93   24.40
  -5   8   1  403.26   24.40
  -5   8   1  395.57   24.44
   4  -8  -1   73.54    4.45
   4  -8  -1   66.01    4.45
  -4   8   1   64.09    4.84
  -4   8   1   69.41    4.68
  -4   8   1   74.54    4.50
  -4   8   1   69.53    4.52
  -4   8   1   69.41    4.40
   3  -8  -1   97.16    6.05
   3  -8  -1   98.02    5.99
  -3   8   1   87.75    6.36
  -3   8   1   96.97    6.14
  -3   8   1  100.03    6.12
  -3   8   1  100.97    6.31
  -3   8   1  102.64    6.04
  -3   8   1   94.17    6.12
  -3   8   1   90.80    6.22
   2  -8  -1    5.66    1.09
   2  -8  -1    4.92    0.73
   2  -8  -1    6.10    1.07
   2  -8  -1    5.49    1.25
  -2   8   1    5.22    0.89
  -2   8   1    2.81    0.98
  -2   8   1    5.14    0.85
  -2   8   1    4.78    0.77
  -2   8   1    4.44    0.88
   1  -8  -1   29.07    2.03
   1  -8  -1   27.92    1.90
   1  -8  -1   25.25    2.37
   1  -8  -1   27.85    2.11
  -1   8   1   26.17    2.10
  -1   8   1   27.88    2.03
  -1   8   1   28.35    1.98
  -1   8   1   26.51    2.85
  -1   8   1   27.20    2.04
   0  -8  -1   38.10    2.78
   0  -8  -1   42.16    2.51
   0  -8  -1   37.32    3.00
   0  -8  -1   37.69    2.72
   0   8   1   39.46    2.74
   0   8   1   41.40    2.68
   0   8   1   37.65    3.26
   0   8   1   38.53    2.90
   0   8   1   36.83    2.63
   0   8   1   42.74    2.64
  -1  -8  -1    0.97    0.47
  -1  -8  -1    1.26    0.74
  -1  -8  -1    1.32    0.60
  -1  -8  -1    2.12    0.67
   1   8   1    0.94    0.66
   1   8   1    1.88    0.49
   1   8   1    1.84    0.51
   1   8   1    1.08    1.03
   1   8   1    1.36    0.43
  -2  -8  -1    5.67    1.18
  -2  -8  -1    5.38    0.99
  -2  -8  -1    7.41    1.06
  -2  -8  -1    6.95    1.17
  -2  -8  -1    5.39    1.00
   2   8   1    6.69    0.75
  -3  -8  -1  408.79   22.66
  -3  -8  -1  341.03   22.67
  -3  -8  -1  350.83   22.81
  -3  -8  -1  406.64   22.59
  -3  -8  -1  411.60   22.72
  -3  -8  -1  367.68   22.79
   3   8   1  363.13   22.68
   3   8   1  351.98   22.76
  -4  -8  -1   78.84    5.32
  -4  -8  -1   82.33    5.11
  -4  -8  -1   71.94    5.17
  -4  -8  -1   82.89    5.28
  -4  -8  -1   79.71    5.22
  -4  -8  -1   81.54    5.01
  -4  -8  -1   77.80    5.14
  -4  -8  -1   82.35    5.06
   4   8   1   75.47    5.30
  -5  -8  -1  482.97   31.11
  -5  -8  -1  484.11   30.93
  -5  -8  -1  523.59   31.00
  -5  -8  -1  503.29   31.10
  -5  -8  -1  567.92   31.16
  -5  -8  -1  497.58   31.13
  -5  -8  -1  517.53   31.30
  -5  -8  -1  505.03   31.03
  -5  -8  -1  564.39   31.07
  -6  -8  -1   52.67    3.62
  -6  -8  -1   52.28    3.51
  -6  -8  -1   49.30    3.75
  -6  -8  -1   58.16    3.78
  -7  -8  -1   21.64    2.01
  -7  -8  -1   23.58    1.95
  -7  -8  -1   24.95    2.20
  -7  -8  -1   25.95    2.35
  -8  -8  -1   92.85    6.21
  -8  -8  -1  103.53    6.05
  -8  -8  -1   82.77    6.02
  -8  -8  -1   95.47    5.95
  -9  -8  -1  370.98   22.86
  -9  -8  -1  380.58   22.84
  -9  -8  -1  387.32   22.82
  -5   9   1   35.78    2.43
   4  -9  -1   24.96    1.75
  -4   9   1   23.65    1.81
  -4   9   1   22.60    1.85
  -4   9   1   21.97    2.06
  -4   9   1   29.83    2.55
   3  -9  -1   44.63    3.01
  -3   9   1   45.81    3.24
  -3   9   1   45.05    3.17
  -3   9   1   45.24    3.24
  -3   9   1   49.15    3.06
   2  -9  -1    8.55    1.79
   2  -9  -1    8.50    0.92
  -2   9   1    7.34    1.19
  -2   9   1    5.13    1.49
  -2   9   1    7.61    0.98
  -2   9   1    6.52    1.06
  -2   9   1    6.41    1.18
   1  -9  -1   22.59    2.66
   1  -9  -1   22.81    1.96
  -1   9   1   22.11    1.82
  -1   9   1   19.27    2.38
  -1   9   1   21.65    1.83
  -1   9   1   23.70    1.74
   0  -9  -1   81.59    5.12
   0  -9  -1   86.01    4.85
   0  -9  -1   82.21    5.45
   0  -9  -1   85.62    5.19
   0  -9  -1   85.38    5.14
   0   9   1   73.40    5.02
   0   9   1   76.36    5.04
   0   9   1   75.80    5.35
   0   9   1   73.68    5.11
   0   9   1   73.86    5.00
  -1  -9  -1  285.89   17.25
  -1  -9  -1  316.51   17.25
  -1  -9  -1  288.42   17.56
  -1  -9  -1  277.32   17.30
   1   9   1  281.38   17.13
   1   9   1  284.50   17.20
   1   9   1  273.49   17.38
   1   9   1  266.68   17.09
   1   9   1  282.21   17.12
  -2  -9  -1   43.73    3.29
  -2  -9  -1   47.90    3.34
  -2  -9  -1   46.77    3.52
  -2  -9  -1   48.49    3.24
  -2  -9  -1   51.83    3.17
   2   9   1   45.68    3.57
   2   9   1   46.97    3.02
   2   9   1   44.42    3.06
   2   9   1   44.88    3.11
  -3  -9  -1  226.15   12.56
  -3  -9  -1  196.75   12.83
  -3  -9  -1  199.24   12.60
  -3  -9  -1  185.46   12.66
  -3  -9  -1  215.42   12.70
  -3  -9  -1  212.75   12.77
   3   9   1  212.14   12.43
   3   9   1  199.45   12.79
   3   9   1  205.49   12.37
  -4  -9  -1   36.39    2.75
  -4  -9  -1   41.80    2.78
  -4  -9  -1   35.30    2.95
  -4  -9  -1   41.63    2.63
  -4  -9  -1   35.74    2.87
  -4  -9  -1   32.44    2.84
  -5  -9  -1   40.83    3.33
  -5  -9  -1   42.06    3.37
  -5  -9  -1   50.41    3.19
  -5  -9  -1   41.87    3.29
  -5  -9  -1   44.14    3.08
  -5  -9  -1   48.41    3.23
  -5  -9  -1   50.85    3.24
  -5  -9  -1   45.62    3.25
  -6  -9  -1    3.78    1.00
  -6  -9  -1    6.53    1.14
  -6  -9  -1    8.13    1.52
  -6  -9  -1    5.55    1.00
  -6  -9  -1    5.96    1.23
  -6  -9  -1    5.09    0.87
  -6  -9  -1    5.28    0.95
  -7  -9  -1   33.65    2.41
  -7  -9  -1   32.30    2.39
  -7  -9  -1   29.80    2.53
  -7  -9  -1   29.66    2.47
  -8  -9  -1  966.25   61.59
  -8  -9  -1 1006.45   61.59
  -8  -9  -1 1110.57   61.53
  -8  -9  -1 1038.69   61.70
   4 -10  -1  148.63    8.18
   4 -10  -1  125.00    8.33
  -4  10   1  133.36    8.25
  -4  10   1  133.64    8.27
   3 -10  -1    0.86    0.70
   3 -10  -1    1.13    0.61
  -3  10   1    0.68    0.72
  -3  10   1   -0.02    1.19
  -3  10   1    1.31    0.52
  -3  10   1    0.86    0.57
   2 -10  -1    6.39    1.45
   2 -10  -1    7.20    0.88
   2 -10  -1    7.75    1.18
  -2  10   1    5.47    0.99
  -2  10   1    6.72    1.22
  -2  10   1    6.22    0.93
   1 -10  -1  114.07    7.53
   1 -10  -1  118.73    7.27
   1 -10  -1  113.97    7.24
   1 -10  -1  133.04    7.01
  -1  10   1  103.07    7.25
  -1  10   1  116.16    7.23
  -1  10   1  111.17    7.28
  -1  10   1  113.37    7.15
   0 -10  -1    1.14    0.69
   0 -10  -1   -0.18    0.81
   0  10   1    0.20    0.54
   0  10   1    0.28    0.84
   0  10   1    1.25    0.67
   0  10   1    0.37    0.59
   0  10   1   -1.23    2.13
  -1 -10  -1   41.86    2.69
  -1 -10  -1   35.43    2.75
  -1 -10  -1   40.53    3.13
  -1 -10  -1   35.38    2.71
   1  10   1   35.21    2.63
   1  10   1   38.89    2.64
   1  10   1   40.73    2.96
   1  10   1   36.58    2.60
   1  10   1   33.85    3.50
  -2 -10  -1    3.12    0.75
  -2 -10  -1    2.20    0.78
  -2 -10  -1    1.81    0.91
  -2 -10  -1    2.05    0.65
   2  10   1    3.53    0.88
   2  10   1    3.93    1.67
   2  10   1    4.30    0.78
   2  10   1    2.61    0.60
  -3 -10  -1   63.27    4.96
  -3 -10  -1   68.73    4.83
  -3 -10  -1   73.05    4.93
  -3 -10  -1   73.32    4.78
  -3 -10  -1   79.05    4.71
   3  10   1   80.99    4.67
   3  10   1   71.15    4.51
  -4 -10  -1   10.74    1.31
  -4 -10  -1    8.71    1.32
  -4 -10  -1   11.59    1.42
  -4 -10  -1    9.53    1.51
  -4 -10  -1   12.70    1.43
  -5 -10  -1   25.34    2.11
  -5 -10  -1   21.06    1.88
  -5 -10  -1   19.41    2.44
  -5 -10  -1   22.28    2.06
  -5 -10  -1   20.54    1.97
  -6 -10  -1   13.12    1.77
  -6 -10  -1   14.39    2.09
  -6 -10  -1   17.95    2.05
  -6 -10  -1   12.67    1.79
  -6 -10  -1   13.51    1.83
  -6 -10  -1   14.51    1.63
  -6 -10  -1   11.98    1.58
  -6 -10  -1   14.91    1.82
  -7 -10  -1  112.11    7.61
  -7 -10  -1  117.39    7.48
  -7 -10  -1  129.83    7.68
  -8 -10  -1   20.96    1.99
  -8 -10  -1   22.23    2.08
  -8 -10  -1   17.35    2.21
  -3  11   1   87.90    5.21
  -3  11   1   81.09    5.26
  -3  11   1   81.06    5.16
   2 -11  -1    3.99    0.86
  -2  11   1    3.87    1.14
  -2  11   1    4.63    0.70
  -2  11   1    3.47    0.70
  -2  11   1    4.45    1.02
   1 -11  -1   56.65    3.76
   1 -11  -1   54.70    4.04
   1 -11  -1   59.13    3.84
  -1  11   1   56.66    3.88
  -1  11   1   52.68    3.81
  -1  11   1   57.87    3.70
  -1  11   1   64.16    3.85
   0 -11  -1   43.89    3.21
   0 -11  -1   44.77    3.48
   0 -11  -1   47.75    3.20
   0  11   1   46.70    3.41
   0  11   1   45.85    3.18
   0  11   1   48.82    3.09
  -1 -11  -1   90.93    5.66
  -1 -11  -1   84.64    5.71
  -1 -11  -1   91.00    6.02
   1  11   1   84.65    5.62
   1  11   1   89.64    5.58
   1  11   1   90.37    5.87
   1  11   1   90.44    5.63
  -2 -11  -1  104.43    6.89
  -2 -11  -1  110.16    6.79
  -2 -11  -1  111.76    7.15
  -2 -11  -1  109.23    6.86
   2  11   1  101.72    6.70
   2  11   1  112.22    6.76
   2  11   1  108.48    6.75
  -3 -11  -1   74.79    4.86
  -3 -11  -1   73.99    4.78
  -3 -11  -1   77.12    4.90
  -3 -11  -1   67.18    5.05
   3  11   1   74.44    4.90
   3  11   1   77.76    4.79
  -4 -11  -1   19.19    1.96
  -4 -11  -1   20.82    1.96
  -4 -11  -1   27.22    1.97
  -5 -11  -1   31.39    2.50
  -5 -11  -1   34.28    2.77
  -5 -11  -1   30.14    2.54
  -6 -11  -1    1.98    0.81
  -7 -11  -1   12.77    1.60
  -2  12   1   13.58    1.35
  -2  12   1   16.14    1.37
   1 -12  -1    3.35    1.26
  -1  12   1    2.27    0.65
  -1  12   1    3.32    0.62
   0  12   1  871.21   48.92
   0  12   1  835.38   48.85
   0  12   1  749.78   48.92
  -1 -12  -1  233.63   15.28
  -1 -12  -1  249.07   15.50
   1  12   1  259.83   15.19
   1  12   1  264.99   15.26
  -2 -12  -1   71.29    5.09
  -2 -12  -1   73.63    4.90
   2  12   1   80.85    4.90
   2  12   1   77.36    4.82
  -3 -12  -1   85.96    5.75
  -3 -12  -1   87.07    5.57
  -3 -12  -1   88.25    5.55
   3  12   1   86.76    5.59
  -4 -12  -1  350.94   19.86
  -4 -12  -1  300.04   19.63
  -5 -12  -1  150.12    8.75
  -5 -12  -1  140.60    8.59
  -5 -12  -1  126.94    8.64
   0  13   1    2.82    0.75
   0  13   1    3.37    0.67
  -1 -13  -1  378.09   21.64
  -1 -13  -1  357.47   21.78
   1  13   1  372.53   21.56
   1  13   1  332.36   21.63
  -2 -13  -1   11.16    1.18
  -2 -13  -1   10.71    1.42
   2  13   1    9.63    1.34
   2  13   1    9.86    1.41
  -3 -13  -1    2.91    0.73
  -3 -13  -1    3.01    0.87
  -4 -13  -1   58.23    3.85
  -4 -13  -1   60.09    4.00
  -4 -13   2    9.66    1.62
  -4 -13   2   11.56    2.06
  -3 -13   2   82.68    5.62
  -3 -13   2   93.63    5.64
  -2 -13   2    0.31    0.81
  -2 -13   2    0.08    0.94
   1  13  -2   93.72    6.44
  -1 -13   2  107.93    6.59
  -5 -12   2    2.15    0.90
  -5 -12   2    0.08    0.83
  -4 -12   2   12.47    1.97
  -4 -12   2   14.49    1.57
  -4 -12   2   14.95    1.64
   3  12  -2   24.94    2.48
  -3 -12   2   27.52    2.24
  -3 -12   2   29.47    2.67
  -3 -12   2   26.05    2.49
   2  12  -2   86.46    5.28
   2  12  -2   80.78    5.41
   2  12  -2   80.71    5.66
  -2 -12   2   73.80    5.59
  -2 -12   2   88.05    5.39
  -2 -12   2   87.75    5.41
   1  12  -2   38.51    2.91
   1  12  -2   37.21    3.12
   1  12  -2   36.06    2.84
  -1 -12   2   41.15    3.07
   0  12  -2    4.47    1.17
   0  12  -2    4.86    1.35
   0  12  -2    4.26    0.80
   0 -12   2    4.20    1.04
   0 -12   2    6.44    1.46
  -1  12  -2   55.62    3.76
  -1  12  -2   49.14    3.60
   1 -12   2   48.42    3.85
  -7 -11   2   13.53    1.72
  -6 -11   2  787.36   43.08
  -6 -11   2  787.39   43.27
  -6 -11   2  664.48   43.35
  -6 -11   2  647.19   43.19
  -5 -11   2   23.59    2.07
  -5 -11   2   22.76    3.10
  -5 -11   2   23.36    2.18
  -5 -11   2   23.05    2.09
  -4 -11   2    0.09    0.70
  -4 -11   2    1.39    0.79
  -4 -11   2    0.99    0.89
  -4 -11   2    1.37    1.11
   3  11  -2  232.78   13.75
   3  11  -2  212.76   14.71
   3  11  -2  237.17   13.77
  -3 -11   2  205.43   13.93
  -3 -11   2  232.55   14.22
  -3 -11   2  239.49   13.94
   2  11  -2  102.19    6.48
   2  11  -2  103.41    6.31
  -2 -11   2  104.24    6.82
  -2 -11   2  107.25    6.51
  -2 -11   2   87.90    6.49
   1  11  -2  303.70   18.18
   1  11  -2  303.89   18.05
  -1 -11   2  286.78   18.19
  -1 -11   2  295.40   18.52
  -1 -11   2  306.57   18.25
   0  11  -2   99.18    5.95
   0  11  -2   96.04    6.08
   0  11  -2   95.81    6.04
   0 -11   2   86.45    6.33
   0 -11   2   95.50    6.10
  -1  11  -2  216.95   13.18
  -1  11  -2  228.16   13.30
  -1  11  -2  216.10   13.29
   1 -11   2  208.31   13.51
  -2  11  -2   17.85    1.51
  -2  11  -2   15.51    1.66
   2 -11   2   16.87    2.67
  -3  11  -2   40.52    3.08
  -3  11  -2   49.43    3.64
  -8 -10   2    3.96    1.03
  -7 -10   2    8.24    1.24
  -7 -10   2    9.21    1.69
  -7 -10   2    9.77    1.94
  -6 -10   2   25.62    2.53
  -6 -10   2   37.02    2.29
  -6 -10   2   31.49    2.71
  -6 -10   2   31.85    2.77
  -5 -10   2    0.63    0.88
  -5 -10   2    0.32    1.26
  -5 -10   2    1.61    0.81
  -5 -10   2   -0.17    0.74
  -5 -10   2    1.23    0.92
   4  10  -2    2.05    0.91
  -4 -10   2    1.83    0.77
  -4 -10   2    2.04    0.85
  -4 -10   2    3.55    0.80
  -4 -10   2    2.76    1.18
   3  10  -2   40.60    2.75
   3  10  -2   41.19    2.82
   3  10  -2   38.79    2.48
  -3 -10   2   37.13    2.97
  -3 -10   2   38.15    3.24
  -3 -10   2   37.86    3.06
  -3 -10   2   41.32    2.94
   2  10  -2    5.04    0.78
   2  10  -2    6.55    1.13
   2  10  -2    7.89    1.12
  -2 -10   2    7.40    1.26
  -2 -10   2    5.40    1.25
   1  10  -2   18.23    1.56
   1  10  -2   19.63    1.67
  -1 -10   2   17.83    1.76
  -1 -10   2   20.66    1.87
  -1 -10   2   16.08    2.04
   0  10  -2 1422.66   84.65
   0  10  -2 1398.96   84.58
   0  10  -2 1420.72   84.71
   0  10  -2 1470.49   84.56
   0 -10   2 1493.83   84.78
   0 -10   2 1452.92   84.74
   0 -10   2 1272.40   85.00
  -1  10  -2  143.27    8.50
  -1  10  -2  131.45    8.61
  -1  10  -2  144.21    8.59
   1 -10   2  136.61    8.62
   1 -10   2  132.34    8.92
  -2  10  -2   14.79    1.43
  -2  10  -2   12.81    1.73
  -2  10  -2   15.88    1.58
   2 -10   2   18.06    1.44
   2 -10   2   13.27    2.05
  -3  10  -2   32.52    3.43
  -3  10  -2   28.49    2.78
  -3  10  -2   35.52    2.53
   3 -10   2   37.59    2.36
  -4  10  -2    6.17    1.12
  -8  -9   2    4.75    0.92
  -8  -9   2    3.51    1.06
  -8  -9   2    5.15    1.07
  -7  -9   2   80.99    5.05
  -7  -9   2   78.11    5.00
  -7  -9   2   79.91    5.55
  -7  -9   2   77.93    5.28
  -6  -9   2   -0.94    1.05
  -6  -9   2    1.47    1.04
  -6  -9   2    1.06    0.70
  -6  -9   2    0.92    0.65
  -6  -9   2   -0.12    0.83
  -5  -9   2    6.58    1.07
  -5  -9   2    6.24    1.10
  -5  -9   2    4.65    1.00
  -5  -9   2    6.03    1.87
  -5  -9   2    5.44    1.28
  -5  -9   2    7.19    1.18
  -5  -9   2    5.10    1.40
   4   9  -2   52.11    4.19
   4   9  -2   56.18    3.24
  -4  -9   2   47.09    3.55
  -4  -9   2   52.70    3.85
  -4  -9   2   48.65    3.81
  -4  -9   2   44.42    3.93
  -4  -9   2   47.04    3.31
   3   9  -2    2.97    0.61
   3   9  -2    4.27    0.70
  -3  -9   2    4.81    0.96
  -3  -9   2    4.66    1.24
  -3  -9   2    3.39    1.10
   2   9  -2   21.64    1.65
   2   9  -2   22.31    1.67
  -2  -9   2   19.85    2.16
  -2  -9   2   20.82    1.89
  -2  -9   2   19.83    1.98
  -2  -9   2   22.26    1.96
   1   9  -2   16.87    1.43
   1   9  -2   16.92    1.45
  -1  -9   2   19.30    1.71
  -1  -9   2   14.26    1.67
  -1  -9   2   16.71    1.94
   0   9  -2  106.13    6.27
   0   9  -2  100.01    6.56
   0   9  -2  104.24    6.37
   0  -9   2   93.21    7.59
  -1   9  -2 1459.09   88.07
  -1   9  -2 1451.24   87.92
  -1   9  -2 1462.80   87.95
  -1   9  -2 1436.84   88.01
  -1   9  -2 1437.91   88.05
   1  -9   2 1486.65   88.06
   1  -9   2 1496.68   88.08
   1  -9   2 1528.01   87.94
   1  -9   2 1509.44   87.88
   1  -9   2 1484.51   88.41
  -2   9  -2  495.42   30.97
  -2   9  -2  530.05   30.95
  -2   9  -2  518.36   30.85
  -2   9  -2  503.09   30.85
   2  -9   2  494.76   31.22
   2  -9   2  534.82   30.94
   2  -9   2  520.80   30.82
   2  -9   2  516.59   30.84
  -4   9  -2    8.00    1.13
  -4   9  -2    8.77    1.15
  -4   9  -2    8.08    1.03
   4  -9   2    5.97    1.04
  -5   9  -2  153.83    9.46
   5  -9   2  156.16    9.41
  -9  -8   2   -0.24    0.85
  -8  -8   2   17.48    1.56
  -7  -8   2   28.85    2.63
  -7  -8   2   24.59    2.27
  -7  -8   2   27.11    2.03
  -7  -8   2   23.43    2.39
  -7  -8   2   27.28    2.08
   6   8  -2   23.75    1.75
   6   8  -2   23.51    4.21
  -6  -8   2   26.81    2.32
  -6  -8   2   29.69    2.07
  -6  -8   2   18.87    2.78
  -6  -8   2   31.70    2.35
  -6  -8   2   24.07    2.42
  -6  -8   2   28.16    2.61
  -6  -8   2   26.63    2.09
   5   8  -2   85.49    4.55
   5   8  -2   69.86    5.59
  -5  -8   2   62.75    5.35
  -5  -8   2   77.67    4.84
  -5  -8   2   83.23    5.38
  -5  -8   2   74.62    5.15
  -5  -8   2   70.20    4.98
  -5  -8   2   72.40    5.23
   4   8  -2   30.04    2.71
  -4  -8   2   30.18    2.30
  -4  -8   2   24.51    2.22
  -4  -8   2   27.13    2.04
  -4  -8   2   26.15    2.29
  -4  -8   2   28.81    2.52
  -4  -8   2   28.00    2.40
  -4  -8   2   26.59    2.49
   3   8  -2  993.04   60.66
   3   8  -2 1004.78   61.27
  -3  -8   2 1075.29   61.03
  -3  -8   2 1062.88   60.82
  -3  -8   2 1082.33   61.09
  -3  -8   2  953.83   60.94
  -3  -8   2 1000.83   60.80
  -3  -8   2  946.30   61.18
  -3  -8   2 1056.39   61.25
   2   8  -2   32.34    2.33
   2   8  -2   34.54    2.14
   2   8  -2   32.98    2.21
  -2  -8   2   38.45    2.30
  -2  -8   2   33.64    2.49
  -2  -8   2   34.97    2.70
  -2  -8   2   27.99    2.55
  -2  -8   2   35.64    2.59
  -2  -8   2   28.77    2.67
   1   8  -2   19.25    1.46
   1   8  -2   19.73    1.77
   1   8  -2   18.83    1.45
   1   8  -2   18.70    1.35
  -1  -8   2   16.66    1.91
  -1  -8   2   22.09    1.80
  -1  -8   2   16.94    1.78
  -1  -8   2   20.78    1.72
   0   8  -2   79.95    5.33
   0   8  -2   68.78    5.57
   0   8  -2   82.83    5.20
   0   8  -2   78.73    5.23
   0   8  -2   84.50    5.17
   0  -8   2   89.58    5.76
   0  -8   2   83.84    5.16
   0  -8   2   82.13    5.23
   0  -8   2   98.15    5.52
   0  -8   2   86.10    5.38
  -1   8  -2 1298.72   76.33
  -1   8  -2 1331.17   76.28
  -1   8  -2 1272.74   76.28
  -1   8  -2 1316.41   76.22
  -1   8  -2 1250.20   76.18
   1  -8   2 1216.25   76.63
   1  -8   2 1316.98   76.33
   1  -8   2 1342.21   76.38
   1  -8   2 1158.48   76.18
  -2   8  -2   40.32    2.83
  -2   8  -2   41.24    2.67
  -2   8  -2   36.57    2.73
  -2   8  -2   39.13    2.64
  -2   8  -2   34.08    2.83
   2  -8   2   38.32    2.88
   2  -8   2   36.63    2.76
  -3   8  -2  380.16   22.17
  -3   8  -2  364.50   22.10
  -3   8  -2  379.24   22.07
  -3   8  -2  350.51   22.26
  -3   8  -2  363.13   22.20
   3  -8   2  351.90   22.09
   3  -8   2  375.37   22.47
  -4   8  -2   10.15    1.39
  -4   8  -2   10.78    1.48
  -4   8  -2   10.85    1.34
  -4   8  -2    9.77    1.52
  -4   8  -2   14.10    2.40
   4  -8   2   10.06    1.26
  -5   8  -2   72.90    4.51
  -5   8  -2   68.41    4.65
   5  -8   2   67.92    4.47
  -6   8  -2   10.97    1.29
   6  -8   2   14.21    1.33
  -9  -7   2   19.60    1.55
  -9  -7   2   20.10    2.56
   8   7  -2  267.17   15.27
   8   7  -2  278.30   15.29
  -8  -7   2  233.78   15.60
  -8  -7   2  246.54   15.90
  -8  -7   2  258.63   15.45
  -8  -7   2  243.47   15.46
   7   7  -2   12.31    1.05
   7   7  -2   11.79    1.10
   7   7  -2   11.25    1.70
  -7  -7   2   10.13    1.61
  -7  -7   2    9.82    1.34
  -7  -7   2    9.90    1.44
  -7  -7   2    9.50    1.90
  -7  -7   2   10.39    1.24
  -7  -7   2    9.48    1.89
   6   7  -2   97.69    7.08
   6   7  -2  102.96    6.59
   6   7  -2   97.83    6.34
   6   7  -2  109.85    6.22
  -6  -7   2  109.82    7.02
  -6  -7   2   99.96    6.63
  -6  -7   2   90.69    6.51
  -6  -7   2   96.63    6.72
  -6  -7   2  114.71    6.64
   5   7  -2    2.48    0.56
   5   7  -2    2.12    1.09
  -5  -7   2    2.19    1.28
  -5  -7   2    1.59    0.91
  -5  -7   2    1.78    0.79
  -5  -7   2    0.14    0.84
  -5  -7   2    0.98    0.79
  -5  -7   2    2.60    0.63
  -5  -7   2    1.17    0.64
  -5  -7   2    1.05    0.61
   4   7  -2  115.02    6.41
   4   7  -2  112.59    7.04
   4   7  -2  111.74    6.38
   4   7  -2   95.36    7.02
  -4  -7   2  116.16    7.11
  -4  -7   2   97.57    6.69
  -4  -7   2   93.50    6.86
  -4  -7   2  105.30    6.65
  -4  -7   2  120.68    6.65
  -4  -7   2  109.89    6.77
  -4  -7   2   95.37    6.74
  -4  -7   2  101.28    6.78
   3   7  -2   17.57    1.11
   3   7  -2   14.68    1.88
   3   7  -2   19.14    1.12
  -3  -7   2   14.28    1.45
  -3  -7   2   19.37    1.80
  -3  -7   2   18.97    1.41
  -3  -7   2   13.90    1.71
  -3  -7   2   17.35    1.57
  -3  -7   2   18.44    1.58
  -3  -7   2   15.81    1.55
   2   7  -2  950.98   55.97
   2   7  -2  936.94   56.06
   2   7  -2  973.46   56.00
   2   7  -2  969.38   56.07
   2   7  -2 1015.17   55.98
  -2  -7   2  889.67   56.04
  -2  -7   2  947.68   56.16
  -2  -7   2  952.22   56.22
  -2  -7   2  992.12   56.41
  -2  -7   2  849.53   56.23
  -2  -7   2  862.62   56.39
   1   7  -2 2342.72  128.79
   1   7  -2 2188.32  128.86
   1   7  -2 2133.10  128.77
   1   7  -2 2206.66  128.75
  -1  -7   2 1996.71  128.71
  -1  -7   2 2223.87  128.96
  -1  -7   2 2154.72  129.05
  -1  -7   2 2187.12  129.02
  -1  -7   2 2288.65  128.79
  -1  -7   2 1919.57  129.15
   0   7  -2  652.72   37.74
   0   7  -2  596.53   37.79
   0   7  -2  665.35   37.71
   0   7  -2  644.73   37.79
   0   7  -2  661.70   37.71
   0  -7   2  630.16   37.84
   0  -7   2  610.71   37.71
   0  -7   2  665.22   37.74
   0  -7   2  603.61   37.90
   0  -7   2  582.90   38.10
  -1   7  -2   41.48    2.60
  -1   7  -2   40.98    2.70
  -1   7  -2   35.52    2.84
  -1   7  -2   42.37    2.57
   1  -7   2   36.50    3.02
   1  -7   2   39.92    2.82
   1  -7   2   37.11    2.62
   1  -7   2   37.33    2.73
  -2   7  -2  442.11   26.81
  -2   7  -2  397.30   26.84
  -2   7  -2  443.47   26.76
  -2   7  -2  459.81   26.71
  -2   7  -2  447.98   26.68
   2  -7   2  457.92   26.80
   2  -7   2  485.52   26.82
   2  -7   2  423.21   26.74
   2  -7   2  447.54   27.11
  -3   7  -2  310.30   17.62
  -3   7  -2  276.77   17.64
  -3   7  -2  301.35   17.67
  -3   7  -2  295.45   17.98
  -3   7  -2  261.83   17.71
   3  -7   2  319.05   18.09
   3  -7   2  274.70   17.93
  -4   7  -2  257.73   15.57
  -4   7  -2  243.48   15.59
  -4   7  -2  273.86   15.43
  -4   7  -2  257.29   15.56
   4  -7   2  241.74   15.52
  -5   7  -2  162.00   10.54
  -5   7  -2  176.69   10.46
  -5   7  -2  176.92   10.53
   5  -7   2  166.60   10.50
  -6   7  -2  237.27   14.76
  -6   7  -2  251.60   14.73
   6  -7   2  241.14   14.74
   9   6  -2    1.41    0.49
  -9  -6   2    1.37    1.28
  -9  -6   2    0.55    0.62
  -9  -6   2    0.69    0.54
   8   6  -2  121.36    7.13
   8   6  -2  125.33    7.16
  -8  -6   2  118.85    7.88
  -8  -6   2  112.84    7.56
  -8  -6   2  120.81    7.36
  -8  -6   2  105.56    7.35
   7   6  -2  274.75   15.90
   7   6  -2  279.71   16.21
   7   6  -2  282.79   15.91
   7   6  -2  260.18   16.04
  -7  -6   2  255.43   16.12
  -7  -6   2  279.92   16.23
  -7  -6   2  261.46   16.60
  -7  -6   2  271.04   16.39
  -7  -6   2  258.51   16.17
  -7  -6   2  226.81   16.14
   6   6  -2  591.00   34.72
   6   6  -2  560.52   34.49
   6   6  -2  563.16   34.49
   6   6  -2  579.19   34.94
  -6  -6   2  559.91   34.89
  -6  -6   2  537.53   34.97
  -6  -6   2  579.49   34.74
  -6  -6   2  630.02   35.28
  -6  -6   2  635.98   34.87
  -6  -6   2  545.35   34.87
   5   6  -2    0.94    0.74
   5   6  -2    0.61    1.44
   5   6  -2    1.23    0.45
  -5  -6   2    0.34    0.55
  -5  -6   2    1.22    0.58
  -5  -6   2    1.32    0.62
  -5  -6   2    1.34    0.78
  -5  -6   2    1.83    0.80
  -5  -6   2    0.66    0.75
  -5  -6   2    0.53    0.65
   4   6  -2   24.38    2.15
   4   6  -2   27.06    1.56
   4   6  -2   24.54    1.56
  -4  -6   2   27.55    1.83
  -4  -6   2   26.81    1.87
  -4  -6   2   22.58    1.86
  -4  -6   2   21.33    2.17
  -4  -6   2   20.83    1.92
  -4  -6   2   23.96    1.86
  -4  -6   2   24.47    2.20
  -4  -6   2   22.53    1.94
  -4  -6   2   23.28    1.96
   3   6  -2 1052.04   58.37
   3   6  -2 1003.00   58.09
   3   6  -2 1046.02   58.10
  -3  -6   2  940.91   58.38
  -3  -6   2 1009.31   58.58
  -3  -6   2  851.42   58.45
  -3  -6   2  977.63   58.25
  -3  -6   2  995.53   58.36
  -3  -6   2  913.69   58.27
   2   6  -2 1695.30   95.41
   2   6  -2 1710.22   95.53
   2   6  -2 1574.21   95.50
  -2  -6   2 1558.71   95.68
  -2  -6   2 1701.60   95.63
  -2  -6   2 1579.88   95.64
  -2  -6   2 1547.44   95.52
  -2  -6   2 1467.52   95.79
   1   6  -2   18.60    1.18
   1   6  -2   15.99    1.18
   1   6  -2   16.46    1.32
   1   6  -2   18.77    1.18
   1   6  -2   17.40    1.31
  -1  -6   2   17.92    1.36
  -1  -6   2   15.37    1.29
  -1  -6   2   14.99    1.54
  -1  -6   2   16.20    1.32
  -1  -6   2   17.51    1.47
  -1  -6   2   19.32    1.33
  -1  -6   2   17.23    1.65
  -1  -6   2   18.05    1.45
   0   6  -2  768.92   45.89
   0   6  -2  781.44   45.83
   0   6  -2  776.96   45.81
   0   6  -2  821.97   45.83
   0   6  -2  745.19   45.88
   0  -6   2  736.71   46.17
   0  -6   2  794.69   46.02
   0  -6   2  754.63   45.93
   0  -6   2  783.63   45.85
   0  -6   2  764.57   46.01
   0  -6   2  707.35   45.84
   0  -6   2  786.45   45.95
  -1   6  -2  202.45   12.06
  -1   6  -2  183.72   12.08
  -1   6  -2  206.02   12.03
  -1   6  -2  199.85   12.09
  -1   6  -2  209.18   12.03
   1  -6   2  185.24   12.36
   1  -6   2  202.64   12.13
   1  -6   2  207.41   12.20
   1  -6   2  194.30   12.08
   1  -6   2  201.77   12.15
  -2   6  -2  129.98    8.85
  -2   6  -2  155.39    8.77
  -2   6  -2  146.15    8.70
  -2   6  -2  159.05    8.78
  -2   6  -2  147.57    8.69
  -2   6  -2  151.71    8.81
  -2   6  -2  134.64    8.78
   2  -6   2  126.31    8.75
   2  -6   2  142.09    8.81
   2  -6   2  141.35    8.82
   2  -6   2  138.07    8.77
   2  -6   2  137.93    9.06
  -3   6  -2  589.87   33.98
  -3   6  -2  574.42   34.06
  -3   6  -2  574.44   34.13
  -3   6  -2  520.66   34.09
  -3   6  -2  595.99   34.12
  -3   6  -2  589.44   33.99
   3  -6   2  553.64   34.32
   3  -6   2  572.25   33.93
   3  -6   2  548.83   34.08
   3  -6   2  557.17   34.11
  -4   6  -2    1.83    0.83
  -4   6  -2    1.35    0.63
  -4   6  -2    1.97    0.71
  -4   6  -2    0.38    0.86
  -4   6  -2    1.46    0.80
   4  -6   2    0.94    0.84
  -5   6  -2  178.20   10.62
  -5   6  -2  178.18   10.55
  -5   6  -2  168.82   10.64
   5  -6   2  171.58   10.45
   5  -6   2  161.60   10.61
  -6   6  -2   24.40    2.05
  -6   6  -2   27.61    1.96
   6  -6   2   23.15    2.03
  -7   6  -2    3.83    0.78
  -7   6  -2    3.63    0.75
   7  -6   2    3.98    0.84
   9   5  -2    1.06    0.42
  -9  -5   2    1.85    0.66
  -9  -5   2    0.72    0.62
  -9  -5   2    2.13    1.23
   8   5  -2   33.84    2.24
   8   5  -2   30.97    3.04
   8   5  -2   33.46    2.29
  -8  -5   2   36.87    3.23
  -8  -5   2   31.06    2.49
  -8  -5   2   35.47    2.87
  -8  -5   2   33.67    2.50
   7   5  -2   11.13    1.54
   7   5  -2   13.45    1.17
   7   5  -2   13.37    2.04
   7   5  -2   11.96    1.14
   7   5  -2    9.09    1.70
   7   5  -2   14.95    1.68
  -7  -5   2   15.63    1.47
  -7  -5   2   14.22    1.63
  -7  -5   2   13.24    2.13
  -7  -5   2   14.54    1.57
  -7  -5   2   12.88    2.06
   6   5  -2  259.58   16.74
   6   5  -2  246.39   16.83
   6   5  -2  281.88   16.95
   6   5  -2  277.42   17.21
   6   5  -2  270.87   16.84
   6   5  -2  273.18   16.77
  -6  -5   2  277.88   17.09
  -6  -5   2  324.48   17.09
  -6  -5   2  303.70   17.05
  -6  -5   2  267.66   17.03
  -6  -5   2  291.98   16.99
   5   5  -2    7.70    1.19
   5   5  -2    7.42    0.70
   5   5  -2    6.89    0.97
   5   5  -2    7.31    0.82
   5   5  -2    8.17    1.32
  -5  -5   2    7.24    0.97
  -5  -5   2    7.19    1.32
  -5  -5   2    7.33    1.29
  -5  -5   2    6.41    1.03
  -5  -5   2    5.10    0.84
   4   5  -2  758.26   42.26
   4   5  -2  681.56   42.05
   4   5  -2  685.92   41.82
   4   5  -2  651.28   41.80
  -4  -5   2  715.83   41.98
  -4  -5   2  675.01   42.45
  -4  -5   2  737.20   42.05
  -4  -5   2  731.20   42.33
  -4  -5   2  677.05   42.12
  -4  -5   2  707.85   42.06
   3   5  -2  352.85   19.19
   3   5  -2  305.51   19.21
   3   5  -2  329.68   19.40
  -3  -5   2  309.11   19.34
  -3  -5   2  313.75   19.43
  -3  -5   2  322.31   19.41
  -3  -5   2  348.13   19.44
  -3  -5   2  323.16   19.62
  -3  -5   2  295.15   19.37
   2   5  -2  166.88    9.35
   2   5  -2  152.85    9.40
   2   5  -2  146.64    9.37
   2   5  -2  154.22    9.32
   2   5  -2  164.74    9.40
  -2  -5   2  153.24    9.53
  -2  -5   2  144.35    9.50
  -2  -5   2  170.97    9.50
  -2  -5   2  152.44    9.70
   1   5  -2  765.01   46.06
   1   5  -2  821.63   45.99
   1   5  -2  785.09   46.07
   1   5  -2  798.90   46.01
   1   5  -2  758.58   45.98
  -1  -5   2  719.44   46.30
  -1  -5   2  891.72   46.08
  -1  -5   2  658.91   46.12
  -1  -5   2  742.90   46.03
  -1  -5   2  818.16   46.29
  -1  -5   2  738.57   46.09
   0   5  -2 1414.22   79.81
   0   5  -2 1343.16   79.79
   0   5  -2 1306.39   79.86
   0   5  -2 1387.35   79.88
   0   5  -2 1492.22   79.84
   0  -5   2 1472.63   80.04
   0  -5   2 1262.19   79.83
   0  -5   2 1294.90   79.91
   0  -5   2 1280.52   79.97
   0  -5   2 1133.19   79.87
   0  -5   2 1364.17   79.97
  -1   5  -2  360.53   21.89
  -1   5  -2  363.85   21.86
  -1   5  -2  380.05   21.85
  -1   5  -2  386.69   21.91
  -1   5  -2  351.05   21.83
   1  -5   2  359.81   21.92
   1  -5   2  347.05   22.14
   1  -5   2  337.41   21.90
   1  -5   2  407.93   21.84
   1  -5   2  359.86   22.13
   1  -5   2  361.91   21.94
  -2   5  -2   19.36    1.44
  -2   5  -2   19.54    1.38
  -2   5  -2   19.12    1.43
  -2   5  -2   19.16    1.48
  -2   5  -2   21.67    1.42
   2  -5   2   18.52    1.74
   2  -5   2   19.82    1.55
   2  -5   2   18.03    1.81
   2  -5   2   20.14    1.52
   2  -5   2   16.80    1.36
   2  -5   2   20.04    1.56
  -3   5  -2  404.42   25.27
  -3   5  -2  448.95   25.29
  -3   5  -2  389.88   25.32
  -3   5  -2  424.92   25.21
  -3   5  -2  451.93   25.28
  -3   5  -2  430.17   25.33
  -3   5  -2  429.86   25.22
   3  -5   2  449.38   25.22
   3  -5   2  388.96   25.31
   3  -5   2  398.58   25.31
   3  -5   2  409.79   25.52
  -4   5  -2  299.52   19.98
  -4   5  -2  337.28   19.92
  -4   5  -2  332.45   19.88
  -4   5  -2  339.40   20.16
  -4   5  -2  331.62   19.98
  -4   5  -2  332.97   19.85
   4  -5   2  322.41   19.99
   4  -5   2  317.03   20.00
   4  -5   2  357.89   19.89
  -5   5  -2    7.31    1.26
  -5   5  -2    6.73    1.07
   5  -5   2    7.20    1.08
   5  -5   2    5.70    1.01
  -6   5  -2   45.70    2.91
  -6   5  -2   39.36    2.96
   6  -5   2   42.83    2.84
   6  -5   2   37.64    3.01
  -7   5  -2   64.32    4.16
  -7   5  -2   61.73    4.00
   7  -5   2   50.99    4.38
   7  -5   2   67.24    3.97
   9   4  -2   12.06    1.24
  -9  -4   2   11.34    1.32
  -9  -4   2   13.50    1.37
  -9  -4   2   11.95    2.24
   8   4  -2   66.30    4.09
   8   4  -2   64.28    4.03
   8   4  -2   64.93    4.21
   8   4  -2   64.70    4.46
  -8  -4   2   66.81    4.87
  -8  -4   2   62.82    4.46
  -8  -4   2   60.86    4.26
   7   4  -2  170.47   10.93
   7   4  -2  174.62   11.08
   7   4  -2  185.94   11.16
   7   4  -2  182.74   11.03
   7   4  -2  176.40   11.45
   7   4  -2  184.14   10.93
  -7  -4   2  168.95   11.30
  -7  -4   2  197.33   11.23
  -7  -4   2  165.15   11.13
  -7  -4   2  205.67   11.27
  -7  -4   2  176.62   11.18
   6   4  -2  277.85   17.24
   6   4  -2  289.56   17.16
   6   4  -2  297.78   17.27
   6   4  -2  283.70   17.18
   6   4  -2  297.46   17.35
  -6  -4   2  283.84   17.42
  -6  -4   2  308.97   17.41
  -6  -4   2  247.29   17.40
  -6  -4   2  287.90   17.37
   5   4  -2  378.90   21.83
   5   4  -2  355.15   21.77
   5   4  -2  382.88   21.79
   5   4  -2  383.92   22.06
   5   4  -2  351.22   22.04
  -5  -4   2  343.76   21.94
  -5  -4   2  333.24   21.83
  -5  -4   2  364.06   22.00
  -5  -4   2  372.84   22.03
  -5  -4   2  370.98   21.96
  -5  -4   2  369.65   21.97
  -5  -4   2  364.73   22.01
   4   4  -2  940.49   54.05
   4   4  -2  945.45   54.25
   4   4  -2  877.87   54.02
   4   4  -2  813.99   54.01
  -4  -4   2  865.51   54.16
  -4  -4   2  961.65   54.25
  -4  -4   2  913.63   54.23
  -4  -4   2  942.22   54.21
   3   4  -2 1198.67   83.24
   3   4  -2 1461.55   83.37
   3   4  -2 1463.22   83.58
  -3  -4   2 1332.43   83.47
  -3  -4   2 1488.72   83.35
  -3  -4   2 1354.04   83.26
  -3  -4   2 1558.82   83.40
  -3  -4   2 1459.98   83.37
  -3  -4   2 1273.40   83.44
   2   4  -2  222.10   11.98
   2   4  -2  215.79   11.97
   2   4  -2  215.08   11.95
   2   4  -2  191.92   11.92
  -2  -4   2  198.74   12.18
  -2  -4   2  208.02   12.09
  -2  -4   2  172.07   12.19
  -2  -4   2  198.62   12.25
  -2  -4   2  205.74   12.06
  -2  -4   2  172.60   12.06
   1   4  -2  531.65   31.19
   1   4  -2  517.53   31.25
   1   4  -2  521.47   31.22
   1   4  -2  505.82   31.25
   1   4  -2  587.92   31.24
  -1  -4   2  506.72   31.25
  -1  -4   2  519.05   31.45
  -1  -4   2  576.93   31.29
  -1  -4   2  483.95   31.29
  -1  -4   2  511.73   31.35
  -1  -4   2  581.87   31.33
  -1  -4   2  445.82   31.29
   0   4  -2 4069.48  227.09
   0  -4   2 3590.22  227.11
   0  -4   2 3367.60  227.12
   0  -4   2 3914.88  227.20
   0  -4   2 4057.09  227.24
   0  -4   2 3814.02  227.15
   0  -4   2 3544.37  227.16
   0  -4   2 4200.81  227.29
  -1   4  -2   18.86    1.26
  -1   4  -2   18.03    1.26
  -1   4  -2   21.33    1.33
  -1   4  -2   18.07    1.30
  -1   4  -2   16.20    1.70
  -1   4  -2   18.19    1.44
   1  -4   2   15.87    1.46
   1  -4   2   17.25    1.39
   1  -4   2   19.78    1.24
   1  -4   2   19.90    1.24
   1  -4   2   20.47    1.69
  -2   4  -2 1483.42   87.31
  -2   4  -2 1414.65   87.26
  -2   4  -2 1534.11   87.32
  -2   4  -2 1519.57   87.30
  -2   4  -2 1410.40   87.61
   2  -4   2 1451.28   87.31
   2  -4   2 1414.08   87.33
   2  -4   2 1322.23   87.32
   2  -4   2 1544.51   87.24
   2  -4   2 1530.93   87.28
   2  -4   2 1490.59   87.21
   2  -4   2 1473.24   87.34
  -3   4  -2  473.13   30.72
  -3   4  -2  489.69   30.66
  -3   4  -2  506.55   30.67
  -3   4  -2  523.08   30.67
  -3   4  -2  511.94   30.71
  -3   4  -2  541.66   30.63
  -3   4  -2  519.28   30.63
   3  -4   2  522.09   30.65
   3  -4   2  470.18   30.59
   3  -4   2  520.59   30.64
   3  -4   2  550.43   30.59
   3  -4   2  525.05   30.65
   3  -4   2  499.63   30.61
   3  -4   2  489.02   30.73
   3  -4   2  541.91   30.73
  -4   4  -2   63.94    3.93
  -4   4  -2   64.10    4.03
  -4   4  -2   57.89    4.05
  -4   4  -2   64.87    3.95
  -4   4  -2   61.82    4.02
  -4   4  -2   63.15    3.93
   4  -4   2   63.34    3.90
   4  -4   2   60.22    3.98
   4  -4   2   63.27    3.97
   4  -4   2   59.67    4.02
   4  -4   2   62.84    3.85
   4  -4   2   59.94    4.03
   4  -4   2   60.49    3.94
   4  -4   2   56.37    4.06
  -5   4  -2  303.24   17.29
  -5   4  -2  290.07   17.21
  -5   4  -2  276.37   17.30
   5  -4   2  287.62   17.29
   5  -4   2  286.72   17.10
   5  -4   2  278.02   17.34
   5  -4   2  290.88   17.21
   5  -4   2  268.70   17.22
   5  -4   2  279.77   17.11
  -6   4  -2    2.03    1.21
  -6   4  -2    1.48    0.65
  -6   4  -2    1.39    0.63
   6  -4   2    1.14    0.85
   6  -4   2    1.04    0.60
  -7   4  -2   66.13    4.45
  -7   4  -2   74.49    4.43
   7  -4   2   63.79    4.58
   7  -4   2   70.16    4.39
  -8   4  -2  136.92    8.03
   8  -4   2  133.32    8.02
   8  -4   2  123.25    8.21
   9   3  -2  377.00   22.30
   9   3  -2  378.45   22.27
  -9  -3   2  352.63   22.72
  -9  -3   2  405.78   22.37
  -9  -3   2  345.90   22.36
   8   3  -2  534.77   32.13
   8   3  -2  509.08   32.26
   8   3  -2  550.98   32.10
   8   3  -2  543.63   32.06
  -8  -3   2  537.35   32.26
  -8  -3   2  520.63   32.23
  -8  -3   2  559.35   32.31
   7   3  -2   -0.45    0.61
   7   3  -2   -0.09    0.61
   7   3  -2    2.08    1.17
   7   3  -2    0.43    0.67
  -7  -3   2    1.68    0.69
  -7  -3   2    0.10    0.69
  -7  -3   2    0.24    0.68
  -7  -3   2   -0.28    1.07
  -7  -3   2    1.08    0.78
   6   3  -2 1490.03   86.87
   6   3  -2 1450.42   86.69
   6   3  -2 1434.94   86.64
   6   3  -2 1399.84   86.56
   6   3  -2 1427.39   86.53
   6   3  -2 1424.45   86.61
  -6  -3   2 1470.21   86.74
  -6  -3   2 1426.38   86.78
  -6  -3   2 1636.11   86.45
  -6  -3   2 1415.80   86.72
  -6  -3   2 1477.04   86.80
  -6  -3   2 1386.55   86.75
   5   3  -2  252.42   14.90
   5   3  -2  236.22   14.89
   5   3  -2  241.72   14.71
   5   3  -2  245.11   14.66
   5   3  -2  231.78   14.63
  -5  -3   2  252.29   14.87
  -5  -3   2  243.60   14.81
  -5  -3   2  235.36   14.85
  -5  -3   2  274.53   14.58
  -5  -3   2  216.21   14.78
  -5  -3   2  255.47   14.87
   4   3  -2  119.83    7.22
   4   3  -2  110.80    7.22
   4   3  -2  127.13    7.26
   4   3  -2  112.63    7.60
   4   3  -2  125.24    7.42
   4   3  -2  130.01    7.45
  -4  -3   2  122.80    7.38
  -4  -3   2  124.49    7.42
  -4  -3   2  101.18    7.38
  -4  -3   2  124.74    7.42
   3   3  -2   28.98    1.92
   3   3  -2   29.66    2.06
   3   3  -2   26.71    1.99
   3   3  -2   32.85    1.91
   3   3  -2   34.82    2.22
  -3  -3   2   30.94    1.91
  -3  -3   2   31.42    2.14
  -3  -3   2   30.12    2.10
  -3  -3   2   33.06    2.05
   2   3  -2 1532.32   98.60
   2   3  -2 1700.89   98.61
  -2  -3   2 1399.19   98.71
  -2  -3   2 1804.37   98.75
  -2  -3   2 1803.30   98.75
  -2  -3   2 1712.08   98.72
   1   3  -2  361.06   20.65
   1   3  -2  360.31   20.63
   1   3  -2  334.54   20.59
   1   3  -2  381.33   20.62
   1   3  -2  364.94   20.61
  -1  -3   2  326.91   20.67
  -1  -3   2  335.52   20.68
  -1  -3   2  316.06   20.73
  -1  -3   2  330.84   20.71
  -1  -3   2  348.51   20.64
   0   3  -2  182.74   11.26
   0   3  -2  195.69   11.26
   0   3  -2  194.84   11.23
   0   3  -2  189.11   11.24
   0  -3   2  201.46   11.32
   0  -3   2  179.01   11.33
   0  -3   2  196.60   11.21
   0  -3   2  176.72   11.29
   0  -3   2  182.50   11.34
   0  -3   2  180.59   11.35
  -1   3  -2 2164.99  126.87
  -1   3  -2 2118.12  126.85
  -1   3  -2 2132.64  126.87
   1  -3   2 2154.30  126.92
   1  -3   2 1982.78  126.83
   1  -3   2 1956.76  126.90
   1  -3   2 2451.04  127.02
   1  -3   2 2109.14  126.84
   1  -3   2 2128.60  126.92
  -2   3  -2  600.47   33.24
  -2   3  -2  572.87   33.22
  -2   3  -2  576.72   33.19
  -2   3  -2  472.23   33.22
  -2   3  -2  605.61   33.20
   2  -3   2  527.35   33.15
   2  -3   2  494.12   33.20
   2  -3   2  504.74   33.13
   2  -3   2  556.43   33.20
   2  -3   2  567.97   33.13
   2  -3   2  567.96   33.14
   2  -3   2  624.04   33.19
  -3   3  -2    2.40    0.53
  -3   3  -2    1.79    0.61
  -3   3  -2    1.20    0.37
  -3   3  -2    1.17    0.31
  -3   3  -2    1.05    0.31
  -3   3  -2    1.68    0.45
   3  -3   2    1.20    0.33
   3  -3   2    0.95    0.48
   3  -3   2    1.37    0.41
   3  -3   2    1.14    0.24
   3  -3   2    1.79    0.48
   3  -3   2    1.25    0.29
  -4   3  -2  446.58   25.23
  -4   3  -2  421.45   25.28
  -4   3  -2  469.27   25.21
  -4   3  -2  415.85   25.24
  -4   3  -2  400.63   25.30
  -4   3  -2  409.38   25.18
   4  -3   2  424.76   25.17
   4  -3   2  420.99   25.22
   4  -3   2  407.55   25.27
   4  -3   2  408.48   25.23
   4  -3   2  422.20   25.20
   4  -3   2  419.24   25.17
   4  -3   2  415.84   25.23
   4  -3   2  408.10   25.33
  -5   3  -2  351.70   22.08
  -5   3  -2  380.81   22.06
   5  -3   2  354.10   22.02
   5  -3   2  347.58   21.98
   5  -3   2  370.64   22.07
   5  -3   2  363.23   21.93
   5  -3   2  400.04   22.01
   5  -3   2  373.32   21.92
   5  -3   2  352.72   22.12
   5  -3   2  362.02   22.01
  -6   3  -2  298.35   19.67
  -6   3  -2  310.14   19.56
  -6   3  -2  349.45   19.53
   6  -3   2  341.96   19.46
   6  -3   2  322.28   19.64
   6  -3   2  333.75   19.53
   6  -3   2  337.10   19.52
   6  -3   2  298.77   19.54
   6  -3   2  314.18   19.41
  -7   3  -2   24.47    1.77
  -7   3  -2   20.63    1.81
  -7   3  -2   18.40    2.30
   7  -3   2   23.69    1.80
   7  -3   2   21.94    2.22
   7  -3   2   20.10    1.75
   7  -3   2   22.55    1.79
  -8   3  -2    9.23    1.47
   8  -3   2    9.25    1.08
   8  -3   2    7.69    1.48
   9   2  -2   90.93    5.26
   9   2  -2   87.60    5.36
   9   2  -2   85.90    5.36
  -9  -2   2   82.46    5.56
  -9  -2   2   86.24    6.00
  -9  -2   2   83.48    6.05
   8   2  -2  627.10   36.14
   8   2  -2  633.67   36.20
   8   2  -2  581.54   36.32
   8   2  -2  602.23   36.22
  -8  -2   2  600.91   36.35
  -8  -2   2  585.40   36.31
   7   2  -2 3678.88  226.16
   7   2  -2 3822.06  225.89
   7   2  -2 3590.65  225.82
   7   2  -2 3927.11  225.97
   7   2  -2 3772.98  225.97
   7   2  -2 3889.61  225.80
  -7  -2   2 3552.83  225.97
  -7  -2   2 4363.99  225.75
  -7  -2   2 3719.76  226.00
  -7  -2   2 3644.15  225.98
   6   2  -2   31.97    2.37
   6   2  -2   32.45    2.21
   6   2  -2   34.07    2.39
   6   2  -2   32.40    2.34
   6   2  -2   31.72    2.24
   6   2  -2   32.82    2.62
  -6  -2   2   31.66    2.53
  -6  -2   2   34.09    2.51
  -6  -2   2   35.16    2.51
  -6  -2   2   31.24    2.43
  -6  -2   2   36.74    2.13
   5   2  -2   30.26    2.15
   5   2  -2   31.97    2.30
   5   2  -2   31.62    2.04
   5   2  -2   29.30    2.35
   5   2  -2   33.11    2.17
   5   2  -2   32.31    2.17
   5   2  -2   33.00    2.06
  -5  -2   2   27.81    2.25
  -5  -2   2   31.61    2.32
  -5  -2   2   33.53    1.98
  -5  -2   2   29.87    2.27
  -5  -2   2   29.43    2.22
  -5  -2   2   28.54    2.20
   4   2  -2   19.58    1.43
   4   2  -2   23.25    1.47
   4   2  -2   22.57    1.42
   4   2  -2   18.66    1.81
  -4  -2   2   20.40    1.58
  -4  -2   2   18.68    1.61
  -4  -2   2   25.25    1.66
  -4  -2   2   22.74    1.57
  -4  -2   2   20.83    1.61
   3   2  -2  240.11   14.24
   3   2  -2  254.11   14.55
   3   2  -2  225.69   14.30
   3   2  -2  221.31   14.24
   3   2  -2  251.46   14.36
   3   2  -2  229.75   14.23
  -3  -2   2  242.05   14.36
  -3  -2   2  232.03   14.29
  -3  -2   2  256.80   14.39
  -3  -2   2  253.70   14.29
  -3  -2   2  248.06   14.22
  -3  -2   2  204.25   14.32
   2   2  -2  666.03   43.96
   2   2  -2  818.83   44.20
   2   2  -2  798.99   44.06
   2   2  -2  724.48   43.99
  -2  -2   2  705.73   44.06
  -2  -2   2  728.09   44.06
  -2  -2   2  731.37   44.08
   1   2  -2  383.13   21.15
   1   2  -2  318.49   21.13
   1   2  -2  370.86   21.21
   1   2  -2  355.35   21.13
  -1  -2   2  348.06   21.20
   0   2  -2 1561.18   93.44
   0   2  -2 1562.06   93.45
   0   2  -2 1588.53   93.46
   0  -2   2 1548.32   93.49
   0  -2   2 1517.80   93.47
   0  -2   2 1651.79   93.47
  -1   2  -2  446.68   28.02
  -1   2  -2  477.21   28.04
  -1   2  -2  496.52   28.06
  -1   2  -2  467.22   28.02
  -1   2  -2  478.64   28.04
   1  -2   2  500.15   28.10
   1  -2   2  424.27   28.02
   1  -2   2  488.11   28.01
   1  -2   2  454.37   28.01
  -2   2  -2  294.97   19.47
  -2   2  -2  321.35   19.42
  -2   2  -2  352.36   19.50
  -2   2  -2  346.63   19.41
  -2   2  -2  303.76   19.41
   2  -2   2  294.95   19.48
   2  -2   2  303.44   19.40
   2  -2   2  322.44   19.42
   2  -2   2  348.74   19.41
   2  -2   2  365.51   19.55
   2  -2   2  331.30   19.43
   2  -2   2  303.66   19.44
   2  -2   2  335.63   19.40
  -3   2  -2   72.87    4.07
  -3   2  -2   62.54    4.10
  -3   2  -2   63.12    4.08
  -3   2  -2   55.78    4.14
  -3   2  -2   74.98    4.10
  -3   2  -2   68.96    4.37
   3  -2   2   69.50    4.10
   3  -2   2   60.56    4.19
   3  -2   2   61.16    4.12
   3  -2   2   68.42    4.05
   3  -2   2   68.75    4.12
   3  -2   2   64.45    4.07
   3  -2   2   66.68    4.07
  -4   2  -2  213.72   11.64
  -4   2  -2  185.78   11.73
  -4   2  -2  219.36   11.62
  -4   2  -2  175.51   11.69
  -4   2  -2  172.98   11.76
  -4   2  -2  198.99   11.67
  -4   2  -2  202.02   11.69
  -4   2  -2  172.87   11.72
   4  -2   2  206.58   11.64
   4  -2   2  205.30   11.60
   4  -2   2  181.44   11.63
   4  -2   2  195.19   11.66
   4  -2   2  188.49   11.59
   4  -2   2  186.27   11.67
   4  -2   2  182.03   11.74
   4  -2   2  192.61   11.63
  -5   2  -2   12.44    1.17
  -5   2  -2    9.69    1.20
  -5   2  -2   12.45    1.14
   5  -2   2   12.36    1.05
   5  -2   2   12.74    1.12
   5  -2   2   13.12    1.47
   5  -2   2   10.88    1.34
   5  -2   2   12.44    1.15
   5  -2   2   11.53    1.40
   5  -2   2   11.82    1.12
   5  -2   2   12.93    1.01
  -6   2  -2  252.75   16.17
  -6   2  -2  270.54   16.09
  -6   2  -2  301.66   16.05
   6  -2   2  252.54   16.09
   6  -2   2  266.56   16.02
   6  -2   2  251.44   16.01
   6  -2   2  252.14   16.15
   6  -2   2  245.27   16.05
   6  -2   2  258.24   15.94
   6  -2   2  276.22   15.95
   6  -2   2  281.70   16.06
  -7   2  -2   13.72    1.23
  -7   2  -2   11.04    1.28
  -7   2  -2   10.64    1.58
   7  -2   2   12.73    2.17
   7  -2   2   11.75    1.24
   7  -2   2   11.00    1.27
   7  -2   2   10.31    1.57
   7  -2   2   10.51    1.18
  -8   2  -2    9.08    2.05
  -8   2  -2    8.92    1.09
  -8   2  -2    9.80    1.83
   8  -2   2    9.44    1.12
   8  -2   2    9.40    1.77
   9  -2   2    0.31    0.66
   9   1  -2  361.55   20.37
   9   1  -2  349.49   20.44
  -9  -1   2  311.42   20.87
   8   1  -2   78.36    4.38
   8   1  -2   67.77    4.46
   8   1  -2   62.31    4.74
   8   1  -2   64.92    4.69
  -8  -1   2   68.55    4.59
  -8  -1   2   70.43    4.72
  -8  -1   2   74.85    4.28
   7   1  -2  393.94   24.13
   7   1  -2  379.66   24.38
   7   1  -2  396.40   24.02
   7   1  -2  378.03   24.16
   7   1  -2  396.59   23.98
   7   1  -2  386.63   24.06
  -7  -1   2  372.93   24.15
  -7  -1   2  453.93   23.93
  -7  -1   2  440.87   24.07
  -7  -1   2  401.43   24.14
   6   1  -2  173.46   11.00
   6   1  -2  178.74   10.96
   6   1  -2  174.45   11.05
   6   1  -2  171.44   11.09
   6   1  -2  182.34   11.10
   6   1  -2  178.85   11.41
  -6  -1   2  189.81   11.01
  -6  -1   2  174.43   11.13
  -6  -1   2  179.90   11.14
  -6  -1   2  197.20   10.95
  -6  -1   2  178.95   11.18
  -6  -1   2  194.60   11.20
   5   1  -2   25.25    1.84
   5   1  -2   27.93    1.76
   5   1  -2   26.64    1.99
   5   1  -2   24.62    1.71
   5   1  -2   26.83    1.86
   5   1  -2   21.93    2.05
   5   1  -2   25.08    1.83
  -5  -1   2   28.99    1.76
  -5  -1   2   23.48    1.93
  -5  -1   2   24.99    1.71
  -5  -1   2   22.40    1.94
  -5  -1   2   26.32    2.00
   4   1  -2 1350.96   84.94
   4   1  -2 1477.79   84.97
   4   1  -2 1493.08   84.96
   4   1  -2 1370.46   84.93
   4   1  -2 1572.40   84.94
   4   1  -2 1456.52   85.04
   4   1  -2 1402.61   84.90
   4   1  -2 1503.49   85.07
  -4  -1   2 1279.85   85.01
  -4  -1   2 1583.22   85.06
  -4  -1   2 1381.46   84.94
  -4  -1   2 1264.07   84.98
  -4  -1   2 1407.31   84.90
   3   1  -2  427.97   24.60
   3   1  -2  432.18   24.49
   3   1  -2  390.84   24.49
   3   1  -2  391.76   24.51
   3   1  -2  420.85   24.50
  -3  -1   2  412.99   24.51
  -3  -1   2  391.52   24.49
  -3  -1   2  431.11   24.59
  -3  -1   2  375.83   24.58
  -3  -1   2  432.35   24.53
   2   1  -2  818.05   52.76
   2   1  -2  915.02   53.01
   2   1  -2  909.22   52.84
   2   1  -2  876.55   52.77
   2   1  -2  865.90   52.80
  -2  -1   2  944.38   52.77
  -2  -1   2  879.39   52.83
   1   1  -2    1.05    0.28
   1   1  -2    0.90    0.16
   1   1  -2    1.08    0.14
   1   1  -2    0.98    0.17
  -1  -1   2    0.67    0.20
   0   1  -2    1.05    0.15
   0   1  -2    1.00    0.14
   0   1  -2    1.20    0.21
   0  -1   2    1.04    0.22
   0  -1   2    1.56    0.26
   0  -1   2    0.99    0.19
  -1   1  -2 1288.26   73.31
  -1   1  -2 1237.48   73.33
  -1   1  -2 1246.48   73.32
   1  -1   2 1263.31   73.31
   1  -1   2 1245.42   73.34
   1  -1   2 1208.04   73.32
   1  -1   2 1278.59   73.31
   1  -1   2 1115.56   73.32
   1  -1   2 1210.85   73.34
  -2   1  -2  466.05   31.91
  -2   1  -2  501.53   31.88
  -2   1  -2  573.38   31.93
  -2   1  -2  586.03   31.87
  -2   1  -2  571.54   31.88
   2  -1   2  505.56   31.86
   2  -1   2  541.55   31.86
   2  -1   2  526.86   31.89
   2  -1   2  544.08   31.87
   2  -1   2  534.79   31.88
   2  -1   2  477.98   31.85
   2  -1   2  589.42   31.95
  -3   1  -2  258.39   16.20
  -3   1  -2  242.36   16.29
  -3   1  -2  254.06   16.23
  -3   1  -2  300.76   16.32
  -3   1  -2  263.19   16.29
  -3   1  -2  241.74   16.26
   3  -1   2  310.85   16.23
   3  -1   2  246.41   16.20
   3  -1   2  276.11   16.19
   3  -1   2  284.00   16.18
   3  -1   2  282.65   16.19
   3  -1   2  296.76   16.35
   3  -1   2  251.09   16.28
   3  -1   2  277.49   16.20
  -4   1  -2  199.86   12.35
  -4   1  -2  205.30   12.33
  -4   1  -2  205.07   12.39
  -4   1  -2  197.64   12.43
  -4   1  -2  197.11   12.22
   4  -1   2  187.38   12.30
   4  -1   2  206.64   12.29
   4  -1   2  203.51   12.25
   4  -1   2  202.49   12.31
   4  -1   2  233.99   12.31
   4  -1   2  209.51   12.26
   4  -1   2  216.30   12.33
   4  -1   2  186.25   12.39
  -5   1  -2   16.15    1.23
  -5   1  -2   15.54    1.29
  -5   1  -2   15.96    1.66
  -5   1  -2   16.74    1.51
  -5   1  -2   13.18    1.31
   5  -1   2   14.26    1.16
   5  -1   2   16.30    1.23
   5  -1   2   14.33    1.45
   5  -1   2   15.42    1.23
   5  -1   2   16.00    1.66
   5  -1   2   14.67    1.14
   5  -1   2   14.56    1.36
   5  -1   2   14.80    1.27
  -6   1  -2   67.14    3.93
  -6   1  -2   60.09    4.19
  -6   1  -2   60.77    3.96
  -6   1  -2   57.03    4.10
   6  -1   2   62.68    3.84
   6  -1   2   58.70    3.89
   6  -1   2   55.62    4.20
   6  -1   2   61.23    3.91
   6  -1   2   58.94    3.97
   6  -1   2   59.06    3.83
  -7   1  -2  131.04    8.01
  -7   1  -2  142.27    7.99
  -7   1  -2  123.08    8.18
   7  -1   2  134.74    7.92
   7  -1   2  119.94    8.03
   7  -1   2  125.50    8.33
   7  -1   2  115.44    8.13
   7  -1   2  132.08    7.96
   7  -1   2  135.55    8.02
   7  -1   2  128.54    8.03
  -8   1  -2  176.66   10.99
  -8   1  -2  192.37   10.95
  -8   1  -2  173.89   11.14
   8  -1   2  157.62   10.97
   8  -1   2  187.02   11.02
   8  -1   2  191.68   10.91
   9  -1   2  117.28    7.20
   9   0  -2    7.59    0.98
   9   0  -2    7.56    0.83
   8   0  -2   10.17    1.07
   8   0  -2    7.70    1.21
   8   0  -2    6.10    1.15
   8   0  -2    9.68    0.94
  -8   0   2    9.13    0.85
  -8   0   2   12.10    1.75
  -8   0   2    8.50    1.63
   7   0  -2   -0.20    0.90
   7   0  -2    0.52    0.50
   7   0  -2    0.21    0.42
   7   0  -2    0.39    1.16
   7   0  -2    0.24    0.77
   7   0  -2    0.09    0.57
  -7   0   2    1.23    0.80
  -7   0   2    1.92    0.82
  -7   0   2    1.05    0.44
   6   0  -2  148.12    9.65
   6   0  -2  145.01    9.76
   6   0  -2  154.55    9.50
   6   0  -2  152.84    9.59
   6   0  -2  151.21    9.78
   6   0  -2  159.16    9.63
  -6   0   2  169.54    9.53
  -6   0   2  162.58    9.54
  -6   0   2  141.99    9.65
  -6   0   2  179.44    9.69
   5   0  -2   38.89    2.75
   5   0  -2   36.66    2.63
   5   0  -2   35.55    2.80
   5   0  -2   39.89    2.62
   5   0  -2   39.50    2.55
   5   0  -2   36.49    2.59
   5   0  -2   41.54    2.88
   5   0  -2   37.07    2.50
  -5   0   2   37.88    2.68
  -5   0   2   44.89    2.74
  -5   0   2   41.21    2.53
  -5   0   2   36.45    2.69
  -5   0   2   40.29    2.59
  -5   0   2   41.08    2.68
  -5   0   2   36.03    2.52
   4   0  -2  296.64   17.53
   4   0  -2  291.21   17.47
   4   0  -2  292.20   17.59
   4   0  -2  251.61   17.53
   4   0  -2  286.47   17.45
   4   0  -2  306.95   17.63
   4   0  -2  277.51   17.50
   4   0  -2  311.33   17.55
   4   0  -2  300.73   17.59
  -4   0   2  274.27   17.56
  -4   0   2  274.18   17.47
  -4   0   2  297.00   17.48
  -4   0   2  296.77   17.46
  -4   0   2  304.69   17.60
  -4   0   2  312.60   17.57
   3   0  -2   84.66    5.73
   3   0  -2   88.91    5.68
   3   0  -2   96.77    5.79
   3   0  -2   94.18    5.73
   3   0  -2   99.31    5.81
   3   0  -2   93.62    5.73
  -3   0   2   94.01    5.76
  -3   0   2  108.17    5.69
  -3   0   2   80.14    5.77
  -3   0   2   80.62    5.70
  -3   0   2  106.35    5.69
  -3   0   2   97.33    5.71
  -3   0   2   99.80    5.71
  -3   0   2   94.45    5.70
  -3   0   2   91.78    5.79
   2   0  -2   98.61    6.07
   2   0  -2   97.30    6.06
   2   0  -2   99.35    6.13
   2   0  -2  103.63    6.12
   2   0  -2   95.84    6.06
  -2   0   2   98.44    6.10
  -2   0   2  107.28    6.06
  -2   0   2  100.88    6.10
  -2   0   2   99.19    6.08
  -2   0   2  107.24    6.23
   1   0  -2  108.81    6.94
   1   0  -2  104.73    6.73
   1   0  -2  122.18    6.76
   1   0  -2  114.86    6.74
  -1   0   2  116.75    6.73
  -1   0   2  123.12    6.76
  -1   0   2  104.11    6.76
  -1   0   2  103.98    6.80
  -1   0   2  114.07    6.74
   0   0  -2  160.20    9.84
   0   0  -2  158.59    9.84
   0   0  -2  188.03   10.01
   0   0   2  160.81    9.86
   0   0   2  158.30    9.88
  -1   0  -2   12.82    0.86
  -1   0  -2   12.64    0.88
  -1   0  -2   13.86    0.86
  -1   0  -2   14.81    0.95
   1   0   2   13.29    0.85
   1   0   2   12.71    0.88
   1   0   2   14.02    0.84
   1   0   2   12.71    0.85
   1   0   2   12.50    0.88
   1   0   2   14.55    0.85
   2   0   2 1957.93  118.04
   2   0   2 2101.57  118.02
   2   0   2 2035.36  118.03
   2   0   2 1844.55  118.01
  -3   0  -2 1579.88  104.33
  -3   0  -2 1766.35  104.41
  -3   0  -2 1722.89  104.43
  -3   0  -2 1912.80  104.41
  -3   0  -2 1791.48  104.33
   3   0   2 1732.02  104.31
   3   0   2 1642.96  104.27
   3   0   2 1630.00  104.30
   3   0   2 1773.04  104.32
   3   0   2 1992.07  104.41
   3   0   2 1743.89  104.30
  -4   0  -2 2220.25  124.88
  -4   0  -2 2135.01  124.96
  -4   0  -2 2278.84  124.85
  -4   0  -2 1974.81  124.97
   4   0   2 2106.82  124.88
   4   0   2 2091.18  124.83
   4   0   2 1948.31  124.93
   4   0   2 2029.85  124.84
  -5   0  -2    1.42    0.42
  -5   0  -2    1.30    0.62
  -5   0  -2    0.77    0.60
  -5   0  -2    1.21    0.45
  -5   0  -2    0.99    0.44
   5   0   2    0.96    0.72
   5   0   2    0.95    0.35
   5   0   2    0.97    0.38
   5   0   2    0.78    0.32
   5   0   2    1.65    0.32
   5   0   2    0.58    0.94
  -6   0  -2   21.11    1.73
  -6   0  -2   20.03    2.03
  -6   0  -2   19.87    1.91
  -6   0  -2   22.16    1.94
  -6   0  -2   27.10    1.76
   6   0   2   20.92    2.49
   6   0   2   23.77    1.81
   6   0   2   22.68    1.63
   6   0   2   23.47    1.70
   6   0   2   23.39    1.63
   6   0   2   22.32    1.70
  -7   0  -2   88.78    6.60
  -7   0  -2   82.72    5.72
  -7   0  -2   93.11    5.62
  -7   0  -2   93.65    5.73
   7   0   2   90.47    5.55
   7   0   2   79.40    5.68
   7   0   2   85.41    5.47
   7   0   2   83.47    5.53
   7   0   2   86.75    5.58
   7   0   2   90.06    5.46
  -8   0  -2  115.77    6.72
  -8   0  -2  109.41    7.00
   8   0   2   98.15    6.78
   8   0   2  111.47    6.73
   8   0   2  109.71    6.84
   8   0   2  109.08    6.86
  -9   0  -2  486.09   31.96
   9   0   2  555.23   31.81
   9   0   2  556.37   31.90
   9  -1  -2   17.66    1.40
   8  -1  -2   56.34    3.56
   8  -1  -2   55.38    3.67
   8  -1  -2   55.17    3.74
  -8   1   2   60.80    3.56
  -8   1   2   56.48    3.68
   7  -1  -2    4.18    1.24
   7  -1  -2    2.36    1.18
   7  -1  -2    4.64    0.77
   7  -1  -2    5.55    0.92
   7  -1  -2    3.51    0.77
   7  -1  -2    4.94    0.76
  -7   1   2    4.73    1.11
  -7   1   2    4.44    0.68
  -7   1   2    4.08    0.82
   6  -1  -2  126.85    7.21
   6  -1  -2  120.80    7.33
   6  -1  -2  115.20    7.51
   6  -1  -2  112.79    7.39
   6  -1  -2  113.92    7.40
   6  -1  -2  126.16    7.28
  -6   1   2  123.78    7.34
  -6   1   2  108.33    7.37
  -6   1   2  124.20    7.26
  -6   1   2  122.14    7.25
  -6   1   2   98.99    7.38
   5  -1  -2    7.86    0.94
   5  -1  -2   11.12    1.44
   5  -1  -2    9.37    1.32
   5  -1  -2    8.92    0.84
   5  -1  -2    8.42    1.03
  -5   1   2    8.81    0.84
  -5   1   2    8.94    1.18
  -5   1   2    7.39    0.89
  -5   1   2    6.94    1.14
  -5   1   2    8.76    0.94
   4  -1  -2  156.09   10.10
   4  -1  -2  173.65   10.01
   4  -1  -2  150.67   10.07
   4  -1  -2  172.12   10.14
   4  -1  -2  169.22   10.12
   4  -1  -2  168.25   10.07
   4  -1  -2  163.35   10.04
   4  -1  -2  171.48    9.98
  -4   1   2  152.75    9.97
  -4   1   2  149.92   10.01
  -4   1   2  175.69   10.02
  -4   1   2  141.89   10.07
  -4   1   2  173.02   10.09
  -4   1   2  189.35   10.04
  -4   1   2  175.74   10.05
   3  -1  -2    2.07    0.34
   3  -1  -2    2.69    0.45
   3  -1  -2    1.63    0.39
   3  -1  -2    3.26    0.58
   3  -1  -2    2.03    0.38
   3  -1  -2    3.55    0.56
  -3   1   2    2.70    0.55
  -3   1   2    2.83    0.43
  -3   1   2    2.44    0.45
  -3   1   2    2.41    0.49
  -3   1   2    3.47    0.58
  -3   1   2    2.40    0.39
  -3   1   2    3.29    0.43
  -3   1   2    3.33    0.45
  -3   1   2    2.71    0.58
   2  -1  -2  324.16   17.93
   2  -1  -2  307.96   17.93
   2  -1  -2  302.67   17.95
   2  -1  -2  281.84   17.86
   2  -1  -2  284.93   17.90
   2  -1  -2  296.49   17.90
   2  -1  -2  312.75   17.89
  -2   1   2  304.64   17.86
  -2   1   2  300.73   17.90
  -2   1   2  280.65   17.89
  -2   1   2  324.10   17.91
  -2   1   2  308.67   17.89
  -2   1   2  305.59   17.91
  -2   1   2  295.44   17.89
  -2   1   2  252.75   17.89
  -2   1   2  306.65   17.91
   1  -1  -2 1300.51   81.30
   1  -1  -2 1387.87   81.31
   1  -1  -2 1408.11   81.31
   1  -1  -2 1345.29   81.27
  -1   1   2 1416.59   81.28
  -1   1   2 1438.58   81.31
  -1   1   2 1463.24   81.29
  -1   1   2 1245.41   81.35
  -1   1   2 1407.47   81.32
  -1   1   2 1347.39   81.31
  -1   1   2 1274.33   81.29
   0   1   2    0.68    0.13
   0   1   2    0.42    0.19
   0   1   2    0.49    0.12
  -1  -1  -2  574.80   36.13
  -1  -1  -2  672.85   36.14
  -1  -1  -2  613.83   36.15
   1   1   2  604.53   36.12
   1   1   2  604.49   36.12
   1   1   2  579.53   36.12
   1   1   2  601.38   36.17
  -2  -1  -2   70.48    4.34
  -2  -1  -2   71.48    4.33
  -2  -1  -2   78.81    4.28
   2   1   2   66.87    4.29
   2   1   2   71.18    4.30
   2   1   2   70.52    4.31
   2   1   2   75.40    4.32
   2   1   2   69.77    4.31
   2   1   2   68.88    4.32
  -3  -1  -2 2081.22  110.87
  -3  -1  -2 1774.71  110.92
  -3  -1  -2 1660.44  110.80
  -3  -1  -2 1987.29  110.92
  -3  -1  -2 1666.73  110.83
   3   1   2 1883.25  110.82
   3   1   2 2089.12  110.85
   3   1   2 1726.96  110.75
   3   1   2 1828.41  110.79
   3   1   2 1845.28  110.75
   3   1   2 1844.32  110.80
   3   1   2 1963.03  110.79
  -4  -1  -2 1352.61   79.63
  -4  -1  -2 1296.67   79.78
  -4  -1  -2 1359.77   79.63
  -4  -1  -2 1311.07   79.75
   4   1   2 1253.99   79.59
   4   1   2 1453.90   79.69
   4   1   2 1404.87   79.60
   4   1   2 1244.18   79.73
   4   1   2 1331.54   79.65
   4   1   2 1367.25   79.62
   4   1   2 1335.51   79.57
  -5  -1  -2  135.88    8.10
  -5  -1  -2  121.65    8.23
  -5  -1  -2  135.21    8.22
  -5  -1  -2  134.63    8.06
  -5  -1  -2  121.42    8.06
  -5  -1  -2  137.52    8.10
   5   1   2  132.26    8.03
   5   1   2  133.42    8.11
   5   1   2  115.13    8.06
   5   1   2  150.50    8.05
   5   1   2  131.99    8.00
   5   1   2  139.97    8.12
   5   1   2  129.57    8.04
  -6  -1  -2  310.75   20.35
  -6  -1  -2  360.97   20.16
  -6  -1  -2  328.44   20.17
  -6  -1  -2  351.01   20.37
   6   1   2  331.06   20.16
   6   1   2  343.10   20.12
   6   1   2  341.47   20.17
   6   1   2  313.74   20.27
   6   1   2  334.94   20.24
   6   1   2  337.57   20.14
  -7  -1  -2  126.77    7.55
  -7  -1  -2  118.33    7.30
  -7  -1  -2  132.57    8.35
   7   1   2  112.92    7.28
   7   1   2  115.93    7.29
   7   1   2  107.02    7.36
   7   1   2  113.90    7.43
   7   1   2  114.21    7.24
  -8  -1  -2   47.24    3.57
  -8  -1  -2   50.78    3.67
  -8  -1  -2   55.25    3.24
   8   1   2   51.22    3.42
   8   1   2   53.29    3.40
   8   1   2   43.42    3.57
   8   1   2   50.70    3.28
   8   1   2   48.55    3.40
  -9  -1  -2  208.28   13.40
   9   1   2  222.65   13.29
   9   1   2  221.98   13.28
   9   1   2  221.85   13.22
   8  -2  -2   32.88    2.14
   8  -2  -2   30.51    2.19
  -8   2   2   30.39    2.23
  -8   2   2   33.77    2.12
   7  -2  -2    4.17    0.73
   7  -2  -2    3.00    1.09
   7  -2  -2    6.65    1.20
   7  -2  -2    4.81    0.86
  -7   2   2    2.81    0.60
  -7   2   2    5.58    0.88
   6  -2  -2    1.31    0.90
   6  -2  -2    0.72    0.82
   6  -2  -2    2.14    0.67
   6  -2  -2    1.85    0.63
   6  -2  -2    0.57    0.84
   6  -2  -2    1.89    0.47
   6  -2  -2    1.82    0.55
  -6   2   2    0.97    0.71
  -6   2   2    0.87    0.55
  -6   2   2    0.30    1.02
  -6   2   2    2.04    0.56
   5  -2  -2   11.37    1.10
   5  -2  -2   11.92    1.09
   5  -2  -2   11.50    0.97
   5  -2  -2   10.18    1.07
   5  -2  -2    9.04    1.38
   5  -2  -2   12.78    1.36
   5  -2  -2   10.78    1.28
   5  -2  -2   11.27    1.27
  -5   2   2   10.04    1.07
  -5   2   2   10.07    1.50
  -5   2   2   11.34    1.03
  -5   2   2   10.98    1.21
  -5   2   2   14.56    1.67
  -5   2   2   11.31    1.02
   4  -2  -2    4.93    0.77
   4  -2  -2    4.27    0.65
   4  -2  -2    4.68    0.74
   4  -2  -2    3.53    0.56
   4  -2  -2    3.14    0.57
   4  -2  -2    4.21    0.75
   4  -2  -2    3.10    0.62
   4  -2  -2    5.21    0.69
  -4   2   2    4.20    0.71
  -4   2   2    4.31    0.63
  -4   2   2    5.00    0.78
  -4   2   2    4.39    0.82
  -4   2   2    4.19    0.57
  -4   2   2    3.81    0.71
   3  -2  -2  380.00   23.33
   3  -2  -2  386.38   23.29
   3  -2  -2  391.50   23.43
   3  -2  -2  413.55   23.37
   3  -2  -2  386.05   23.33
   3  -2  -2  341.46   23.32
  -3   2   2  347.91   23.30
  -3   2   2  445.40   23.35
  -3   2   2  380.32   23.31
  -3   2   2  390.45   23.23
  -3   2   2  408.22   23.33
  -3   2   2  403.80   23.27
  -3   2   2  386.91   23.30
   2  -2  -2  531.35   30.55
   2  -2  -2  510.50   30.52
   2  -2  -2  440.08   30.52
   2  -2  -2  508.63   30.48
   2  -2  -2  531.15   30.50
   2  -2  -2  527.74   30.53
   2  -2  -2  555.42   30.58
   2  -2  -2  493.17   30.50
   2  -2  -2  497.53   30.46
  -2   2   2  521.92   30.49
  -2   2   2  505.80   30.52
  -2   2   2  542.91   30.48
  -2   2   2  508.92   30.48
  -2   2   2  488.07   30.52
  -2   2   2  515.25   30.53
  -2   2   2  517.57   30.55
  -2   2   2  536.72   30.54
  -2   2   2  451.46   30.52
  -2   2   2  532.57   30.56
   1  -2  -2 2792.26  177.61
   1  -2  -2 3090.04  177.65
   1  -2  -2 3260.83  177.67
   1  -2  -2 3184.85  177.63
   1  -2  -2 2858.37  177.65
  -1   2   2 2956.43  177.63
  -1   2   2 3066.91  177.66
  -1   2   2 2692.25  177.68
   0  -2  -2 3533.89  204.85
   0   2   2 2939.03  204.85
   0   2   2 3421.09  204.82
   0   2   2 3888.14  204.83
  -1  -2  -2  133.08    8.38
   1   2   2  149.16    8.32
   1   2   2  133.44    8.33
   1   2   2  151.54    8.38
   1   2   2  130.62    8.33
  -2  -2  -2 2073.56  120.04
  -2  -2  -2 2140.45  120.08
   2   2   2 1998.16  120.00
   2   2   2 1927.00  120.01
   2   2   2 1954.31  120.03
  -3  -2  -2 1612.82  103.81
  -3  -2  -2 1732.32  103.70
  -3  -2  -2 1735.74  103.80
  -3  -2  -2 1932.27  103.72
  -3  -2  -2 1548.19  103.67
   3   2   2 1789.95  103.66
   3   2   2 1856.47  103.67
   3   2   2 1779.45  103.70
   3   2   2 1698.41  103.62
  -4  -2  -2 1103.17   68.03
  -4  -2  -2 1082.89   68.14
  -4  -2  -2 1230.10   68.12
  -4  -2  -2 1029.64   68.16
  -4  -2  -2 1247.50   68.05
   4   2   2 1208.55   68.07
   4   2   2 1050.57   67.97
   4   2   2 1114.98   68.00
   4   2   2 1111.58   68.03
   4   2   2 1102.77   67.95
   4   2   2 1272.60   68.10
   4   2   2 1151.93   67.96
  -5  -2  -2   14.39    1.33
  -5  -2  -2   12.94    1.14
  -5  -2  -2   15.97    1.44
  -5  -2  -2   15.97    1.20
  -5  -2  -2   13.60    1.17
  -5  -2  -2   14.25    1.33
   5   2   2   13.81    1.20
   5   2   2   12.92    1.14
   5   2   2   14.51    1.03
   5   2   2   13.44    1.17
   5   2   2   15.12    1.08
  -6  -2  -2  292.74   18.93
  -6  -2  -2  320.38   18.89
  -6  -2  -2  330.37   19.12
  -6  -2  -2  295.13   19.12
  -6  -2  -2  298.55   19.09
  -6  -2  -2  314.42   18.96
  -6  -2  -2  306.25   18.85
   6   2   2  329.70   18.89
   6   2   2  329.02   18.84
   6   2   2  322.55   18.96
   6   2   2  323.40   18.98
   6   2   2  323.63   18.88
   6   2   2  297.10   18.99
  -7  -2  -2  108.91    6.47
  -7  -2  -2  105.62    6.82
  -7  -2  -2  108.08    6.84
  -7  -2  -2  115.45    6.83
   7   2   2  102.62    6.53
   7   2   2  100.46    6.55
   7   2   2   96.78    6.67
   7   2   2  100.56    6.72
   7   2   2  110.57    6.53
  -8  -2  -2    9.92    1.52
  -8  -2  -2    9.63    1.49
  -8  -2  -2    6.58    1.30
   8   2   2   10.06    1.24
   8   2   2    8.39    1.42
   8   2   2    7.95    1.35
   8   2   2    7.46    1.11
   8   2   2    7.23    0.99
  -9  -2  -2    1.64    0.81
  -9  -2  -2   -0.84    1.11
   9   2   2    1.38    0.79
   9   2   2   -0.20    0.56
   9   2   2    1.30    0.52
   8  -3  -2   10.02    1.49
   8  -3  -2   11.20    1.06
  -8   3   2   11.68    1.17
  -8   3   2   12.25    1.02
   7  -3  -2   78.18    5.55
   7  -3  -2   85.61    5.25
   7  -3  -2   84.15    5.41
   7  -3  -2   80.72    5.15
  -7   3   2   89.50    5.27
  -7   3   2   83.85    5.26
   6  -3  -2   58.38    4.58
   6  -3  -2   63.29    4.33
   6  -3  -2   66.57    4.20
   6  -3  -2   70.30    4.23
   6  -3  -2   63.65    4.25
  -6   3   2   68.82    4.22
  -6   3   2   66.46    4.20
  -6   3   2   65.01    4.22
   5  -3  -2    1.14    0.64
   5  -3  -2    0.07    0.60
   5  -3  -2    1.22    0.73
   5  -3  -2    0.50    0.39
   5  -3  -2    0.71    0.36
   5  -3  -2    1.26    0.71
   5  -3  -2    0.86    0.48
  -5   3   2    0.70    0.59
  -5   3   2    0.22    0.39
  -5   3   2    1.35    0.53
  -5   3   2    0.76    0.45
   4  -3  -2  200.85   11.93
   4  -3  -2  206.82   11.85
   4  -3  -2  178.54   11.89
   4  -3  -2  202.73   11.81
   4  -3  -2  198.39   11.85
   4  -3  -2  189.88   11.93
   4  -3  -2  204.02   11.76
   4  -3  -2  192.59   11.91
  -4   3   2  185.75   11.96
  -4   3   2  179.05   11.87
  -4   3   2  207.55   11.83
  -4   3   2  188.01   11.90
  -4   3   2  203.12   11.88
  -4   3   2  188.19   11.91
  -4   3   2  206.56   11.91
  -4   3   2  198.53   11.75
   3  -3  -2   19.63    1.62
   3  -3  -2   21.27    1.55
   3  -3  -2   22.41    1.58
   3  -3  -2   21.54    1.49
   3  -3  -2   21.69    1.48
   3  -3  -2   22.23    1.56
   3  -3  -2   23.32    1.52
  -3   3   2   21.97    1.59
  -3   3   2   22.58    1.54
  -3   3   2   19.40    1.51
  -3   3   2   20.94    1.56
  -3   3   2   23.38    1.62
  -3   3   2   22.57    1.60
  -3   3   2   21.64    1.60
   2  -3  -2   12.18    0.98
   2  -3  -2   10.71    1.01
   2  -3  -2   12.48    0.98
   2  -3  -2   12.78    0.91
   2  -3  -2   12.94    0.91
   2  -3  -2   12.93    1.27
   2  -3  -2   12.85    0.92
   2  -3  -2   12.28    0.95
   2  -3  -2   12.67    0.89
  -2   3   2   14.57    0.97
  -2   3   2   12.15    1.00
  -2   3   2   12.69    1.04
  -2   3   2   11.06    1.08
  -2   3   2   13.42    1.03
  -2   3   2   12.14    1.03
  -2   3   2   12.81    1.11
   1  -3  -2 2028.36  111.83
   1  -3  -2 1890.86  111.80
   1  -3  -2 2024.60  111.89
   1  -3  -2 1963.27  111.87
   1  -3  -2 1605.36  111.85
   1  -3  -2 1937.53  111.85
   1  -3  -2 1779.96  111.87
   1  -3  -2 1808.58  111.83
   1  -3  -2 2042.60  111.97
  -1   3   2 1848.84  111.88
  -1   3   2 1943.58  111.88
  -1   3   2 1729.08  111.87
  -1   3   2 1839.84  111.85
  -1   3   2 1882.82  111.94
   0  -3  -2 1019.11   67.08
   0  -3  -2 1142.44   67.01
   0   3   2 1171.61   67.03
   0   3   2 1127.91   67.04
   0   3   2 1116.84   67.02
   0   3   2 1081.73   67.04
   0   3   2 1163.25   67.09
   0   3   2 1191.84   67.04
   1   3   2 9999.00  594.29
  -2  -3  -2 3309.77  183.81
  -2  -3  -2 3142.87  183.74
  -2  -3  -2 3185.15  183.79
  -2  -3  -2 3279.81  183.82
  -2  -3  -2 2915.94  183.72
   2   3   2 2702.95  183.66
  -3  -3  -2  428.70   26.42
  -3  -3  -2  514.46   26.35
  -3  -3  -2  453.79   26.33
  -3  -3  -2  418.88   26.30
  -3  -3  -2  376.52   26.34
  -3  -3  -2  401.50   26.40
   3   3   2  438.99   26.20
   3   3   2  450.76   26.27
   3   3   2  424.70   26.23
   3   3   2  452.06   26.19
   3   3   2  455.70   26.26
   3   3   2  465.21   26.22
  -4  -3  -2    4.16    0.77
  -4  -3  -2    5.92    0.88
  -4  -3  -2    7.63    0.73
  -4  -3  -2    4.47    0.66
   4   3   2    5.45    0.67
   4   3   2    6.13    0.59
   4   3   2    5.64    0.58
   4   3   2    5.93    0.45
   4   3   2    5.78    0.60
  -5  -3  -2   68.52    4.27
  -5  -3  -2   64.60    4.45
  -5  -3  -2   58.30    4.35
  -5  -3  -2   64.94    4.25
  -5  -3  -2   67.83    4.41
   5   3   2   72.97    4.28
   5   3   2   69.08    4.12
   5   3   2   72.02    4.20
   5   3   2   68.65    4.13
   5   3   2   71.53    4.18
   5   3   2   63.23    4.25
  -6  -3  -2    3.04    0.53
  -6  -3  -2    1.59    0.59
  -6  -3  -2    3.37    0.87
  -6  -3  -2    1.24    0.69
  -6  -3  -2    2.39    0.74
  -6  -3  -2    2.32    0.73
   6   3   2    2.86    0.47
   6   3   2    3.05    0.66
   6   3   2    2.95    0.49
   6   3   2    2.93    0.48
   6   3   2    4.38    0.92
  -7  -3  -2   12.08    1.54
  -7  -3  -2   10.84    1.42
  -7  -3  -2   12.17    1.29
  -7  -3  -2   10.89    1.85
  -7  -3  -2   12.07    1.48
   7   3   2   11.50    1.04
   7   3   2   10.44    1.18
   7   3   2    9.97    1.65
   7   3   2   10.52    1.10
  -8  -3  -2   53.67    4.20
  -8  -3  -2   59.13    4.25
  -8  -3  -2   57.77    4.20
   8   3   2   64.20    3.92
   8   3   2   66.28    4.00
   8   3   2   65.29    4.11
   8   3   2   62.46    4.03
  -9  -3  -2    1.32    0.77
  -9  -3  -2   -1.12    0.90
   9   3   2    1.89    0.67
   9   3   2    0.85    0.51
   9   3   2   -0.09    0.72
  10   3   2   14.84    1.28
   8  -4  -2  211.20   12.93
  -8   4   2  227.54   12.92
  -8   4   2  206.52   12.97
   7  -4  -2   -0.42    0.45
   7  -4  -2    0.29    0.76
  -7   4   2    0.17    0.50
  -7   4   2   -0.14    0.52
   6  -4  -2   45.41    2.99
   6  -4  -2   43.30    3.12
   6  -4  -2   45.97    3.19
  -6   4   2   46.09    3.02
  -6   4   2   45.15    3.06
  -6   4   2   44.73    3.07
   5  -4  -2   92.20    5.69
   5  -4  -2   98.90    5.81
   5  -4  -2   92.88    5.82
   5  -4  -2   87.04    5.98
   5  -4  -2   90.59    5.93
  -5   4   2   96.72    5.79
  -5   4   2   90.66    5.88
  -5   4   2   99.88    5.87
  -5   4   2   89.62    5.97
   4  -4  -2  210.74   12.15
   4  -4  -2  181.40   12.21
   4  -4  -2  188.20   12.27
   4  -4  -2  187.68   12.24
   4  -4  -2  201.65   12.10
   4  -4  -2  200.07   12.24
   4  -4  -2  218.63   12.05
   4  -4  -2  206.14   12.15
  -4   4   2  208.62   12.15
  -4   4   2  207.71   12.22
  -4   4   2  197.10   12.26
  -4   4   2  214.85   12.18
  -4   4   2  213.96   12.09
  -4   4   2  210.67   12.27
  -4   4   2  182.28   12.20
  -4   4   2  181.29   12.29
   3  -4  -2   67.94    4.17
   3  -4  -2   67.14    4.17
   3  -4  -2   60.68    4.19
   3  -4  -2   67.74    4.20
   3  -4  -2   71.49    4.28
   3  -4  -2   75.47    4.15
   3  -4  -2   68.54    4.12
   3  -4  -2   56.65    4.03
  -3   4   2   64.46    4.27
  -3   4   2   63.27    4.16
  -3   4   2   66.92    4.10
  -3   4   2   67.12    4.20
  -3   4   2   68.21    4.14
  -3   4   2   61.30    4.19
  -3   4   2   63.07    4.20
  -3   4   2   67.69    4.25
   2  -4  -2  674.43   38.76
   2  -4  -2  727.59   38.83
   2  -4  -2  684.76   38.80
   2  -4  -2  655.04   38.82
   2  -4  -2  556.57   38.80
   2  -4  -2  664.64   38.80
   2  -4  -2  629.16   38.70
   2  -4  -2  663.36   38.73
   2  -4  -2  600.10   38.82
   2  -4  -2  573.04   38.89
  -2   4   2  685.54   38.82
  -2   4   2  677.63   38.90
  -2   4   2  663.06   38.82
  -2   4   2  607.76   38.84
  -2   4   2  668.01   38.92
  -2   4   2  639.93   38.90
  -2   4   2  684.38   38.86
   1  -4  -2  290.82   20.87
   1  -4  -2  373.34   20.73
   1  -4  -2  302.05   20.92
   1  -4  -2  383.15   20.83
   1  -4  -2  371.42   20.74
   1  -4  -2  364.23   20.76
   1  -4  -2  349.36   20.74
   1  -4  -2  387.95   20.73
   1  -4  -2  324.12   20.78
  -1   4   2  349.35   20.87
  -1   4   2  314.09   20.78
  -1   4   2  328.80   20.74
  -1   4   2  363.63   20.88
  -1   4   2  342.62   20.78
  -1   4   2  361.68   20.77
   0  -4  -2 2634.99  140.40
   0  -4  -2 2405.11  140.58
   0  -4  -2 2145.72  140.46
   0  -4  -2 2250.65  140.48
   0  -4  -2 2166.04  140.39
   0  -4  -2 2343.17  140.45
   0   4   2 2283.68  140.40
   0   4   2 2098.65  140.41
   0   4   2 2705.58  140.43
   0   4   2 2434.60  140.41
   0   4   2 2501.81  140.40
  -1  -4  -2 1225.56   63.47
  -1  -4  -2 1109.29   63.53
  -1  -4  -2 1078.83   63.41
  -1  -4  -2  930.21   63.53
  -1  -4  -2 1090.25   63.48
  -1  -4  -2 1075.09   63.45
  -1  -4  -2  988.30   63.47
   1   4   2 1024.31   63.39
   1   4   2 1026.67   63.36
   1   4   2 1058.68   63.42
   1   4   2 1093.38   63.50
   1   4   2 1082.74   63.37
  -2  -4  -2 1579.74   92.24
  -2  -4  -2 1484.52   92.20
  -2  -4  -2 1468.66   92.24
  -2  -4  -2 1695.58   92.29
  -2  -4  -2 1586.70   92.29
  -2  -4  -2 1614.04   92.17
  -2  -4  -2 1564.62   92.20
   2   4   2 1524.03   92.07
   2   4   2 1445.87   92.05
   2   4   2 1520.70   92.16
  -3  -4  -2 4362.51  249.08
  -3  -4  -2 4932.11  249.14
  -3  -4  -2 4046.63  249.08
  -3  -4  -2 3865.30  249.10
  -3  -4  -2 4052.43  249.14
  -3  -4  -2 4023.55  249.11
   3   4   2 4035.03  248.99
  -4  -4  -2 1607.18   99.14
  -4  -4  -2 1463.72   99.26
  -4  -4  -2 1644.84   99.19
  -4  -4  -2 1708.87   99.29
  -4  -4  -2 1457.42   99.22
  -4  -4  -2 1860.43   99.23
   4   4   2 1655.24   99.00
   4   4   2 1701.31   99.12
   4   4   2 1859.19   99.15
   4   4   2 1692.17   99.08
  -5  -4  -2  877.67   50.30
  -5  -4  -2  806.45   50.31
  -5  -4  -2  863.95   50.17
  -5  -4  -2  895.93   50.13
  -5  -4  -2  800.16   50.31
  -5  -4  -2  740.28   50.20
   5   4   2  796.16   50.01
   5   4   2  853.59   50.06
   5   4   2  875.64   50.14
   5   4   2  874.79   50.03
   5   4   2  855.21   50.12
   5   4   2  835.29   49.99
  -6  -4  -2  207.76   13.73
  -6  -4  -2  215.52   13.82
  -6  -4  -2  245.68   13.96
  -6  -4  -2  226.92   13.92
  -6  -4  -2  229.03   13.87
  -6  -4  -2  232.34   13.67
   6   4   2  225.41   13.71
   6   4   2  205.87   13.74
   6   4   2  231.21   13.58
   6   4   2  228.66   13.53
   6   4   2  230.65   13.61
  -7  -4  -2  144.26    9.80
  -7  -4  -2  138.23    8.87
  -7  -4  -2  153.96    9.07
   7   4   2  151.47    8.65
   7   4   2  138.60    8.67
   7   4   2  137.79    8.71
   7   4   2  137.92    8.67
   7   4   2  133.66    8.90
  -8  -4  -2   22.18    2.64
  -8  -4  -2   25.97    2.26
  -8  -4  -2   24.73    2.16
  -8  -4  -2   25.95    2.20
   8   4   2   24.48    1.88
   8   4   2   24.01    2.35
   8   4   2   24.17    1.99
   8   4   2   25.17    1.83
  -9  -4  -2    0.83    0.72
  -9  -4  -2    2.15    0.84
  -9  -4  -2    0.97    0.76
   9   4   2    1.60    0.71
   9   4   2   -0.13    0.52
   9   4   2    1.97    0.69
 -10  -4  -2   51.81    3.90
  10   4   2   64.42    3.68
   7  -5  -2    0.92    0.70
   7  -5  -2    0.88    0.74
  -7   5   2    1.20    0.75
  -7   5   2    1.01    0.77
   6  -5  -2   33.39    2.27
   6  -5  -2   34.73    2.44
   6  -5  -2   29.99    2.59
  -6   5   2   32.95    2.36
  -6   5   2   33.02    2.31
  -6   5   2   32.78    2.42
   5  -5  -2   97.43    6.87
   5  -5  -2  110.33    6.54
   5  -5  -2  108.46    6.68
   5  -5  -2  102.66    6.58
  -5   5   2  110.72    6.64
  -5   5   2  112.84    6.56
  -5   5   2  102.33    6.82
  -5   5   2  101.52    6.65
   4  -5  -2   11.82    1.09
   4  -5  -2    8.92    1.21
   4  -5  -2   12.65    1.04
   4  -5  -2   13.40    1.40
  -4   5   2    9.92    1.36
  -4   5   2   11.87    1.17
  -4   5   2   12.23    1.13
  -4   5   2    9.31    1.38
  -4   5   2    9.05    1.23
  -4   5   2   11.85    1.15
   3  -5  -2  326.38   19.25
   3  -5  -2  339.69   19.18
   3  -5  -2  315.09   19.26
   3  -5  -2  300.95   19.26
   3  -5  -2  339.61   19.19
  -3   5   2  326.84   19.29
  -3   5   2  318.51   19.30
  -3   5   2  324.67   19.36
  -3   5   2  303.48   19.38
  -3   5   2  285.16   19.26
  -3   5   2  329.10   19.19
  -3   5   2  333.95   19.24
  -3   5   2  313.60   19.26
   2  -5  -2 1307.75   75.00
   2  -5  -2 1136.36   75.11
   2  -5  -2 1407.76   75.02
   2  -5  -2 1302.33   74.94
   2  -5  -2 1357.50   74.95
   2  -5  -2 1139.60   75.00
  -2   5   2 1213.87   75.03
  -2   5   2 1165.57   75.12
  -2   5   2 1278.71   75.15
  -2   5   2 1249.98   74.97
  -2   5   2 1255.55   75.01
  -2   5   2 1290.01   75.06
   1  -5  -2 1873.31  100.33
   1  -5  -2 1884.70  100.38
   1  -5  -2 1667.82  100.43
   1  -5  -2 1447.78  100.52
   1  -5  -2 1529.97  100.37
  -1   5   2 1545.03  100.44
  -1   5   2 1897.33  100.45
  -1   5   2 1453.79  100.40
  -1   5   2 1674.95  100.53
  -1   5   2 1736.83  100.40
  -1   5   2 1695.84  100.53
  -1   5   2 1690.11  100.39
  -1   5   2 1826.20  100.45
   0  -5  -2   24.79    1.84
   0  -5  -2   23.18    1.83
   0  -5  -2   24.57    1.97
   0  -5  -2   29.77    1.74
   0   5   2   27.51    1.77
   0   5   2   27.15    1.76
   0   5   2   29.01    1.93
   0   5   2   29.06    1.92
   0   5   2   23.53    1.80
   0   5   2   26.66    1.85
   0   5   2   28.72    1.79
  -1  -5  -2  225.17   14.27
  -1  -5  -2  229.36   14.23
  -1  -5  -2  252.44   14.12
   1   5   2  234.36   14.30
   1   5   2  232.09   14.14
   1   5   2  234.78   14.15
   1   5   2  245.76   14.15
   1   5   2  238.51   14.19
  -2  -5  -2  688.53   37.08
  -2  -5  -2  522.64   37.04
  -2  -5  -2  584.11   37.00
  -2  -5  -2  593.87   37.08
  -2  -5  -2  604.95   37.05
   2   5   2  639.70   36.88
   2   5   2  684.38   36.98
   2   5   2  602.80   36.89
   2   5   2  658.69   37.07
   2   5   2  574.10   36.90
   2   5   2  663.37   36.91
  -3  -5  -2  250.98   15.88
  -3  -5  -2  273.02   15.95
  -3  -5  -2  232.86   15.90
  -3  -5  -2  270.08   16.01
  -3  -5  -2  229.61   15.88
   3   5   2  288.24   15.95
   3   5   2  267.73   15.79
   3   5   2  288.68   15.92
   3   5   2  266.14   15.80
   3   5   2  274.85   15.82
  -4  -5  -2  812.03   45.79
  -4  -5  -2  668.12   45.65
  -4  -5  -2  843.79   45.65
  -4  -5  -2  732.83   45.67
  -4  -5  -2  821.57   45.83
  -4  -5  -2  689.79   45.74
   4   5   2  758.37   53.81
   4   5   2  851.40   45.49
   4   5   2  768.12   45.58
   4   5   2  692.73   45.55
  -5  -5  -2  468.39   28.48
  -5  -5  -2  426.68   28.49
  -5  -5  -2  494.06   28.60
  -5  -5  -2  513.80   28.43
  -5  -5  -2  479.48   28.63
  -5  -5  -2  448.80   28.61
  -5  -5  -2  447.46   28.68
   5   5   2  493.94   28.25
   5   5   2  495.84   28.28
   5   5   2  448.21   28.38
   5   5   2  495.02   28.34
   5   5   2  476.21   28.40
  -6  -5  -2   34.89    2.85
  -6  -5  -2   37.95    2.80
  -6  -5  -2   34.67    2.69
  -6  -5  -2   39.63    2.59
  -6  -5  -2   34.01    2.85
  -6  -5  -2   39.07    2.87
   6   5   2   38.92    2.40
   6   5   2   36.38    2.41
   6   5   2   38.14    2.71
   6   5   2   39.37    2.42
   6   5   2   35.32    2.51
  -7  -5  -2  177.00    9.77
  -7  -5  -2  145.69    9.85
  -7  -5  -2  146.57    9.95
  -7  -5  -2  162.16    9.94
   7   5   2  162.05    9.60
   7   5   2  151.97    9.67
   7   5   2  159.41    9.60
  -8  -5  -2    8.37    1.95
  -8  -5  -2    6.46    1.12
  -8  -5  -2    8.88    1.45
  -8  -5  -2    6.70    1.35
   8   5   2    6.89    1.05
   8   5   2    6.00    0.95
   8   5   2    6.65    1.26
  -9  -5  -2    6.81    1.17
  -9  -5  -2    6.07    1.24
  -9  -5  -2    6.40    1.26
   9   5   2    5.74    0.96
   9   5   2    6.93    1.21
 -10  -5  -2   14.17    1.79
   7  -6  -2   30.08    2.12
   7  -6  -2   31.56    2.16
  -7   6   2   28.42    2.16
  -7   6   2   31.76    2.09
   6  -6  -2   33.27    2.39
   6  -6  -2   34.82    2.27
  -6   6   2   32.67    2.32
  -6   6   2   33.37    2.37
   5  -6  -2  101.26    6.66
   5  -6  -2  110.64    6.54
  -5   6   2  101.68    6.66
  -5   6   2  110.25    6.58
  -5   6   2  106.61    6.64
   4  -6  -2  283.60   17.97
   4  -6  -2  330.49   18.12
   4  -6  -2  267.86   18.12
  -4   6   2  293.89   18.02
  -4   6   2  306.37   18.11
  -4   6   2  322.01   18.12
  -4   6   2  283.21   18.18
  -4   6   2  326.92   17.95
  -4   6   2  273.41   18.38
   3  -6  -2    1.83    0.43
   3  -6  -2    1.41    0.54
   3  -6  -2    2.36    0.68
   3  -6  -2    2.00    0.44
  -3   6   2    1.44    0.46
  -3   6   2    1.34    0.52
  -3   6   2    2.44    0.58
  -3   6   2    0.33    0.63
  -3   6   2    1.21    0.70
  -3   6   2    1.26    0.69
  -3   6   2    1.64    0.54
   2  -6  -2  175.66    9.88
   2  -6  -2  157.01   10.05
   2  -6  -2  173.61    9.80
   2  -6  -2  162.35    9.87
  -2   6   2  143.24    9.90
  -2   6   2  148.81   10.06
  -2   6   2  160.24    9.92
  -2   6   2  158.70    9.91
  -2   6   2  169.40    9.88
  -2   6   2  166.39   10.04
  -2   6   2  166.13    9.83
   1  -6  -2   45.81    2.85
   1  -6  -2   38.15    3.07
   1  -6  -2   41.72    2.91
  -1   6   2   43.31    3.08
  -1   6   2   38.09    3.06
  -1   6   2   49.76    2.89
  -1   6   2   48.24    3.06
  -1   6   2   45.43    2.94
  -1   6   2   45.39    2.91
  -1   6   2   46.04    2.85
   0  -6  -2    2.41    0.49
   0  -6  -2    2.16    0.64
   0  -6  -2    3.33    0.64
   0  -6  -2    3.08    0.64
   0  -6  -2    2.65    0.38
   0   6   2    3.14    0.57
   0   6   2    2.82    0.79
   0   6   2    2.98    0.59
   0   6   2    2.79    0.63
   0   6   2    2.90    0.49
   0   6   2    2.04    0.56
   0   6   2    2.29    0.44
  -1  -6  -2   15.49    1.51
  -1  -6  -2   18.45    1.20
  -1  -6  -2   19.86    1.43
  -1  -6  -2   20.38    1.50
  -1  -6  -2   19.09    1.36
   1   6   2   17.45    1.49
   1   6   2   17.51    1.31
   1   6   2   17.56    1.35
   1   6   2   17.16    1.28
   1   6   2   18.35    1.26
   1   6   2   17.57    1.51
   1   6   2   18.37    1.28
  -2  -6  -2  518.66   33.85
  -2  -6  -2  573.39   33.72
  -2  -6  -2  625.97   33.74
  -2  -6  -2  577.25   33.79
  -2  -6  -2  587.48   33.86
  -2  -6  -2  511.92   33.74
   2   6   2  564.73   33.80
   2   6   2  559.06   33.60
   2   6   2  609.55   33.61
   2   6   2  517.99   33.61
   2   6   2  545.27   33.58
   2   6   2  574.61   33.66
  -3  -6  -2 1034.16   60.74
  -3  -6  -2  899.60   60.87
  -3  -6  -2 1001.89   60.88
  -3  -6  -2  976.63   60.76
  -3  -6  -2 1039.44   60.87
  -3  -6  -2 1029.35   60.79
  -3  -6  -2 1055.47   60.83
   3   6   2  969.25   60.60
   3   6   2 1105.50   60.73
   3   6   2 1028.56   60.64
   3   6   2 1077.14   60.64
   3   6   2 1016.56   60.62
   3   6   2 1006.17   60.81
  -4  -6  -2  187.39   10.63
  -4  -6  -2  156.91   10.51
  -4  -6  -2  196.98   10.52
  -4  -6  -2  173.86   10.58
  -4  -6  -2  161.54   10.63
  -4  -6  -2  164.34   10.50
  -4  -6  -2  157.50   10.49
   4   6   2  180.81   10.44
   4   6   2  170.24   10.38
   4   6   2  181.60   10.53
   4   6   2  164.95   10.40
  -5  -6  -2   27.49    1.78
  -5  -6  -2   22.42    2.00
  -5  -6  -2   23.14    1.93
  -5  -6  -2   26.31    1.98
  -5  -6  -2   20.39    2.00
  -5  -6  -2   23.24    1.87
  -5  -6  -2   26.47    2.04
  -5  -6  -2   23.82    1.86
   5   6   2   22.10    1.85
   5   6   2   23.48    1.51
   5   6   2   20.61    2.26
   5   6   2   21.64    1.76
   5   6   2   22.38    1.88
  -6  -6  -2   14.70    1.61
  -6  -6  -2   15.32    1.36
  -6  -6  -2   14.23    1.71
  -6  -6  -2   13.35    1.99
  -6  -6  -2   13.71    1.47
  -6  -6  -2   15.54    1.64
   6   6   2   14.21    1.09
   6   6   2   12.74    1.07
   6   6   2   13.57    1.75
  -7  -6  -2    5.66    1.25
  -7  -6  -2    6.71    1.32
  -7  -6  -2    3.72    0.94
  -7  -6  -2    5.73    1.44
  -7  -6  -2    6.40    0.94
   7   6   2    5.20    0.88
   7   6   2    8.51    1.99
   7   6   2    6.33    0.90
   7   6   2    6.14    1.02
  -8  -6  -2   15.15    1.79
  -8  -6  -2   13.37    1.67
  -8  -6  -2   19.16    1.72
  -8  -6  -2   15.11    2.13
  -8  -6  -2   17.37    1.60
   8   6   2   17.32    1.43
   8   6   2   16.87    1.67
  -9  -6  -2   68.41    4.07
  -9  -6  -2   55.98    3.98
  -9  -6  -2   59.63    4.05
   9   6   2   58.04    4.01
   9   6   2   56.36    3.78
   9   6   2   59.43    3.94
   6  -7  -2  177.12    9.95
   6  -7  -2  164.82    9.97
  -6   7   2  152.85    9.95
  -6   7   2  161.32    9.98
   5  -7  -2   58.18    3.84
   5  -7  -2   61.61    3.78
  -5   7   2   59.13    3.89
  -5   7   2   58.48    3.78
  -5   7   2   56.40    3.81
   4  -7  -2  107.88    6.40
   4  -7  -2  104.47    6.51
  -4   7   2  104.66    6.38
  -4   7   2   99.63    6.51
  -4   7   2  100.05    6.97
  -4   7   2  100.92    6.56
  -4   7   2  108.54    6.49
   3  -7  -2  278.16   16.59
   3  -7  -2  301.47   16.47
  -3   7   2  271.83   16.61
  -3   7   2  282.63   16.59
  -3   7   2  281.20   16.48
  -3   7   2  274.62   16.54
  -3   7   2  246.60   16.62
  -3   7   2  247.47   16.71
  -3   7   2  277.01   16.60
   2  -7  -2  277.80   15.26
   2  -7  -2  263.57   15.33
   2  -7  -2  241.23   15.52
   2  -7  -2  274.92   15.33
  -2   7   2  245.32   15.39
  -2   7   2  251.06   15.28
  -2   7   2  245.65   15.51
  -2   7   2  241.44   15.39
  -2   7   2  241.11   15.33
  -2   7   2  252.11   15.38
   1  -7  -2  264.07   14.88
   1  -7  -2  251.97   14.89
   1  -7  -2  235.72   14.97
   1  -7  -2  262.95   15.21
  -1   7   2  240.20   15.11
  -1   7   2  243.30   14.97
  -1   7   2  235.65   14.96
  -1   7   2  246.64   14.90
  -1   7   2  263.74   14.95
  -1   7   2  227.59   15.17
   0  -7  -2  983.79   63.65
   0  -7  -2 1074.90   63.33
   0  -7  -2 1128.36   63.39
   0  -7  -2 1042.49   63.47
   0  -7  -2 1088.64   63.51
   0   7   2 1043.97   63.63
   0   7   2 1078.85   63.62
   0   7   2 1039.26   63.44
   0   7   2 1059.70   63.38
   0   7   2 1114.13   63.42
   0   7   2 1045.44   63.45
  -1  -7  -2   28.85    2.44
  -1  -7  -2   38.43    2.21
  -1  -7  -2   38.74    2.41
  -1  -7  -2   31.22    2.55
  -1  -7  -2   39.95    2.45
  -1  -7  -2   32.55    2.42
  -1  -7  -2   34.42    2.50
   1   7   2   38.18    2.56
   1   7   2   35.71    2.30
   1   7   2   33.98    2.62
   1   7   2   34.17    2.31
   1   7   2   34.59    2.33
  -2  -7  -2  246.92   14.78
  -2  -7  -2  245.76   14.84
  -2  -7  -2  264.20   14.80
  -2  -7  -2  265.49   14.93
  -2  -7  -2  223.62   14.94
  -2  -7  -2  228.07   14.85
  -2  -7  -2  235.79   14.85
   2   7   2  236.09   14.91
   2   7   2  243.13   14.65
   2   7   2  256.67   14.65
   2   7   2  265.10   14.71
   2   7   2  220.81   14.86
  -3  -7  -2   19.13    1.80
  -3  -7  -2   19.44    1.76
  -3  -7  -2   22.99    1.58
  -3  -7  -2   18.77    1.60
  -3  -7  -2   20.75    1.79
  -3  -7  -2   18.02    1.66
  -3  -7  -2   18.23    1.63
   3   7   2   20.75    1.87
   3   7   2   22.39    1.47
   3   7   2   23.21    1.77
   3   7   2   24.18    1.56
  -4  -7  -2    5.70    1.04
  -4  -7  -2    5.77    1.19
  -4  -7  -2    7.19    1.09
  -4  -7  -2    8.63    0.94
  -4  -7  -2    5.98    1.18
  -4  -7  -2    7.21    1.19
  -4  -7  -2    7.26    1.08
  -4  -7  -2    7.77    1.09
  -4  -7  -2    6.19    1.11
   4   7   2    9.07    1.02
   4   7   2    8.00    1.26
  -5  -7  -2  396.25   24.37
  -5  -7  -2  385.86   24.10
  -5  -7  -2  378.29   24.27
  -5  -7  -2  428.83   24.32
  -5  -7  -2  399.40   24.24
  -5  -7  -2  393.36   24.12
  -5  -7  -2  365.57   24.16
  -5  -7  -2  412.13   24.17
  -5  -7  -2  435.84   24.12
   5   7   2  412.74   24.19
  -6  -7  -2   27.34    1.90
  -6  -7  -2   22.74    2.22
  -6  -7  -2   25.03    2.17
  -6  -7  -2   25.15    2.65
  -6  -7  -2   21.31    2.11
  -6  -7  -2   23.17    2.03
   6   7   2   23.94    2.41
   6   7   2   25.10    1.67
  -7  -7  -2    0.44    0.76
  -7  -7  -2    1.71    0.77
  -7  -7  -2    1.41    0.68
  -7  -7  -2    1.96    0.88
  -7  -7  -2    1.92    0.90
   7   7   2    1.24    0.52
   7   7   2    1.54    0.60
  -8  -7  -2  137.39    9.31
  -8  -7  -2  154.43    9.18
  -8  -7  -2  140.37    9.41
   8   7   2  153.13    9.05
   8   7   2  157.02    9.08
  -9  -7  -2  486.43   31.10
  -9  -7  -2  513.10   31.09
   9   7   2  552.44   30.90
   6  -8  -2   84.69    4.83
  -6   8   2   71.63    4.84
   5  -8  -2  393.46   23.45
   5  -8  -2  399.87   23.47
  -5   8   2  378.74   23.49
  -5   8   2  396.45   23.49
  -5   8   2  388.67   23.51
   4  -8  -2  286.32   16.98
   4  -8  -2  290.42   16.94
  -4   8   2  284.19   17.00
  -4   8   2  280.39   17.06
  -4   8   2  278.51   16.89
  -4   8   2  268.48   17.01
   3  -8  -2  664.01   36.18
   3  -8  -2  612.52   36.21
  -3   8   2  595.02   36.27
  -3   8   2  640.65   36.25
  -3   8   2  555.52   36.35
  -3   8   2  569.67   36.46
  -3   8   2  592.69   36.30
  -3   8   2  611.14   36.29
  -3   8   2  602.29   36.22
   2  -8  -2  101.64    6.13
   2  -8  -2  111.66    6.17
   2  -8  -2   94.44    6.46
   2  -8  -2   97.77    6.18
  -2   8   2   99.44    6.16
  -2   8   2   95.24    6.20
  -2   8   2   92.46    6.48
  -2   8   2   98.79    6.26
   1  -8  -2  142.74    9.28
   1  -8  -2  162.82    9.16
   1  -8  -2  136.47    9.47
   1  -8  -2  151.33    9.18
  -1   8   2  147.54    9.49
  -1   8   2  155.01    9.30
  -1   8   2  156.32    9.21
  -1   8   2  150.55    9.25
  -1   8   2  152.80    9.30
   0  -8  -2  589.99   35.55
   0  -8  -2  627.01   35.41
   0  -8  -2  580.23   35.51
   0  -8  -2  545.74   35.71
   0  -8  -2  645.07   35.33
   0   8   2  585.90   35.48
   0   8   2  596.32   35.42
   0   8   2  577.63   35.47
   0   8   2  566.27   35.48
   0   8   2  609.43   35.69
  -1  -8  -2  265.45   16.86
  -1  -8  -2  297.25   16.85
  -1  -8  -2  293.20   16.85
  -1  -8  -2  295.60   17.09
  -1  -8  -2  264.11   16.87
   1   8   2  300.19   16.73
   1   8   2  260.34   16.77
   1   8   2  267.96   16.73
   1   8   2  276.25   16.97
   1   8   2  271.90   16.69
   1   8   2  264.02   17.05
  -2  -8  -2   10.49    1.17
  -2  -8  -2   10.75    1.12
  -2  -8  -2    8.75    1.01
  -2  -8  -2    9.01    1.21
  -2  -8  -2    9.30    1.39
  -2  -8  -2    9.96    1.31
   2   8   2    7.64    1.22
   2   8   2    9.05    1.35
   2   8   2    9.34    0.99
   2   8   2    8.72    1.85
   2   8   2    9.25    0.92
  -3  -8  -2  409.77   26.04
  -3  -8  -2  422.53   26.10
  -3  -8  -2  476.92   26.07
  -3  -8  -2  443.89   26.19
  -3  -8  -2  432.69   26.10
  -3  -8  -2  446.36   26.23
  -3  -8  -2  425.30   26.16
   3   8   2  408.21   26.27
   3   8   2  440.81   26.19
   3   8   2  434.33   25.88
   3   8   2  425.86   25.87
  -4  -8  -2    4.11    0.75
  -4  -8  -2    2.92    0.87
  -4  -8  -2    6.36    1.27
  -4  -8  -2    4.47    1.10
  -4  -8  -2    5.13    1.14
  -4  -8  -2    4.70    0.85
  -4  -8  -2    4.65    0.94
  -4  -8  -2    4.07    0.98
   4   8   2    3.01    1.04
  -5  -8  -2   43.79    3.51
  -5  -8  -2   45.64    3.58
  -5  -8  -2   49.25    3.71
  -5  -8  -2   60.27    3.72
  -5  -8  -2   45.41    3.52
  -5  -8  -2   60.02    3.68
  -5  -8  -2   43.53    3.47
  -5  -8  -2   59.45    3.80
  -5  -8  -2   58.30    3.45
  -6  -8  -2  302.66   20.82
  -6  -8  -2  359.16   20.90
  -6  -8  -2  329.17   20.75
  -6  -8  -2  316.72   20.74
  -6  -8  -2  384.65   20.68
  -6  -8  -2  324.29   20.53
  -6  -8  -2  368.57   20.64
  -7  -8  -2   80.58    5.18
  -7  -8  -2   64.17    5.08
  -7  -8  -2   78.20    4.92
  -7  -8  -2   82.98    5.07
  -7  -8  -2   78.29    5.26
  -8  -8  -2  145.02    8.17
  -8  -8  -2  127.99    8.21
  -8  -8  -2  138.89    8.22
  -8  -8  -2  119.03    8.04
  -8  -8  -2  120.40    8.26
  -9  -8  -2  277.73   17.41
  -9  -8  -2  290.42   17.46
  -9  -8  -2  295.21   17.40
  -5   9   2   22.11    1.68
   4  -9  -2  385.09   21.52
  -4   9   2  363.79   21.56
  -4   9   2  344.30   21.48
  -4   9   2  343.09   21.58
  -4   9   2  358.75   21.65
   3  -9  -2   49.82    3.06
   3  -9  -2   45.31    3.64
  -3   9   2   47.31    3.17
  -3   9   2   45.15    3.06
  -3   9   2   45.72    3.18
   2  -9  -2  105.95    6.76
   2  -9  -2   98.67    6.40
   2  -9  -2  103.71    6.41
   2  -9  -2  113.84    6.33
  -2   9   2   93.19    6.58
  -2   9   2   95.73    6.47
  -2   9   2  105.19    6.46
  -2   9   2  100.92    6.36
  -2   9   2  105.67    6.50
   1  -9  -2   18.51    1.36
   1  -9  -2   18.11    1.57
   1  -9  -2   18.14    1.58
   1  -9  -2   15.94    1.86
  -1   9   2   15.36    1.80
  -1   9   2   13.13    1.61
  -1   9   2   15.91    1.40
  -1   9   2   18.02    2.26
  -1   9   2   13.67    1.47
   0  -9  -2    2.10    0.88
   0  -9  -2    3.12    0.71
   0  -9  -2    2.63    0.44
   0  -9  -2    1.94    0.64
   0   9   2    1.99    0.60
   0   9   2    2.99    0.65
   0   9   2    3.14    0.63
   0   9   2    1.88    0.84
   0   9   2    2.99    1.11
  -1  -9  -2   32.92    2.24
  -1  -9  -2   26.04    2.42
  -1  -9  -2   31.07    2.19
   1   9   2   28.42    2.07
   1   9   2   24.97    2.57
   1   9   2   27.53    2.04
   1   9   2   28.47    2.09
   1   9   2   27.57    2.32
  -2  -9  -2   71.98    4.65
  -2  -9  -2   64.13    4.35
  -2  -9  -2   64.83    4.38
  -2  -9  -2   74.50    4.34
  -2  -9  -2   63.72    4.56
   2   9   2   63.56    4.23
   2   9   2   64.93    4.19
   2   9   2   62.16    4.19
  -3  -9  -2  302.45   18.76
  -3  -9  -2  273.92   18.82
  -3  -9  -2  349.68   18.67
  -3  -9  -2  298.19   18.80
  -3  -9  -2  275.51   18.67
  -3  -9  -2  329.40   18.84
  -3  -9  -2  314.28   18.66
   3   9   2  311.11   18.48
   3   9   2  317.24   18.47
  -4  -9  -2  188.88   10.56
  -4  -9  -2  182.26   10.50
  -4  -9  -2  162.15   10.75
  -4  -9  -2  151.88   10.56
  -4  -9  -2  171.26   10.70
  -4  -9  -2  166.94   10.65
  -4  -9  -2  187.39   10.75
  -4  -9  -2  166.32   10.56
   4   9   2  160.51   10.94
  -5  -9  -2    4.67    0.98
  -5  -9  -2    4.02    0.76
  -5  -9  -2    4.96    1.15
  -5  -9  -2    4.70    1.19
  -5  -9  -2    4.18    0.98
  -5  -9  -2    5.92    1.14
  -5  -9  -2    5.37    1.42
  -5  -9  -2    6.50    1.01
  -5  -9  -2    6.21    0.92
  -6  -9  -2  285.86   17.25
  -6  -9  -2  272.46   17.51
  -6  -9  -2  279.03   17.46
  -6  -9  -2  304.38   17.36
  -7  -9  -2    7.27    1.23
  -7  -9  -2    7.28    1.41
  -7  -9  -2    7.49    1.19
  -7  -9  -2    9.08    1.44
  -7  -9  -2    5.41    1.40
  -8  -9  -2   55.07    4.01
  -8  -9  -2   60.91    3.88
  -8  -9  -2   53.97    4.30
  -8  -9  -2   58.94    3.85
  -9  -9  -2   37.32    2.90
   4 -10  -2   45.73    2.81
   4 -10  -2   43.46    3.01
  -4  10   2   45.80    2.91
  -4  10   2   41.51    2.94
   3 -10  -2   79.75    4.96
  -3  10   2   74.03    4.95
  -3  10   2   79.34    4.77
  -3  10   2   73.25    5.07
  -3  10   2   77.30    4.86
   2 -10  -2    7.92    1.75
   2 -10  -2    7.27    1.18
   2 -10  -2    6.86    0.84
  -2  10   2    7.52    1.28
  -2  10   2    8.72    1.45
  -2  10   2    7.12    1.08
  -2  10   2    7.75    1.01
   1 -10  -2  276.09   16.77
   1 -10  -2  285.29   16.97
   1 -10  -2  245.68   16.67
  -1  10   2  304.37   16.66
  -1  10   2  262.93   16.74
  -1  10   2  261.33   16.77
  -1  10   2  284.15   16.74
  -1  10   2  286.45   16.71
   0 -10  -2    1.13    0.65
   0 -10  -2    1.20    0.83
   0 -10  -2    1.08    0.62
   0  10   2    0.76    0.99
   0  10   2    1.21    1.63
   0  10   2    0.12    0.60
   0  10   2    2.00    0.60
   0  10   2    0.75    0.73
  -1 -10  -2  223.95   12.81
  -1 -10  -2  203.96   12.77
  -1 -10  -2  203.69   12.80
  -1 -10  -2  221.37   13.10
   1  10   2  210.45   12.79
   1  10   2  211.29   12.68
   1  10   2  187.82   13.09
   1  10   2  199.84   12.69
   1  10   2  214.43   12.65
  -2 -10  -2   78.15    5.08
  -2 -10  -2   86.97    5.06
  -2 -10  -2   80.72    5.04
  -2 -10  -2   65.08    5.23
   2  10   2   81.67    4.93
   2  10   2   75.95    4.90
   2  10   2   70.97    5.68
   2  10   2   79.80    4.92
  -3 -10  -2    1.81    0.66
  -3 -10  -2    1.54    0.68
   3  10   2    1.04    1.88
   3  10   2    1.93    0.73
   3  10   2    1.93    1.12
   3  10   2    0.92    0.60
  -4 -10  -2    4.57    0.90
  -4 -10  -2    2.87    0.78
  -4 -10  -2    2.59    1.22
  -4 -10  -2    3.80    0.76
  -4 -10  -2    3.35    0.82
   4  10   2    3.90    0.90
  -5 -10  -2   86.64    5.27
  -5 -10  -2   79.81    5.41
  -5 -10  -2   87.53    5.48
  -5 -10  -2   77.76    5.31
  -5 -10  -2   79.53    5.19
  -5 -10  -2   78.01    5.33
  -6 -10  -2   86.79    5.23
  -6 -10  -2   85.96    5.45
  -6 -10  -2   77.28    5.44
  -6 -10  -2   77.74    5.39
  -7 -10  -2  576.09   33.53
  -7 -10  -2  536.98   33.53
  -8 -10  -2    5.55    1.14
  -8 -10  -2    7.20    1.31
   3 -11  -2   21.07    1.99
  -3  11   2   25.32    1.74
   2 -11  -2  274.10   17.62
  -2  11   2  305.95   17.60
  -2  11   2  306.19   17.59
  -2  11   2  292.30   17.57
  -2  11   2  278.40   17.52
   1 -11  -2    6.34    1.16
   1 -11  -2    5.53    1.11
   1 -11  -2    6.80    1.09
  -1  11   2    6.43    0.99
  -1  11   2    4.55    0.81
  -1  11   2    5.67    0.76
   0 -11  -2    9.87    1.56
   0 -11  -2   11.43    1.34
   0 -11  -2   12.30    1.31
   0  11   2   12.77    1.35
   0  11   2   10.39    1.19
   0  11   2    9.99    1.34
  -1 -11  -2    0.22    0.79
  -1 -11  -2    0.53    0.61
  -1 -11  -2    1.13    0.72
   1  11   2    0.30    0.59
   1  11   2    0.02    0.64
   1  11   2   -0.29    0.86
  -2 -11  -2  141.60    8.48
  -2 -11  -2  132.35    8.75
  -2 -11  -2  134.26    8.49
  -2 -11  -2  156.68    8.57
   2  11   2  125.18    8.39
   2  11   2  131.37    8.38
   2  11   2  133.68    8.37
  -3 -11  -2   14.78    1.50
  -3 -11  -2   13.46    1.66
  -3 -11  -2   15.76    1.54
  -3 -11  -2   14.97    1.55
   3  11   2   14.99    1.56
   3  11   2   12.72    1.84
   3  11   2   11.36    2.05
  -4 -11  -2    1.30    0.77
  -4 -11  -2    1.95    0.79
  -4 -11  -2    1.80    0.83
  -5 -11  -2   66.56    4.23
  -5 -11  -2   66.55    4.24
  -5 -11  -2   57.61    4.32
  -5 -11  -2   66.41    4.37
  -6 -11  -2   71.36    4.87
  -6 -11  -2   79.88    5.02
  -2  12   2  145.53    9.18
  -2  12   2  157.35    9.32
   1 -12  -2   30.00    2.39
  -1  12   2   28.75    2.13
  -1  12   2   30.73    2.04
   0 -12  -2   68.87    4.68
   0 -12  -2   77.07    4.63
   0 -12  -2   62.51    4.51
   0  12   2   69.58    4.49
   0  12   2   72.84    4.36
   0  12   2   65.10    4.45
  -1 -12  -2   34.54    2.64
  -1 -12  -2   34.73    2.78
  -1 -12  -2   37.53    2.57
   1  12   2   37.13    2.49
   1  12   2   37.38    2.64
   1  12   2   36.08    2.61
  -2 -12  -2  184.16   11.88
  -2 -12  -2  196.99   12.09
  -2 -12  -2  194.37   11.89
   2  12   2  211.10   11.78
   2  12   2  196.05   11.81
   2  12   2  183.67   11.87
  -3 -12  -2    1.30    0.75
  -3 -12  -2    2.04    0.91
  -3 -12  -2    0.96    0.64
   3  12   2    1.51    1.45
   3  12   2    1.63    0.97
  -4 -12  -2   61.76    3.93
  -4 -12  -2   54.78    3.77
  -4 -12  -2   54.14    3.86
  -5 -12  -2  158.71    8.70
  -5 -12  -2  119.22    8.52
   0  13   2   16.48    1.53
   0  13   2   15.13    1.33
  -1 -13  -2   34.17    2.35
  -1 -13  -2   34.28    2.55
   1  13   2   29.62    2.49
   1  13   2   36.78    2.30
  -2 -13  -2  315.17   17.28
  -2 -13  -2  276.33   17.09
   2  13   2  285.71   17.00
   2  13   2  257.12   17.19
  -3 -13  -2  691.97   40.68
  -3 -13  -2  664.67   40.54
  -4 -13  -2  289.91   17.15
  -4 -13  -2  261.08   16.58
  -5 -13  -2   75.56    5.34
  -2 -13   3   21.38    3.05
  -5 -12   3  468.67   28.81
  -5 -12   3  490.10   28.85
  -4 -12   3  242.64   13.89
  -4 -12   3  210.48   13.81
   3  12  -3   82.98    5.45
  -3 -12   3   84.16    5.49
  -3 -12   3   83.32    5.43
  -3 -12   3   85.79    5.74
   2  12  -3  372.66   22.56
   2  12  -3  358.71   22.71
  -2 -12   3  387.35   22.76
  -2 -12   3  358.47   22.71
  -2 -12   3  401.10   23.04
   1  12  -3  146.11    9.43
   1  12  -3  143.33    9.98
   1  12  -3  155.57    9.23
  -1 -12   3  164.57    9.67
  -1 -12   3  142.77    9.34
   0  12  -3    5.91    1.23
   0 -12   3    4.23    1.19
   0 -12   3    5.44    1.20
  -1  12  -3   34.33    2.66
  -1  12  -3   45.34    3.66
  -6 -11   3  184.50   10.84
  -6 -11   3  175.14   10.69
  -6 -11   3  155.58   10.57
  -5 -11   3   23.40    2.08
  -5 -11   3   20.00    2.39
   4  11  -3  726.52   47.40
  -4 -11   3  802.94   47.85
  -4 -11   3  800.63   47.68
  -4 -11   3  800.03   47.61
  -4 -11   3  839.50   47.68
   3  11  -3   10.57    1.62
   3  11  -3    9.23    1.58
  -3 -11   3    8.36    1.45
  -3 -11   3    9.12    1.39
  -3 -11   3    8.72    1.89
   2  11  -3   99.85    6.31
   2  11  -3   99.22    6.36
  -2 -11   3  103.54    6.86
  -2 -11   3  103.86    6.56
  -2 -11   3   97.60    6.47
   1  11  -3   81.99    5.45
   1  11  -3   86.11    5.41
   1  11  -3   89.75    5.33
  -1 -11   3   83.41    5.53
  -1 -11   3   75.78    5.44
  -1 -11   3   86.33    5.84
   0  11  -3  124.76    7.76
   0  11  -3  137.03    7.90
   0  11  -3  124.73    7.88
   0 -11   3  120.93    7.90
   0 -11   3  119.82    8.19
  -1  11  -3    8.43    1.58
  -1  11  -3    7.75    1.17
  -1  11  -3    7.93    1.36
   1 -11   3    5.84    1.39
  -2  11  -3   38.75    2.71
   2 -11   3   34.41    3.54
  -7 -10   3   35.04    3.07
  -7 -10   3   41.08    3.19
  -7 -10   3   44.56    2.68
  -6 -10   3   21.40    2.40
  -6 -10   3   24.16    2.19
  -6 -10   3   21.55    2.26
  -6 -10   3   24.76    1.76
  -5 -10   3  129.69    8.51
  -5 -10   3  146.85    8.36
  -5 -10   3  129.33    8.54
  -5 -10   3  132.15    8.68
   4  10  -3  198.43   11.52
  -4 -10   3  188.04   11.60
  -4 -10   3  208.24   11.32
  -4 -10   3  159.43   11.57
  -4 -10   3  175.29   11.70
  -4 -10   3  187.71   11.88
   3  10  -3   22.71    1.95
   3  10  -3   21.02    2.92
   3  10  -3   23.95    1.86
   3  10  -3   18.57    1.58
  -3 -10   3   22.76    2.06
  -3 -10   3   22.09    2.16
  -3 -10   3   23.39    2.14
  -3 -10   3   27.08    2.54
   2  10  -3   33.24    2.39
   2  10  -3   35.39    2.62
   2  10  -3   38.23    2.61
  -2 -10   3   37.24    2.84
  -2 -10   3   39.19    3.23
  -2 -10   3   41.16    2.95
   1  10  -3   36.98    2.62
   1  10  -3   39.65    2.84
   1  10  -3   45.14    2.80
  -1 -10   3   40.88    3.04
  -1 -10   3   40.03    3.08
  -1 -10   3   39.91    3.39
   0  10  -3  126.41    7.71
   0  10  -3  121.61    7.77
   0  10  -3  117.42    7.82
   0 -10   3  124.41    7.85
   0 -10   3  122.89    8.24
   0 -10   3  133.61    7.95
  -1  10  -3   14.53    1.65
  -1  10  -3   16.52    1.66
  -1  10  -3   14.26    1.50
   1 -10   3   13.15    2.00
   1 -10   3   18.36    1.86
  -2  10  -3  271.05   16.21
  -2  10  -3  255.24   16.31
  -2  10  -3  278.13   16.34
   2 -10   3  267.88   16.59
  -3  10  -3   47.65    3.17
  -3  10  -3   49.17    3.24
  -3  10  -3   43.11    3.22
  -4  10  -3    4.39    0.91
  -8  -9   3   34.36    2.95
  -8  -9   3   32.79    2.27
  -7  -9   3   32.96    2.43
  -7  -9   3   34.25    2.86
  -7  -9   3   32.18    2.86
  -6  -9   3   26.93    1.96
  -6  -9   3   24.07    2.49
  -6  -9   3   23.32    1.87
  -6  -9   3   25.59    2.29
  -6  -9   3   22.61    2.53
   5   9  -3   11.42    1.32
  -5  -9   3   14.70    1.99
  -5  -9   3    9.24    1.93
  -5  -9   3   14.73    1.75
  -5  -9   3   13.11    1.32
  -5  -9   3   12.93    2.37
  -5  -9   3   13.31    1.39
  -5  -9   3   11.17    1.66
   4   9  -3  330.90   19.03
   4   9  -3  309.58   17.77
   4   9  -3  302.76   17.73
  -4  -9   3  283.19   18.32
  -4  -9   3  311.28   17.85
  -4  -9   3  280.65   18.13
  -4  -9   3  322.18   18.42
  -4  -9   3  249.44   18.22
  -4  -9   3  272.82   18.10
   3   9  -3   56.63    3.50
   3   9  -3   52.12    4.29
   3   9  -3   54.75    3.34
  -3  -9   3   50.47    3.79
  -3  -9   3   55.37    3.89
  -3  -9   3   49.77    3.94
  -3  -9   3   58.76    3.52
  -3  -9   3   55.82    4.16
   2   9  -3   16.83    1.43
   2   9  -3   15.41    1.18
   2   9  -3   17.89    1.55
  -2  -9   3   16.45    2.09
  -2  -9   3   15.59    1.74
  -2  -9   3   16.87    2.16
  -2  -9   3   16.52    1.69
   1   9  -3   16.29    1.30
   1   9  -3   19.37    1.57
  -1  -9   3   16.53    2.08
  -1  -9   3   20.14    1.82
  -1  -9   3   18.84    1.85
   0   9  -3  566.50   32.98
   0   9  -3  528.56   33.02
   0  -9   3  538.31   33.50
   0  -9   3  533.10   33.12
   0  -9   3  585.48   33.23
  -1   9  -3    1.04    0.69
  -1   9  -3    3.10    1.42
  -1   9  -3    0.55    0.58
  -1   9  -3    0.43    0.69
   1  -9   3    1.39    1.00
   1  -9   3    2.31    0.66
   1  -9   3    1.68    0.88
   1  -9   3    1.50    0.73
  -2   9  -3   53.98    4.11
  -2   9  -3   75.26    4.23
  -2   9  -3   53.87    4.59
  -2   9  -3   69.76    4.36
   2  -9   3   64.12    4.15
   2  -9   3   72.90    4.57
   2  -9   3   59.45    4.67
  -3   9  -3  122.42    7.42
  -3   9  -3  117.53    7.47
  -3   9  -3  118.87    7.28
   3  -9   3  108.70    7.79
   3  -9   3  118.69    7.27
  -4   9  -3  209.44   12.08
  -4   9  -3  180.44   11.74
   4  -9   3  188.70   11.68
  -5   9  -3   24.55    1.94
  -8  -8   3   17.64    2.87
  -8  -8   3   21.19    2.31
  -8  -8   3   24.25    2.16
  -8  -8   3   20.42    1.59
   7   8  -3    4.31    1.17
  -7  -8   3    6.46    1.18
  -7  -8   3    5.03    1.23
  -7  -8   3    5.94    1.06
  -7  -8   3    5.70    0.98
   6   8  -3  112.69    8.29
   6   8  -3  132.51    7.66
  -6  -8   3  128.81    8.15
  -6  -8   3  140.21    7.92
  -6  -8   3  124.99    8.48
  -6  -8   3  118.97    8.40
  -6  -8   3  129.56    8.14
   5   8  -3   52.61    3.57
   5   8  -3   60.59    3.30
   5   8  -3   50.32    4.80
  -5  -8   3   46.13    3.77
  -5  -8   3   55.06    4.12
  -5  -8   3   56.22    3.84
  -5  -8   3   50.88    3.54
  -5  -8   3   55.22    3.56
  -5  -8   3   50.75    4.04
  -5  -8   3   55.16    4.33
   4   8  -3   49.89    3.09
   4   8  -3   48.82    3.94
   4   8  -3   51.12    3.08
  -4  -8   3   53.75    3.90
  -4  -8   3   43.34    3.65
  -4  -8   3   51.79    3.57
  -4  -8   3   53.24    3.60
  -4  -8   3   51.17    3.30
  -4  -8   3   47.03    3.26
  -4  -8   3   45.37    3.78
   3   8  -3  377.55   22.37
   3   8  -3  344.18   23.00
   3   8  -3  379.13   22.35
   3   8  -3  380.50   22.31
  -3  -8   3  366.11   22.90
  -3  -8   3  362.84   22.92
  -3  -8   3  415.56   22.80
  -3  -8   3  356.60   22.66
  -3  -8   3  428.09   22.49
  -3  -8   3  331.10   22.42
   2   8  -3  226.22   14.17
   2   8  -3  241.60   14.23
   2   8  -3  238.34   14.25
  -2  -8   3  257.54   14.29
  -2  -8   3  232.17   14.79
  -2  -8   3  207.19   14.52
  -2  -8   3  256.64   14.56
  -2  -8   3  232.57   14.49
  -2  -8   3  238.25   14.66
   1   8  -3    6.57    1.47
   1   8  -3    5.26    0.83
   1   8  -3    5.05    0.81
  -1  -8   3    5.00    0.87
  -1  -8   3    6.00    1.28
  -1  -8   3    3.90    1.06
   0   8  -3   84.09    5.63
   0   8  -3   86.18    5.58
   0   8  -3   94.07    5.50
   0   8  -3   91.08    5.55
   0  -8   3   84.25    5.51
   0  -8   3   95.49    5.84
   0  -8   3   86.47    6.08
   0  -8   3   89.69    5.74
  -1   8  -3    1.19    0.77
  -1   8  -3    1.36    0.59
  -1   8  -3    0.66    0.51
  -1   8  -3    1.86    0.53
   1  -8   3    0.49    0.85
   1  -8   3    2.18    0.82
   1  -8   3    1.63    0.72
   1  -8   3    1.77    0.59
  -2   8  -3 2217.18  128.86
  -2   8  -3 2173.58  128.82
  -2   8  -3 2067.36  128.89
  -2   8  -3 2149.02  128.98
  -2   8  -3 2353.37  129.15
   2  -8   3 1995.06  128.85
   2  -8   3 2064.04  129.26
   2  -8   3 2288.28  128.96
  -3   8  -3   16.62    1.85
  -3   8  -3   19.61    1.86
  -3   8  -3   23.12    1.86
  -3   8  -3   15.09    2.68
  -3   8  -3   20.17    1.94
   3  -8   3   20.18    1.74
   3  -8   3   23.09    2.50
  -4   8  -3  226.18   14.02
  -4   8  -3  239.36   13.97
  -4   8  -3  228.50   14.18
  -4   8  -3  231.62   14.09
   4  -8   3  225.74   14.02
  -5   8  -3   19.41    2.24
  -5   8  -3   21.61    1.88
   5  -8   3   17.19    1.77
  -9  -7   3   12.46    3.06
  -9  -7   3    8.28    1.03
   8   7  -3   22.12    1.46
   8   7  -3   21.78    1.56
  -8  -7   3   19.46    2.49
  -8  -7   3   17.09    1.62
  -8  -7   3   22.75    1.70
  -8  -7   3   17.13    2.47
   7   7  -3  237.28   13.76
   7   7  -3  211.12   14.30
   7   7  -3  241.72   13.83
  -7  -7   3  237.26   14.19
  -7  -7   3  224.88   13.98
  -7  -7   3  242.23   13.99
  -7  -7   3  211.70   14.46
   6   7  -3   19.73    3.46
   6   7  -3   12.70    1.05
   6   7  -3   12.61    1.82
   6   7  -3   13.61    1.16
  -6  -7   3   14.59    1.39
  -6  -7   3   14.40    1.55
  -6  -7   3   15.67    2.11
  -6  -7   3   13.40    1.61
  -6  -7   3   14.20    1.91
   5   7  -3    5.56    1.08
   5   7  -3    7.58    0.65
   5   7  -3    6.25    1.48
  -5  -7   3    6.42    1.09
  -5  -7   3    6.39    1.60
  -5  -7   3    6.22    1.19
  -5  -7   3    8.39    1.19
   4   7  -3   16.78    1.24
   4   7  -3   16.86    2.01
   4   7  -3   16.21    1.23
  -4  -7   3   21.56    1.77
  -4  -7   3   18.48    2.06
  -4  -7   3   16.55    1.82
  -4  -7   3   15.82    2.02
  -4  -7   3   19.51    1.52
  -4  -7   3   20.28    1.50
  -4  -7   3   17.35    1.76
   3   7  -3    0.99    0.26
   3   7  -3    0.42    0.66
   3   7  -3    0.26    1.16
  -3  -7   3    1.86    0.63
  -3  -7   3    1.28    0.53
  -3  -7   3    1.40    0.73
  -3  -7   3   -0.52    0.64
  -3  -7   3    0.18    0.51
  -3  -7   3    0.38    0.59
  -3  -7   3    0.74    0.79
   2   7  -3   30.47    1.85
   2   7  -3   34.07    1.93
   2   7  -3   31.42    1.91
  -2  -7   3   28.85    2.25
  -2  -7   3   25.77    2.39
  -2  -7   3   25.13    2.23
  -2  -7   3   26.47    2.44
  -2  -7   3   28.00    2.02
  -2  -7   3   31.78    2.25
   1   7  -3   81.60    5.08
   1   7  -3   89.73    5.04
   1   7  -3   79.66    5.00
   1   7  -3   85.84    5.00
  -1  -7   3   83.82    5.27
  -1  -7   3   81.04    5.30
  -1  -7   3   69.37    5.00
  -1  -7   3   79.69    5.20
  -1  -7   3   83.25    5.36
   0   7  -3    0.60    0.30
   0   7  -3   -0.02    0.38
   0   7  -3    1.53    0.76
   0   7  -3    0.16    0.39
   0   7  -3    1.51    0.54
   0  -7   3    0.23    0.71
   0  -7   3    0.69    0.62
   0  -7   3    0.12    0.50
   0  -7   3   -0.20    0.85
   0  -7   3    0.10    0.42
  -1   7  -3  306.40   17.73
  -1   7  -3  309.23   17.68
  -1   7  -3  267.57   17.73
  -1   7  -3  303.28   17.71
  -1   7  -3  322.83   17.66
   1  -7   3  255.55   17.68
   1  -7   3  288.60   18.12
   1  -7   3  286.44   17.84
   1  -7   3  300.78   17.80
  -2   7  -3  300.65   17.96
  -2   7  -3  290.96   18.05
  -2   7  -3  257.22   18.17
  -2   7  -3  304.63   18.12
  -2   7  -3  292.88   18.02
  -2   7  -3  316.88   18.01
   2  -7   3  300.08   18.44
   2  -7   3  309.82   18.07
   2  -7   3  312.75   18.10
   2  -7   3  296.27   18.11
  -3   7  -3 2519.30  146.87
  -3   7  -3 2672.15  146.91
  -3   7  -3 2456.79  146.99
  -3   7  -3 2362.68  146.89
  -3   7  -3 2516.33  146.95
   3  -7   3 2271.64  146.92
  -4   7  -3  957.22   56.07
  -4   7  -3  968.81   56.10
  -4   7  -3  880.95   56.09
  -4   7  -3  988.44   55.95
   4  -7   3  888.81   56.04
  -5   7  -3  263.45   16.75
  -5   7  -3  297.60   16.75
   5  -7   3  264.47   16.70
  -6   7  -3   15.64    1.43
  -6   7  -3   13.01    1.66
   6  -7   3   15.36    1.47
   9   6  -3   16.92    1.25
  -9  -6   3   17.04    1.46
  -9  -6   3   17.51    2.42
   8   6  -3    5.98    0.77
   8   6  -3    6.77    0.86
  -8  -6   3    5.82    1.01
  -8  -6   3    6.90    1.08
  -8  -6   3    9.36    1.87
  -8  -6   3    6.72    1.49
   7   6  -3  125.29    8.24
   7   6  -3  127.14    7.77
   7   6  -3  121.55    8.08
  -7  -6   3  142.82    8.04
  -7  -6   3  116.45    8.52
  -7  -6   3  123.14    8.49
  -7  -6   3  135.56    8.19
  -7  -6   3  134.38    8.04
   6   6  -3   13.04    1.60
   6   6  -3   13.01    2.45
   6   6  -3   14.57    1.12
  -6  -6   3   15.96    1.57
  -6  -6   3   15.46    2.10
  -6  -6   3   13.14    1.60
  -6  -6   3   15.35    2.05
   5   6  -3  146.49    9.23
   5   6  -3  152.57    9.33
   5   6  -3  154.40    9.22
  -5  -6   3  159.60    9.97
  -5  -6   3  165.77    9.53
  -5  -6   3  156.80    9.59
  -5  -6   3  148.09    9.64
  -5  -6   3  144.65    9.43
   4   6  -3   27.50    2.78
   4   6  -3   32.97    2.62
   4   6  -3   31.26    2.01
   4   6  -3   30.49    1.96
  -4  -6   3   28.35    2.34
  -4  -6   3   35.74    2.43
  -4  -6   3   29.92    2.23
  -4  -6   3   27.69    2.62
  -4  -6   3   32.68    2.22
  -4  -6   3   31.77    2.36
  -4  -6   3   34.97    2.71
  -4  -6   3   33.20    2.46
   3   6  -3  392.30   21.95
   3   6  -3  356.05   22.26
   3   6  -3  397.17   22.57
   3   6  -3  397.77   21.96
   3   6  -3  360.76   21.95
  -3  -6   3  352.37   22.45
  -3  -6   3  327.45   22.36
  -3  -6   3  357.70   22.11
  -3  -6   3  361.90   22.11
  -3  -6   3  372.35   22.28
  -3  -6   3  378.33   22.25
  -3  -6   3  364.89   22.26
   2   6  -3   15.69    1.14
   2   6  -3   14.20    1.08
   2   6  -3   14.50    0.99
   2   6  -3   15.78    1.00
   2   6  -3   14.61    1.01
  -2  -6   3   14.75    1.37
  -2  -6   3   16.58    1.39
  -2  -6   3   15.71    1.20
  -2  -6   3   12.19    1.54
  -2  -6   3   15.14    1.38
  -2  -6   3   15.77    1.57
   1   6  -3  526.73   28.68
   1   6  -3  503.32   28.66
   1   6  -3  527.35   28.73
   1   6  -3  460.25   28.77
   1   6  -3  502.14   28.68
   1   6  -3  482.35   28.71
  -1  -6   3  464.00   28.97
  -1  -6   3  434.17   29.05
  -1  -6   3  413.73   28.86
  -1  -6   3  447.39   28.69
  -1  -6   3  533.10   28.73
  -1  -6   3  419.77   28.84
  -1  -6   3  531.18   28.84
   0   6  -3   43.07    2.54
   0   6  -3   44.26    2.53
   0   6  -3   40.67    2.56
   0   6  -3   39.23    2.61
   0   6  -3   40.14    2.59
   0  -6   3   38.13    2.69
   0  -6   3   38.59    2.60
   0  -6   3   37.40    2.96
   0  -6   3   39.93    2.74
   0  -6   3   36.10    2.79
   0  -6   3   38.39    2.76
   0  -6   3   38.65    2.64
  -1   6  -3  975.09   68.17
  -1   6  -3 1108.09   67.99
  -1   6  -3 1237.06   67.96
  -1   6  -3 1153.68   67.95
  -1   6  -3 1175.29   67.99
  -1   6  -3 1233.76   68.01
   1  -6   3 1148.71   67.97
   1  -6   3 1087.37   68.33
   1  -6   3 1113.37   68.01
   1  -6   3 1168.32   68.12
   1  -6   3 1146.78   68.06
   1  -6   3 1133.74   68.08
  -2   6  -3  509.59   29.15
  -2   6  -3  460.21   29.00
  -2   6  -3  439.48   29.08
  -2   6  -3  500.47   28.97
  -2   6  -3  484.65   28.98
  -2   6  -3  508.34   28.94
   2  -6   3  463.19   29.02
   2  -6   3  503.46   29.37
   2  -6   3  486.43   29.05
   2  -6   3  462.18   29.08
   2  -6   3  499.43   29.08
  -3   6  -3 1047.73   62.46
  -3   6  -3  963.74   62.45
  -3   6  -3 1082.87   62.32
  -3   6  -3 1045.16   62.36
  -3   6  -3 1106.85   62.35
  -3   6  -3 1096.04   62.43
   3  -6   3  967.35   62.42
   3  -6   3 1038.28   62.47
   3  -6   3 1052.39   62.72
  -4   6  -3  298.25   17.31
  -4   6  -3  281.45   17.35
  -4   6  -3  313.47   17.20
  -4   6  -3  294.89   17.33
  -4   6  -3  284.48   17.25
  -4   6  -3  251.28   17.32
   4  -6   3  276.00   18.04
   4  -6   3  274.02   17.31
  -5   6  -3  361.44   21.76
  -5   6  -3  371.65   21.73
   5  -6   3  343.35   21.73
  -6   6  -3   86.72    5.23
  -6   6  -3   80.99    5.29
   6  -6   3   78.02    5.29
  -7   6  -3   78.09    5.15
  -7   6  -3   86.54    5.20
   7  -6   3   81.33    5.22
   9   5  -3    3.77    0.60
  -9  -5   3    2.89    1.31
  -9  -5   3    1.37    0.70
  -9  -5   3    2.45    0.67
   8   5  -3  103.88    5.75
  -8  -5   3   87.66    6.14
  -8  -5   3   85.94    6.46
  -8  -5   3   97.83    5.95
  -8  -5   3   92.15    5.92
   7   5  -3   57.92    3.50
   7   5  -3   56.87    3.47
   7   5  -3   51.27    3.83
   7   5  -3   54.20    3.93
  -7  -5   3   54.04    3.73
  -7  -5   3   60.83    3.79
  -7  -5   3   55.61    4.29
  -7  -5   3   50.93    3.86
   6   5  -3  243.41   14.52
   6   5  -3  247.37   14.54
   6   5  -3  239.07   15.03
   6   5  -3  257.27   14.81
  -6  -5   3  210.20   15.38
  -6  -5   3  228.59   14.77
  -6  -5   3  248.24   14.75
  -6  -5   3  261.23   14.90
  -6  -5   3  240.96   14.79
   5   5  -3  384.13   22.38
   5   5  -3  356.44   21.97
   5   5  -3  366.43   22.06
  -5  -5   3  371.86   22.28
  -5  -5   3  377.77   22.22
  -5  -5   3  363.80   22.16
  -5  -5   3  364.59   22.24
  -5  -5   3  371.07   22.32
  -5  -5   3  354.80   22.21
   4   5  -3    5.00    0.61
   4   5  -3    4.61    1.02
   4   5  -3    8.95    0.94
  -4  -5   3    7.51    0.87
  -4  -5   3    7.21    0.96
  -4  -5   3    4.52    1.17
  -4  -5   3    6.80    1.05
  -4  -5   3    5.69    1.29
  -4  -5   3    5.17    1.03
  -4  -5   3    6.51    0.94
   3   5  -3  475.18   27.14
   3   5  -3  501.03   27.67
   3   5  -3  488.60   27.15
   3   5  -3  466.49   27.40
  -3  -5   3  459.65   27.40
  -3  -5   3  447.30   27.40
  -3  -5   3  458.97   27.62
  -3  -5   3  462.33   27.40
  -3  -5   3  423.35   27.30
  -3  -5   3  414.79   27.49
  -3  -5   3  415.11   27.32
   2   5  -3   71.36    4.23
   2   5  -3   64.81    4.24
   2   5  -3   75.18    4.25
  -2  -5   3   63.28    4.63
  -2  -5   3   62.63    4.29
  -2  -5   3   73.38    4.67
  -2  -5   3   73.32    4.38
  -2  -5   3   78.25    4.51
  -2  -5   3   71.68    4.47
   1   5  -3 1651.62   95.98
   1   5  -3 1811.94   96.10
   1   5  -3 1611.80   96.03
   1   5  -3 1676.73   96.00
   1   5  -3 1622.26   96.03
  -1  -5   3 1617.10   96.14
  -1  -5   3 1645.69   96.34
  -1  -5   3 1605.19   96.13
  -1  -5   3 1410.99   96.16
  -1  -5   3 1601.96   96.17
  -1  -5   3 1496.42   96.26
   0   5  -3  121.56    8.18
   0   5  -3  141.33    8.10
   0   5  -3  132.99    8.08
   0   5  -3  149.77    8.07
   0   5  -3  141.57    8.07
   0  -5   3  120.15    8.24
   0  -5   3  136.70    8.22
   0  -5   3  136.06    8.24
   0  -5   3  121.45    8.18
  -1   5  -3 1659.98  106.89
  -1   5  -3 1928.66  106.83
  -1   5  -3 1810.70  106.81
  -1   5  -3 1591.82  106.87
  -1   5  -3 1932.41  106.84
  -1   5  -3 1852.20  106.78
   1  -5   3 1923.59  106.81
   1  -5   3 1846.91  106.93
   1  -5   3 1766.38  106.86
   1  -5   3 1695.99  106.84
   1  -5   3 1726.14  106.87
  -2   5  -3  330.15   19.27
  -2   5  -3  337.08   19.24
  -2   5  -3  311.49   19.25
  -2   5  -3  304.73   19.27
  -2   5  -3  328.67   19.30
   2  -5   3  341.89   19.34
   2  -5   3  341.21   19.37
   2  -5   3  305.31   19.21
   2  -5   3  311.31   19.36
   2  -5   3  294.77   19.32
  -3   5  -3    5.19    0.86
  -3   5  -3    4.04    0.76
  -3   5  -3    4.36    0.78
  -3   5  -3    3.58    0.68
  -3   5  -3    3.80    0.55
  -3   5  -3    3.23    0.65
   3  -5   3    4.27    0.82
   3  -5   3    4.45    1.06
   3  -5   3    2.94    0.71
   3  -5   3    2.77    0.70
  -4   5  -3  587.62   34.47
  -4   5  -3  619.29   34.54
  -4   5  -3  511.97   34.50
  -4   5  -3  613.72   34.39
  -4   5  -3  586.29   34.43
   4  -5   3  561.42   34.38
   4  -5   3  548.49   34.52
   4  -5   3  545.44   34.71
   4  -5   3  593.91   34.53
  -5   5  -3  135.66    8.93
  -5   5  -3  155.73    9.08
   5  -5   3  145.38    8.79
   5  -5   3  134.52    8.94
  -6   5  -3  172.68   11.16
  -6   5  -3  193.62   11.14
   6  -5   3  182.43   11.04
   6  -5   3  175.96   11.20
  -7   5  -3  102.60    6.36
   7  -5   3  101.95    6.47
   9   4  -3    1.36    0.37
  -9  -4   3    1.23    0.70
  -9  -4   3   -0.26    1.31
  -9  -4   3    0.60    0.75
   8   4  -3   15.24    2.64
   8   4  -3   19.91    1.41
  -8  -4   3   17.11    1.64
  -8  -4   3   18.85    2.41
  -8  -4   3   15.62    2.06
  -8  -4   3   18.48    1.65
   7   4  -3  187.53   12.69
   7   4  -3  200.52   12.04
   7   4  -3  199.48   12.11
   7   4  -3  193.11   12.24
   7   4  -3  204.89   12.02
  -7  -4   3  199.27   12.52
  -7  -4   3  190.28   12.24
  -7  -4   3  194.12   12.34
  -7  -4   3  224.90   12.27
   6   4  -3  452.12   26.70
   6   4  -3  444.39   26.72
   6   4  -3  451.05   27.15
   6   4  -3  459.41   26.94
   6   4  -3  458.82   26.86
   6   4  -3  431.81   26.76
  -6  -4   3  422.84   26.94
  -6  -4   3  470.56   27.09
  -6  -4   3  440.12   26.97
  -6  -4   3  438.34   26.94
   5   4  -3 1853.35  113.59
   5   4  -3 1844.69  113.63
   5   4  -3 1909.16  114.04
   5   4  -3 1867.72  113.54
   5   4  -3 1956.84  113.56
   5   4  -3 1999.13  113.92
  -5  -4   3 2008.29  113.80
  -5  -4   3 1787.82  113.70
  -5  -4   3 1870.44  113.78
  -5  -4   3 1936.29  113.84
  -5  -4   3 1959.98  113.76
   4   4  -3   25.58    2.07
   4   4  -3   24.89    1.73
   4   4  -3   23.41    1.69
   4   4  -3   27.85    2.25
  -4  -4   3   24.62    1.90
  -4  -4   3   26.71    1.94
  -4  -4   3   25.86    2.04
  -4  -4   3   29.69    2.00
  -4  -4   3   25.83    2.00
  -4  -4   3   28.67    1.88
   3   4  -3 1111.13   74.66
   3   4  -3 1290.50   74.87
   3   4  -3 1400.50   75.16
   3   4  -3 1175.72   74.66
  -3  -4   3 1317.13   74.89
  -3  -4   3 1128.06   74.93
  -3  -4   3 1195.97   74.86
  -3  -4   3 1085.06   74.66
  -3  -4   3 1212.99   74.84
  -3  -4   3 1446.59   74.85
  -3  -4   3 1445.11   74.82
   2   4  -3   77.37    4.48
   2   4  -3   69.31    4.50
   2   4  -3   70.79    4.55
  -2  -4   3   78.34    4.69
  -2  -4   3   80.59    4.90
  -2  -4   3   72.25    4.68
   1   4  -3  569.24   32.53
   1   4  -3  583.87   32.59
   1   4  -3  539.35   32.49
   1   4  -3  586.09   32.50
   1   4  -3  571.99   32.52
   1   4  -3  562.77   32.55
  -1  -4   3  518.65   32.65
  -1  -4   3  534.80   32.63
  -1  -4   3  532.98   32.58
  -1  -4   3  487.68   32.61
  -1  -4   3  518.29   32.76
   0   4  -3 5090.41  348.20
   0   4  -3 6390.07  348.34
   0  -4   3 6170.41  348.36
   0  -4   3 5537.50  348.34
   0  -4   3 6303.60  348.46
   0  -4   3 5654.95  348.35
  -1   4  -3  654.91   38.17
  -1   4  -3  682.83   38.27
  -1   4  -3  587.71   38.26
  -1   4  -3  569.69   38.26
  -1   4  -3  654.50   38.19
   1  -4   3  600.34   38.24
   1  -4   3  644.46   38.25
   1  -4   3  657.05   38.18
   1  -4   3  638.28   38.24
   1  -4   3  660.99   38.29
   1  -4   3  690.45   38.14
  -2   4  -3  106.08    6.81
  -2   4  -3  114.72    6.72
  -2   4  -3  112.03    6.68
  -2   4  -3  111.52    6.70
  -2   4  -3   91.51    6.81
  -2   4  -3  108.86    6.68
  -2   4  -3  126.82    6.67
   2  -4   3  119.03    6.61
   2  -4   3  106.04    6.75
   2  -4   3   99.75    6.72
   2  -4   3  100.59    6.75
   2  -4   3  116.54    6.64
   2  -4   3  105.02    6.81
   2  -4   3  112.47    6.76
  -3   4  -3  163.76    9.81
  -3   4  -3  158.93    9.75
  -3   4  -3  140.46    9.85
  -3   4  -3  170.23    9.78
  -3   4  -3  160.88    9.84
  -3   4  -3  173.56    9.74
   3  -4   3  161.32    9.72
   3  -4   3  158.08    9.88
   3  -4   3  165.06    9.70
   3  -4   3  157.88    9.84
   3  -4   3  156.32    9.78
  -4   4  -3   83.06    5.13
  -4   4  -3   87.79    5.14
  -4   4  -3   73.22    5.24
  -4   4  -3   85.37    5.23
  -4   4  -3   84.56    5.25
   4  -4   3   85.69    5.19
   4  -4   3   76.93    5.57
   4  -4   3   78.60    5.29
   4  -4   3   82.93    5.12
   4  -4   3   77.29    5.22
  -5   4  -3  251.64   14.82
  -5   4  -3  237.67   14.84
   5  -4   3  257.79   14.75
   5  -4   3  234.34   14.81
   5  -4   3  231.57   14.86
  -6   4  -3   -0.17    1.12
  -6   4  -3    0.19    0.65
  -6   4  -3    1.29    0.70
   6  -4   3    0.36    0.83
   6  -4   3   -0.36    0.66
  -7   4  -3   14.92    1.45
  -7   4  -3   15.64    1.48
   7  -4   3   16.34    1.49
   7  -4   3   12.99    1.80
  -8   4  -3   61.90    3.97
   8  -4   3   62.65    4.49
  -9  -3   3    0.66    1.28
  -9  -3   3    2.40    0.87
   8   3  -3    7.19    0.97
   8   3  -3    8.18    0.84
   8   3  -3    8.17    1.18
   8   3  -3    7.04    1.24
  -8  -3   3    7.27    1.20
  -8  -3   3    6.72    1.20
  -8  -3   3    6.48    1.25
   7   3  -3   68.16    4.51
   7   3  -3   64.68    5.21
   7   3  -3   69.32    4.41
   7   3  -3   70.42    4.45
   7   3  -3   65.98    4.70
   7   3  -3   72.44    4.76
  -7  -3   3   68.21    4.72
  -7  -3   3   82.18    4.70
  -7  -3   3   74.71    5.07
  -7  -3   3   71.86    4.74
   6   3  -3    2.96    0.96
   6   3  -3    1.83    0.47
   6   3  -3    1.60    0.46
   6   3  -3    2.99    0.68
   6   3  -3    2.03    0.67
   6   3  -3    2.74    0.67
  -6  -3   3    2.84    0.76
  -6  -3   3    2.85    1.01
  -6  -3   3    3.24    0.75
  -6  -3   3    2.82    0.73
  -6  -3   3    2.17    0.70
  -6  -3   3    1.86    0.38
   5   3  -3  619.61   38.63
   5   3  -3  619.44   38.38
   5   3  -3  648.25   38.43
   5   3  -3  669.55   38.65
   5   3  -3  617.95   38.32
  -5  -3   3  658.78   38.50
  -5  -3   3  657.69   38.60
  -5  -3   3  591.80   38.47
  -5  -3   3  594.37   38.51
  -5  -3   3  686.79   38.57
  -5  -3   3  693.11   38.28
  -5  -3   3  655.22   38.54
   4   3  -3  521.25   29.22
   4   3  -3  470.85   29.67
   4   3  -3  458.54   29.20
   4   3  -3  517.63   29.41
  -4  -3   3  523.29   29.39
  -4  -3   3  529.53   29.35
  -4  -3   3  453.38   29.27
  -4  -3   3  474.86   29.32
  -4  -3   3  451.06   29.28
   3   3  -3   57.13    3.46
   3   3  -3   55.51    3.27
   3   3  -3   49.79    3.29
  -3  -3   3   57.04    3.48
  -3  -3   3   55.88    3.50
  -3  -3   3   46.20    3.64
   2   3  -3   76.77    4.91
   2   3  -3   88.80    5.21
   2   3  -3   80.03    4.87
  -2  -3   3   83.25    5.00
  -2  -3   3   81.55    5.02
  -2  -3   3   76.30    4.90
   1   3  -3   51.91    2.90
   1   3  -3   48.54    2.90
   1   3  -3   50.34    2.95
   1   3  -3   46.90    2.89
  -1  -3   3   47.88    3.01
  -1  -3   3   40.75    2.94
  -1  -3   3   46.42    3.21
  -1  -3   3   45.21    3.05
  -1  -3   3   49.80    2.96
  -1  -3   3   51.61    3.00
   0   3  -3   24.10    1.51
   0   3  -3   27.59    1.65
   0   3  -3   24.07    1.50
   0   3  -3   23.48    1.50
   0   3  -3   24.63    1.50
   0  -3   3   25.45    1.68
   0  -3   3   24.66    1.64
   0  -3   3   21.35    1.67
   0  -3   3   25.46    1.53
   0  -3   3   19.83    1.61
   0  -3   3   23.01    1.56
   0  -3   3   24.90    1.55
   0  -3   3   24.12    1.52
   0  -3   3   20.67    1.55
  -1   3  -3  285.73   16.02
  -1   3  -3  241.29   16.10
  -1   3  -3  270.16   16.03
  -1   3  -3  248.72   16.11
  -1   3  -3  277.79   16.03
  -1   3  -3  265.32   16.05
   1  -3   3  260.24   16.12
   1  -3   3  293.53   16.19
   1  -3   3  267.21   16.09
   1  -3   3  244.50   16.07
   1  -3   3  276.54   16.00
   1  -3   3  282.58   15.99
  -2   3  -3  441.99   29.30
  -2   3  -3  537.42   29.16
  -2   3  -3  544.80   29.19
  -2   3  -3  460.92   29.24
   2  -3   3  528.08   29.14
   2  -3   3  515.50   29.13
   2  -3   3  465.43   29.13
   2  -3   3  462.38   29.20
   2  -3   3  503.51   29.17
   2  -3   3  472.75   29.24
   2  -3   3  496.51   29.09
   2  -3   3  430.28   29.22
  -3   3  -3  426.81   25.49
  -3   3  -3  408.27   25.58
  -3   3  -3  485.85   25.49
  -3   3  -3  473.82   25.52
  -3   3  -3  414.57   25.55
  -3   3  -3  430.03   25.53
   3  -3   3  443.40   25.51
   3  -3   3  425.22   25.48
   3  -3   3  401.82   25.59
   3  -3   3  386.48   25.54
   3  -3   3  420.43   25.46
   3  -3   3  389.24   25.53
   3  -3   3  431.96   25.46
  -4   3  -3   40.18    2.70
  -4   3  -3   38.77    2.81
  -4   3  -3   41.48    2.81
  -4   3  -3   39.70    2.76
  -4   3  -3   44.42    2.68
   4  -3   3   39.31    2.76
   4  -3   3   42.65    2.74
   4  -3   3   41.24    2.58
   4  -3   3   38.49    2.86
   4  -3   3   39.90    2.63
   4  -3   3   39.76    2.66
   4  -3   3   42.32    2.66
   4  -3   3   37.31    2.69
  -5   3  -3   56.55    3.94
  -5   3  -3   62.21    3.92
   5  -3   3   61.75    3.90
   5  -3   3   63.69    4.07
   5  -3   3   61.61    3.98
   5  -3   3   61.46    3.78
   5  -3   3   56.68    3.87
   5  -3   3   60.44    3.74
   5  -3   3   52.61    3.96
   5  -3   3   55.59    3.85
  -6   3  -3  387.49   22.12
  -6   3  -3  348.71   22.14
   6  -3   3  376.86   21.99
   6  -3   3  359.59   22.12
   6  -3   3  350.61   22.21
   6  -3   3  382.96   22.19
   6  -3   3  351.47   21.98
   6  -3   3  344.43   22.21
   6  -3   3  393.64   22.12
  -7   3  -3    5.50    0.86
  -7   3  -3    3.92    0.78
  -7   3  -3    4.70    1.22
   7  -3   3    6.23    1.24
   7  -3   3    4.33    0.77
  -8   3  -3   17.66    1.54
   8  -3   3   19.30    1.60
   8  -3   3   21.56    2.43
   9   2  -3    1.36    0.84
   9   2  -3    2.28    0.39
  -9  -2   3   -0.36    1.32
   8   2  -3  236.37   15.64
   8   2  -3  265.54   15.42
   8   2  -3  258.91   15.44
  -8  -2   3  249.66   15.54
  -8  -2   3  242.66   15.64
  -8  -2   3  282.87   15.55
   7   2  -3  609.64   36.81
   7   2  -3  571.69   37.26
   7   2  -3  570.64   37.02
   7   2  -3  614.68   36.89
   7   2  -3  663.04   37.18
   7   2  -3  611.38   36.85
  -7  -2   3  627.36   37.07
  -7  -2   3  682.70   36.74
  -7  -2   3  567.53   36.97
  -7  -2   3  615.06   37.19
  -7  -2   3  648.15   37.01
   6   2  -3  578.29   36.45
   6   2  -3  608.98   36.50
   6   2  -3  616.42   36.81
   6   2  -3  602.56   36.42
   6   2  -3  620.84   36.63
   6   2  -3  601.77   36.60
  -6  -2   3  679.53   36.37
  -6  -2   3  584.00   36.59
  -6  -2   3  598.70   36.69
   5   2  -3  444.70   26.58
   5   2  -3  461.26   26.74
   5   2  -3  435.48   26.64
   5   2  -3  424.72   26.86
   5   2  -3  445.21   26.70
   5   2  -3  444.71   26.87
  -5  -2   3  387.90   26.65
  -5  -2   3  512.40   26.83
  -5  -2   3  393.72   26.73
  -5  -2   3  448.63   26.81
  -5  -2   3  445.30   26.73
  -5  -2   3  494.52   26.54
   4   2  -3  361.34   21.95
   4   2  -3  351.12   21.74
   4   2  -3  382.22   21.98
   4   2  -3  361.23   21.76
   4   2  -3  337.78   21.79
   4   2  -3  371.82   21.82
  -4  -2   3  351.46   21.82
  -4  -2   3  383.89   21.92
  -4  -2   3  354.88   21.86
  -4  -2   3  343.15   21.88
  -4  -2   3  378.03   21.94
  -4  -2   3  391.85   21.72
   3   2  -3   28.56    1.87
   3   2  -3   29.29    2.12
   3   2  -3   25.15    1.72
   3   2  -3   24.91    1.82
  -3  -2   3   25.25    1.82
  -3  -2   3   25.36    1.80
  -3  -2   3   29.02    1.90
   2   2  -3 1449.13   92.99
   2   2  -3 1652.07   93.06
   2   2  -3 1501.29   92.99
   2   2  -3 1660.85   93.31
  -2  -2   3 1632.59   93.11
  -2  -2   3 1296.77   93.06
  -2  -2   3 1436.15   93.06
  -2  -2   3 1669.58   93.00
  -2  -2   3 1775.94   93.09
   1   2  -3  180.15   11.01
   1   2  -3  182.97   11.25
   1   2  -3  190.75   11.01
  -1  -2   3  187.44   11.10
  -1  -2   3  210.97   11.10
  -1  -2   3  171.05   11.05
  -1  -2   3  170.55   11.11
  -1  -2   3  195.12   11.04
  -1  -2   3  172.76   11.10
   0   2  -3 2362.27  137.69
   0   2  -3 2026.17  137.66
   0   2  -3 2217.22  137.67
   0  -2   3 2609.58  137.75
   0  -2   3 2513.66  137.72
   0  -2   3 2165.71  137.75
  -1   2  -3    4.40    0.51
  -1   2  -3    4.25    0.44
  -1   2  -3    3.24    0.74
  -1   2  -3    4.97    0.40
  -1   2  -3    4.74    0.40
   1  -2   3    3.78    0.50
   1  -2   3    4.17    0.37
   1  -2   3    4.00    0.54
   1  -2   3    4.23    0.37
   1  -2   3    4.06    0.57
   1  -2   3    4.49    0.35
  -2   2  -3 1928.11  129.07
  -2   2  -3 2162.95  128.97
  -2   2  -3 2494.38  128.99
  -2   2  -3 2011.60  129.03
   2  -2   3 2181.59  129.05
   2  -2   3 2132.23  128.96
   2  -2   3 2068.68  128.95
   2  -2   3 2076.38  129.00
   2  -2   3 2230.33  128.99
   2  -2   3 2429.56  129.15
   2  -2   3 2107.59  129.00
   2  -2   3 2196.16  128.95
  -3   2  -3 1331.52   88.67
  -3   2  -3 1351.41   88.67
  -3   2  -3 1485.35   88.66
  -3   2  -3 1571.54   88.58
   3  -2   3 1596.74   88.54
   3  -2   3 1538.81   88.58
   3  -2   3 1560.37   88.65
   3  -2   3 1555.38   88.51
   3  -2   3 1258.07   88.49
   3  -2   3 1623.39   88.58
  -4   2  -3   70.29    4.77
  -4   2  -3   68.78    4.64
  -4   2  -3   73.87    4.48
  -4   2  -3   75.48    4.62
  -4   2  -3   70.67    4.64
  -4   2  -3   62.44    4.73
  -4   2  -3   66.92    4.78
   4  -2   3   78.13    4.57
   4  -2   3   74.49    4.56
   4  -2   3   76.21    4.53
   4  -2   3   79.98    4.50
   4  -2   3   76.59    4.61
   4  -2   3   69.48    4.69
   4  -2   3   76.37    4.52
  -5   2  -3  739.17   42.80
  -5   2  -3  688.72   42.82
  -5   2  -3  770.19   42.73
   5  -2   3  696.25   42.78
   5  -2   3  712.30   42.69
   5  -2   3  707.83   42.67
   5  -2   3  680.99   42.71
   5  -2   3  676.09   42.86
   5  -2   3  777.48   42.77
   5  -2   3  701.14   42.76
  -6   2  -3   49.54    3.42
  -6   2  -3   57.66    3.39
   6  -2   3   45.87    3.37
   6  -2   3   50.71    3.56
   6  -2   3   53.87    3.27
   6  -2   3   50.02    3.37
   6  -2   3   41.17    3.59
   6  -2   3   46.51    3.35
   6  -2   3   54.03    3.40
   6  -2   3   48.87    3.21
   6  -2   3   50.07    3.64
  -7   2  -3  269.41   17.20
  -7   2  -3  280.66   17.00
  -7   2  -3  278.29   17.06
   7  -2   3  283.79   17.06
   7  -2   3  292.49   17.09
   7  -2   3  275.97   17.23
   7  -2   3  265.29   16.94
   7  -2   3  303.30   16.96
  -8   2  -3    3.97    1.50
  -8   2  -3    3.10    0.69
   8  -2   3    2.67    1.60
   8  -2   3    3.54    0.76
   9   1  -3   58.98    3.76
   8   1  -3 1005.11   58.56
   8   1  -3  879.91   58.69
   8   1  -3 1065.80   58.55
  -8  -1   3  991.16   58.73
  -8  -1   3  966.41   58.64
   7   1  -3  182.72   10.36
   7   1  -3  186.52   10.31
   7   1  -3  175.96   10.53
   7   1  -3  161.78   10.83
   7   1  -3  181.24   10.40
   7   1  -3  159.90   10.63
  -7  -1   3  148.93   10.44
  -7  -1   3  162.31   10.44
   6   1  -3  637.50   40.31
   6   1  -3  664.89   40.64
   6   1  -3  664.95   40.47
   6   1  -3  704.20   40.29
   6   1  -3  670.49   40.36
   6   1  -3  686.59   40.47
  -6  -1   3  770.05   40.27
  -6  -1   3  691.81   40.45
  -6  -1   3  662.25   40.44
  -6  -1   3  647.04   40.51
  -6  -1   3  706.62   40.36
  -6  -1   3  592.46   40.35
   5   1  -3    1.99    0.59
   5   1  -3    1.50    0.36
   5   1  -3    1.83    0.63
   5   1  -3    0.42    0.83
   5   1  -3    2.15    0.48
   5   1  -3    0.73    0.44
  -5  -1   3    2.51    0.69
  -5  -1   3    2.79    0.55
  -5  -1   3    1.24    0.52
  -5  -1   3    1.45    0.59
  -5  -1   3    1.29    0.38
  -5  -1   3    1.48    0.57
   4   1  -3 1677.52   97.41
   4   1  -3 1647.05   97.50
   4   1  -3 1532.96   97.35
   4   1  -3 1544.70   97.29
   4   1  -3 1644.34   97.52
  -4  -1   3 1684.27   97.34
  -4  -1   3 1586.92   97.44
  -4  -1   3 1734.43   97.36
  -4  -1   3 1754.89   97.48
  -4  -1   3 1504.41   97.40
  -4  -1   3 1677.38   97.30
   3   1  -3    9.63    0.89
   3   1  -3    9.62    0.78
   3   1  -3    9.06    1.17
   3   1  -3   11.92    0.82
   3   1  -3    8.64    0.89
  -3  -1   3   10.09    0.92
  -3  -1   3   10.20    0.93
  -3  -1   3   10.63    0.93
   2   1  -3   34.33    1.95
   2   1  -3   33.66    2.28
   2   1  -3   32.45    2.02
   2   1  -3   30.73    1.92
   2   1  -3   27.00    1.96
  -2  -1   3   32.15    2.00
  -2  -1   3   29.21    2.02
  -2  -1   3   28.44    2.03
  -2  -1   3   31.45    1.99
  -2  -1   3   33.12    2.06
  -2  -1   3   28.27    2.03
  -2  -1   3   31.87    1.93
  -2  -1   3   31.78    1.98
   1   1  -3   22.77    1.46
   1   1  -3   24.51    1.46
   1   1  -3   26.62    1.72
  -1  -1   3   24.22    1.53
  -1  -1   3   20.85    1.61
  -1  -1   3   22.70    1.55
  -1  -1   3   25.07    1.55
   0   1  -3  395.00   23.92
   0   1  -3  411.48   24.12
   0   1  -3  400.08   23.93
   0  -1   3  385.65   23.95
   0  -1   3  399.84   23.94
   0  -1   3  371.15   23.94
   0  -1   3  423.72   23.97
   0  -1   3  423.16   23.96
   0  -1   3  407.97   24.00
  -1   1  -3 1658.86  110.79
  -1   1  -3 1962.56  110.82
   1  -1   3 1822.23  110.84
   1  -1   3 2016.41  110.82
   1  -1   3 1857.51  110.81
  -2   1  -3 1194.63   68.61
  -2   1  -3 1129.84   68.65
  -2   1  -3 1047.38   68.74
  -2   1  -3 1113.71   68.64
  -2   1  -3 1070.60   68.68
  -2   1  -3 1317.85   68.72
   2  -1   3 1208.51   68.62
   2  -1   3 1168.42   68.76
   2  -1   3 1113.04   68.62
   2  -1   3 1159.07   68.65
   2  -1   3 1163.56   68.65
  -3   1  -3  897.85   49.75
  -3   1  -3  806.86   49.77
  -3   1  -3  823.30   49.71
  -3   1  -3  895.28   49.65
  -3   1  -3  813.68   49.74
  -3   1  -3  788.22   49.69
  -3   1  -3  704.29   49.82
   3  -1   3  911.48   49.72
   3  -1   3  824.25   49.71
   3  -1   3  834.37   49.67
   3  -1   3  881.25   49.70
   3  -1   3  819.76   49.70
   3  -1   3  841.93   49.80
  -4   1  -3   16.75    1.24
  -4   1  -3   13.36    1.41
  -4   1  -3   13.11    1.20
  -4   1  -3   13.47    1.03
  -4   1  -3   11.95    1.33
   4  -1   3   13.61    1.64
   4  -1   3   15.05    1.05
   4  -1   3   13.45    1.06
   4  -1   3   13.73    1.06
   4  -1   3   14.14    1.16
   4  -1   3   14.72    1.09
   4  -1   3   12.45    1.04
  -5   1  -3   77.71    4.88
  -5   1  -3   73.92    4.96
  -5   1  -3   90.74    5.10
  -5   1  -3   77.10    5.12
  -5   1  -3   82.39    4.95
   5  -1   3   81.36    4.89
   5  -1   3   77.41    4.83
   5  -1   3   77.33    4.90
   5  -1   3   73.68    4.92
   5  -1   3   72.70    4.91
   5  -1   3   69.84    5.07
   5  -1   3   75.35    4.81
   5  -1   3   84.19    4.87
  -6   1  -3   15.77    1.62
  -6   1  -3   14.12    1.33
  -6   1  -3    9.87    1.62
  -6   1  -3    8.45    1.85
  -6   1  -3   10.91    1.28
   6  -1   3   10.09    1.86
   6  -1   3   13.02    1.13
   6  -1   3   12.25    1.33
   6  -1   3   10.91    1.17
   6  -1   3   12.23    1.23
   6  -1   3   10.99    1.77
   6  -1   3   13.09    1.08
  -7   1  -3  288.18   16.09
  -7   1  -3  252.81   16.28
  -7   1  -3  276.63   16.13
   7  -1   3  225.33   16.38
   7  -1   3  271.81   16.35
   7  -1   3  282.78   16.16
   7  -1   3  250.31   16.20
   7  -1   3  255.36   16.12
   7  -1   3  266.27   16.03
   7  -1   3  286.60   16.14
  -8   1  -3  173.20   11.55
  -8   1  -3  194.10   11.37
   8  -1   3  192.08   11.33
   8  -1   3  183.98   11.43
   8  -1   3  190.90   11.52
   9   0  -3    5.66    0.64
   9   0  -3    6.22    1.03
   8   0  -3 1229.78   72.70
   8   0  -3 1221.22   72.76
   8   0  -3 1197.69   72.78
  -8   0   3 1249.38   72.68
  -8   0   3 1208.13   72.93
   7   0  -3    0.89    0.41
   7   0  -3    1.35    0.66
   7   0  -3    0.02    0.51
   7   0  -3    0.86    1.08
  -7   0   3    0.46    0.84
  -7   0   3    0.56    0.52
  -7   0   3    1.31    0.85
   6   0  -3  340.54   20.41
   6   0  -3  328.64   20.49
   6   0  -3  320.83   20.75
   6   0  -3  317.42   20.61
   6   0  -3  334.06   20.58
   6   0  -3  321.31   20.45
  -6   0   3  330.29   20.65
  -6   0   3  323.18   20.56
  -6   0   3  373.50   20.44
  -6   0   3  362.22   20.50
  -6   0   3  346.29   20.50
  -6   0   3  387.55   20.58
   5   0  -3 1186.04   71.78
   5   0  -3 1236.70   71.66
   5   0  -3 1156.73   71.88
   5   0  -3 1119.89   71.68
   5   0  -3 1130.38   71.69
   5   0  -3 1239.71   71.91
   5   0  -3 1176.86   71.62
   5   0  -3 1276.97   71.78
  -5   0   3 1212.69   71.67
  -5   0   3 1299.06   71.67
  -5   0   3 1188.05   71.78
  -5   0   3 1197.75   71.74
  -5   0   3 1191.52   71.76
  -5   0   3 1224.22   71.64
   4   0  -3  245.63   15.42
   4   0  -3  263.07   15.47
   4   0  -3  230.70   15.32
   4   0  -3  249.32   15.35
   4   0  -3  238.87   15.30
   4   0  -3  253.85   15.25
   4   0  -3  267.02   15.38
  -4   0   3  248.39   15.27
  -4   0   3  250.04   15.36
  -4   0   3  257.32   15.28
  -4   0   3  280.68   15.33
  -4   0   3  270.63   15.40
   3   0  -3   23.54    1.53
   3   0  -3   25.19    1.68
   3   0  -3   23.38    1.65
   3   0  -3   21.22    1.57
   3   0  -3   20.21    1.70
  -3   0   3   25.69    1.52
  -3   0   3   25.93    1.50
  -3   0   3   23.53    1.65
  -3   0   3   20.34    1.65
  -3   0   3   24.05    1.57
  -3   0   3   23.15    1.67
   2   0  -3  454.87   29.21
   2   0  -3  475.11   29.23
   2   0  -3  468.96   29.19
   2   0  -3  454.48   29.18
   2   0  -3  517.76   29.28
  -2   0   3  475.94   29.22
  -2   0   3  488.21   29.20
  -2   0   3  545.75   29.27
  -2   0   3  504.38   29.24
  -2   0   3  518.43   29.21
  -2   0   3  478.26   29.24
  -2   0   3  498.66   29.26
   1   0  -3   63.48    4.00
   1   0  -3   72.31    4.01
   1   0  -3   64.78    4.33
   1   0  -3   68.01    4.03
  -1   0   3   64.79    4.08
  -1   0   3   64.88    4.01
  -1   0   3   63.52    4.15
  -1   0   3   67.35    4.06
  -1   0   3   67.44    4.06
  -1   0   3   70.15    4.03
   0   0  -3   20.04    1.36
   0   0  -3   23.90    1.61
   0   0   3   24.42    1.47
   0   0   3   21.61    1.38
   0   0   3   19.35    1.37
   0   0   3   23.95    1.41
  -1   0  -3   66.78    3.85
  -1   0  -3   71.33    4.01
  -1   0  -3   66.74    3.84
  -1   0  -3   57.77    3.85
   1   0   3   61.66    3.83
   1   0   3   57.37    3.83
   1   0   3   65.61    3.88
   1   0   3   61.38    3.83
  -2   0  -3  511.96   33.06
  -2   0  -3  522.36   33.04
  -2   0  -3  590.83   33.13
  -2   0  -3  596.79   33.00
  -2   0  -3  489.19   33.13
   2   0   3  593.49   33.08
   2   0   3  514.69   33.07
   2   0   3  581.24   33.01
   2   0   3  574.67   33.02
   2   0   3  567.03   33.03
   2   0   3  546.93   33.04
   2   0   3  571.22   33.02
   2   0   3  547.11   33.01
  -3   0  -3   15.70    1.24
  -3   0  -3   17.85    1.10
  -3   0  -3   19.08    1.35
  -3   0  -3   15.81    1.43
   3   0   3   16.07    1.54
   3   0   3   16.93    1.15
   3   0   3   15.92    1.19
   3   0   3   18.14    1.17
   3   0   3   17.39    1.13
   3   0   3   17.97    1.15
  -4   0  -3  534.40   28.14
  -4   0  -3  497.80   28.11
  -4   0  -3  477.09   28.13
  -4   0  -3  453.03   28.27
  -4   0  -3  488.39   28.21
  -4   0  -3  454.49   28.13
  -4   0  -3  397.75   28.24
   4   0   3  475.77   28.05
   4   0   3  443.34   28.20
   4   0   3  449.95   28.08
   4   0   3  512.04   28.09
   4   0   3  466.20   28.09
   4   0   3  477.88   28.07
   4   0   3  445.69   28.04
   4   0   3  474.60   28.11
  -5   0  -3  308.10   19.56
  -5   0  -3  343.32   19.54
  -5   0  -3  348.72   19.55
  -5   0  -3  304.42   19.68
  -5   0  -3  341.32   19.67
   5   0   3  325.09   19.47
   5   0   3  306.01   19.53
   5   0   3  327.74   19.55
   5   0   3  314.01   19.52
   5   0   3  330.29   19.47
   5   0   3  295.47   19.65
   5   0   3  337.28   19.52
   5   0   3  341.08   19.51
  -6   0  -3   23.62    1.70
  -6   0  -3   16.81    1.79
  -6   0  -3   20.32    1.65
  -6   0  -3   19.58    1.94
  -6   0  -3   19.84    1.94
   6   0   3   21.92    2.47
   6   0   3   20.09    1.55
   6   0   3   20.48    1.49
   6   0   3   20.24    1.64
   6   0   3   18.42    1.99
   6   0   3   21.85    1.52
   6   0   3   20.58    1.59
  -7   0  -3  525.95   28.98
  -7   0  -3  511.19   29.15
  -7   0  -3  500.16   29.20
  -7   0  -3  524.72   29.47
  -7   0  -3  447.58   29.19
   7   0   3  465.77   29.16
   7   0   3  452.73   28.97
   7   0   3  485.83   28.94
   7   0   3  444.22   29.06
   7   0   3  472.54   28.93
  -8   0  -3    0.56    0.86
  -8   0  -3    0.37    0.60
   8   0   3   -0.38    0.62
   8   0   3   -0.31    0.51
   8   0   3    0.47    0.71
   8   0   3   -0.40    1.29
  -9   0  -3   60.06    4.35
   9   0   3   66.92    4.09
   9   0   3   67.05    4.18
   8  -1  -3  115.56    7.07
   8  -1  -3  110.86    7.11
   8  -1  -3  114.45    6.98
  -8   1   3  120.15    6.98
   7  -1  -3   45.46    3.96
   7  -1  -3   47.38    3.27
   7  -1  -3   54.40    3.97
   7  -1  -3   48.46    3.26
   7  -1  -3   45.56    3.48
  -7   1   3   51.52    3.28
  -7   1   3   54.60    3.20
   6  -1  -3 1196.78   75.08
   6  -1  -3 1221.49   74.91
   6  -1  -3 1239.21   74.84
   6  -1  -3 1174.51   74.97
   6  -1  -3 1224.58   74.79
   6  -1  -3 1205.14   74.85
   6  -1  -3 1301.25   74.75
  -6   1   3 1299.54   74.83
  -6   1   3 1169.11   74.87
  -6   1   3 1328.81   74.80
  -6   1   3 1313.39   74.80
  -6   1   3 1384.14   74.85
   5  -1  -3    0.52    0.67
   5  -1  -3   -0.35    0.99
   5  -1  -3    0.89    0.36
   5  -1  -3    0.64    0.42
   5  -1  -3    0.19    0.39
   5  -1  -3   -0.06    0.56
   5  -1  -3   -0.04    0.51
   5  -1  -3    0.84    0.43
  -5   1   3    0.29    0.39
  -5   1   3    1.08    0.39
  -5   1   3    0.53    0.60
  -5   1   3    0.78    0.40
  -5   1   3    0.96    0.73
  -5   1   3    0.88    0.73
   4  -1  -3   85.38    5.00
   4  -1  -3   83.74    5.04
   4  -1  -3   81.95    5.10
   4  -1  -3   71.29    5.04
   4  -1  -3   78.53    4.88
   4  -1  -3   81.72    4.91
   4  -1  -3   76.08    4.95
   4  -1  -3   79.56    5.09
  -4   1   3   83.63    5.03
  -4   1   3   73.29    5.02
  -4   1   3   77.71    4.94
  -4   1   3   82.65    4.94
  -4   1   3   83.25    4.92
  -4   1   3   83.71    5.00
  -4   1   3   81.98    4.95
  -4   1   3   73.81    4.92
   3  -1  -3    1.64    0.54
   3  -1  -3    1.62    0.39
   3  -1  -3    1.31    0.33
   3  -1  -3    1.45    0.39
   3  -1  -3    0.93    0.36
   3  -1  -3    1.50    0.33
   3  -1  -3    1.01    0.50
  -3   1   3    1.57    0.48
  -3   1   3    1.18    0.40
  -3   1   3    1.38    0.40
  -3   1   3    1.56    0.34
  -3   1   3    1.95    0.36
  -3   1   3    1.45    0.47
  -3   1   3    1.80    0.58
   2  -1  -3  674.14   41.34
   2  -1  -3  654.58   41.37
   2  -1  -3  729.42   41.43
   2  -1  -3  703.06   41.35
   2  -1  -3  684.11   41.41
   2  -1  -3  702.16   41.44
   2  -1  -3  641.11   41.39
  -2   1   3  697.55   41.40
  -2   1   3  690.61   41.38
  -2   1   3  618.51   41.37
  -2   1   3  761.90   41.42
  -2   1   3  725.84   41.34
  -2   1   3  705.49   41.40
  -2   1   3  705.28   41.37
  -2   1   3  726.46   41.41
  -2   1   3  691.88   41.41
   1  -1  -3    0.86    0.16
   1  -1  -3    0.72    0.40
   1  -1  -3    1.02    0.21
   1  -1  -3    1.01    0.22
  -1   1   3    0.63    0.30
  -1   1   3    1.37    0.24
  -1   1   3    0.92    0.21
  -1   1   3    0.66    0.33
  -1   1   3    1.36    0.25
  -1   1   3    1.22    0.29
   0  -1  -3  592.52   36.19
   0  -1  -3  596.06   36.22
   0   1   3  616.11   36.21
   0   1   3  637.29   36.28
   0   1   3  579.79   36.19
   0   1   3  628.50   36.23
  -1  -1  -3  194.74   11.15
  -1  -1  -3  195.99   11.16
  -1  -1  -3  185.41   11.18
  -1  -1  -3  157.91   11.37
   1   1   3  184.23   11.16
   1   1   3  197.07   11.20
   1   1   3  194.73   11.15
   1   1   3  184.26   11.14
  -2  -1  -3  184.34   10.32
  -2  -1  -3  180.74   10.32
  -2  -1  -3  157.00   10.46
  -2  -1  -3  149.71   10.31
   2   1   3  183.25   10.27
   2   1   3  180.64   10.28
   2   1   3  168.48   10.28
   2   1   3  181.32   10.28
   2   1   3  171.62   10.27
   2   1   3  161.93   10.34
  -3  -1  -3   22.86    1.77
  -3  -1  -3   21.42    1.62
  -3  -1  -3   25.88    1.69
  -3  -1  -3   24.76    1.60
  -3  -1  -3   22.38    1.93
   3   1   3   25.79    1.55
   3   1   3   26.34    1.66
   3   1   3   24.47    1.56
   3   1   3   26.06    1.55
   3   1   3   23.30    1.58
   3   1   3   22.83    1.54
   3   1   3   26.03    1.56
  -4  -1  -3  341.69   21.86
  -4  -1  -3  367.69   21.83
  -4  -1  -3  305.41   21.85
  -4  -1  -3  397.57   21.73
  -4  -1  -3  358.36   21.70
   4   1   3  355.96   21.67
   4   1   3  312.05   21.81
   4   1   3  373.45   21.66
   4   1   3  388.63   21.72
   4   1   3  414.06   21.70
   4   1   3  368.38   21.66
   4   1   3  365.32   21.69
  -5  -1  -3  159.32   10.57
  -5  -1  -3  163.74   10.52
  -5  -1  -3  163.52   10.41
  -5  -1  -3  181.80   10.43
  -5  -1  -3  197.28   10.46
   5   1   3  157.06   10.36
   5   1   3  163.68   10.39
   5   1   3  174.86   10.33
   5   1   3  167.90   10.40
   5   1   3  173.74   10.36
   5   1   3  173.33   10.36
   5   1   3  178.99   10.34
  -6  -1  -3   66.23    4.52
  -6  -1  -3   62.10    4.58
  -6  -1  -3   69.65    4.43
  -6  -1  -3   69.73    4.42
  -6  -1  -3   70.75    4.67
  -6  -1  -3   77.58    4.66
   6   1   3   70.12    4.33
   6   1   3   71.15    4.39
   6   1   3   70.44    4.33
   6   1   3   69.10    4.36
   6   1   3   63.59    4.57
   6   1   3   69.42    4.44
  -7  -1  -3  117.56    7.12
  -7  -1  -3  112.75    7.35
   7   1   3  114.48    7.11
   7   1   3  112.50    7.07
   7   1   3  108.21    7.22
   7   1   3  112.82    7.04
   7   1   3  121.04    7.05
  -8  -1  -3  194.60   11.72
  -8  -1  -3  171.83   11.68
  -8  -1  -3  179.10   11.63
  -8  -1  -3  204.12   11.41
   8   1   3  188.82   11.56
   8   1   3  176.62   11.46
   8   1   3  194.02   11.44
   8   1   3  196.85   11.54
  -9  -1  -3  581.82   36.92
   9   1   3  606.42   36.95
   9   1   3  657.30   36.88
   8  -2  -3   50.81    3.49
   8  -2  -3   56.90    3.89
  -8   2   3   58.60    3.46
   7  -2  -3   59.09    4.13
   7  -2  -3   66.07    4.27
   7  -2  -3   54.12    4.24
   7  -2  -3   64.56    4.05
   7  -2  -3   64.45    3.91
  -7   2   3   67.25    4.00
  -7   2   3   63.80    4.05
   6  -2  -3    1.00    1.05
   6  -2  -3   -0.34    1.03
   6  -2  -3    0.52    0.56
   6  -2  -3    0.39    0.51
   6  -2  -3    0.52    0.56
  -6   2   3    1.03    0.47
  -6   2   3    0.61    0.80
  -6   2   3    0.10    0.46
   5  -2  -3  377.94   22.62
   5  -2  -3  366.20   22.42
   5  -2  -3  350.32   22.45
   5  -2  -3  381.04   22.48
   5  -2  -3  358.55   22.40
   5  -2  -3  369.73   22.33
  -5   2   3  403.57   22.43
  -5   2   3  350.71   22.41
  -5   2   3  377.79   22.42
  -5   2   3  410.49   22.75
  -5   2   3  365.53   22.46
  -5   2   3  368.36   22.38
   4  -2  -3   46.78    3.41
   4  -2  -3   55.06    3.42
   4  -2  -3   52.77    3.29
   4  -2  -3   52.36    3.18
   4  -2  -3   48.18    3.36
   4  -2  -3   47.20    3.33
   4  -2  -3   52.20    3.26
   4  -2  -3   54.51    3.23
  -4   2   3   51.11    3.34
  -4   2   3   47.30    3.25
  -4   2   3   55.95    3.33
  -4   2   3   42.70    3.40
  -4   2   3   52.59    3.22
  -4   2   3   52.49    3.32
  -4   2   3   52.84    3.26
   3  -2  -3  676.84   44.41
   3  -2  -3  720.12   44.25
   3  -2  -3  748.59   44.21
   3  -2  -3  722.69   44.14
   3  -2  -3  778.27   44.24
   3  -2  -3  688.20   44.11
   3  -2  -3  783.04   44.25
   3  -2  -3  732.92   44.22
  -3   2   3  721.84   44.15
  -3   2   3  769.74   44.21
  -3   2   3  791.36   44.10
  -3   2   3  817.50   44.23
  -3   2   3  710.31   44.19
  -3   2   3  685.91   44.15
  -3   2   3  731.89   44.14
  -3   2   3  764.02   44.07
   2  -2  -3   28.92    1.97
   2  -2  -3   31.75    1.90
   2  -2  -3   32.16    1.84
   2  -2  -3   30.48    1.94
   2  -2  -3   26.49    1.93
   2  -2  -3   27.11    1.94
   2  -2  -3   29.79    1.91
  -2   2   3   29.24    1.89
  -2   2   3   25.28    1.90
  -2   2   3   27.15    1.89
  -2   2   3   29.51    1.95
  -2   2   3   29.74    1.88
  -2   2   3   29.14    1.85
  -2   2   3   30.45    1.96
  -2   2   3   31.17    1.94
  -2   2   3   28.95    1.94
   1  -2  -3  687.78   39.20
   1  -2  -3  643.46   39.13
   1  -2  -3  678.88   39.18
   1  -2  -3  636.03   39.16
   1  -2  -3  602.76   39.18
   1  -2  -3  689.10   39.17
   1  -2  -3  646.31   39.19
   1  -2  -3  660.72   39.20
  -1   2   3  672.04   39.16
  -1   2   3  697.91   39.16
  -1   2   3  679.66   39.25
  -1   2   3  677.55   39.25
  -1   2   3  674.26   39.21
  -1   2   3  644.60   39.19
  -1   2   3  619.40   39.28
  -1   2   3  647.47   39.15
  -1   2   3  623.33   39.21
   0  -2  -3 3038.74  157.07
   0  -2  -3 2513.40  157.07
   0   2   3 2522.63  157.04
   0   2   3 2476.64  157.05
   0   2   3 2655.07  157.02
  -1  -2  -3 1360.16   82.49
   1   2   3 1354.94   82.43
   1   2   3 1353.76   82.45
   1   2   3 1417.96   82.43
   1   2   3 1476.41   82.45
   1   2   3 1354.83   82.49
  -2  -2  -3  109.28    6.60
  -2  -2  -3  111.84    6.63
  -2  -2  -3  108.81    6.57
  -2  -2  -3  115.54    6.64
  -2  -2  -3  100.70    6.63
  -2  -2  -3  103.19    6.69
  -2  -2  -3  102.41    6.60
   2   2   3  108.48    6.55
   2   2   3  118.15    6.54
   2   2   3  111.59    6.55
   2   2   3  107.48    6.63
   2   2   3  109.96    6.54
   2   2   3  113.36    6.54
  -3  -2  -3  151.57    8.58
  -3  -2  -3  143.46    8.58
  -3  -2  -3  150.65    8.59
  -3  -2  -3  130.55    8.66
   3   2   3  143.16    8.50
   3   2   3  141.87    8.53
   3   2   3  144.67    8.51
   3   2   3  130.47    8.48
   3   2   3  144.38    8.52
   3   2   3  137.53    8.48
  -4  -2  -3 2180.49  123.58
  -4  -2  -3 2164.34  123.63
  -4  -2  -3 1901.60  123.64
  -4  -2  -3 2162.02  123.70
   4   2   3 2062.50  123.48
   4   2   3 2030.56  123.47
   4   2   3 1992.34  123.44
   4   2   3 2113.30  123.49
  -5  -2  -3 1207.77   68.54
  -5  -2  -3 1225.21   68.42
  -5  -2  -3 1102.73   68.56
  -5  -2  -3 1201.66   68.39
  -5  -2  -3 1038.66   68.33
   5   2   3 1188.08   68.34
   5   2   3 1120.94   68.31
   5   2   3 1169.99   68.38
   5   2   3 1115.74   68.49
   5   2   3 1106.74   68.36
   5   2   3 1142.72   68.28
   5   2   3 1142.41   68.31
  -6  -2  -3  763.86   49.05
  -6  -2  -3  872.55   49.09
  -6  -2  -3  823.50   48.93
  -6  -2  -3  864.49   48.93
  -6  -2  -3  766.97   48.82
  -6  -2  -3  817.15   49.12
   6   2   3  851.22   48.80
   6   2   3  840.41   48.85
   6   2   3  823.46   48.81
   6   2   3  763.81   48.92
   6   2   3  807.98   48.90
   6   2   3  822.94   48.83
  -7  -2  -3   12.04    1.18
  -7  -2  -3   11.94    2.23
  -7  -2  -3   12.78    2.32
   7   2   3   12.60    1.19
   7   2   3   10.78    1.18
   7   2   3   10.88    1.15
   7   2   3   12.25    1.61
  -8  -2  -3   46.34    3.61
  -8  -2  -3   53.37    3.63
  -8  -2  -3   48.01    3.60
   8   2   3   51.97    3.28
   8   2   3   48.06    3.42
   8   2   3   47.89    3.40
   8   2   3   54.67    3.40
  -9  -2  -3   12.09    1.47
  -9  -2  -3    8.90    1.45
   9   2   3   10.62    1.26
   9   2   3   13.90    1.16
   9   2   3    9.66    1.49
   8  -3  -3   40.42    2.70
  -8   3   3   43.46    2.71
   7  -3  -3   72.65    4.51
   7  -3  -3   73.60    4.66
   7  -3  -3   69.11    4.43
   7  -3  -3   64.78    5.00
  -7   3   3   77.42    4.51
  -7   3   3   70.27    4.54
   6  -3  -3   94.10    7.00
   6  -3  -3  111.78    6.46
   6  -3  -3  105.89    6.67
   6  -3  -3  105.63    6.69
   6  -3  -3  101.53    6.56
   6  -3  -3  105.97    6.58
  -6   3   3  106.69    6.59
  -6   3   3  108.80    6.60
  -6   3   3  113.36    6.58
   5  -3  -3    1.27    0.54
   5  -3  -3    1.34    0.65
   5  -3  -3    1.43    0.46
   5  -3  -3    1.14    0.53
   5  -3  -3    0.68    0.78
   5  -3  -3    1.01    0.91
  -5   3   3    1.00    0.51
  -5   3   3    1.42    0.43
  -5   3   3    1.83    0.81
  -5   3   3    1.06    0.45
   4  -3  -3   65.82    4.23
   4  -3  -3   67.18    4.05
   4  -3  -3   65.53    4.08
   4  -3  -3   63.99    4.28
   4  -3  -3   60.51    4.21
   4  -3  -3   62.48    4.15
   4  -3  -3   71.11    4.13
  -4   3   3   64.42    4.02
  -4   3   3   59.26    4.28
  -4   3   3   61.93    4.12
  -4   3   3   61.93    4.24
  -4   3   3   67.96    4.11
  -4   3   3   67.24    4.06
  -4   3   3   67.24    4.20
   3  -3  -3   32.27    2.08
   3  -3  -3   28.57    2.04
   3  -3  -3   29.56    1.98
   3  -3  -3   33.77    2.11
   3  -3  -3   27.96    2.05
   3  -3  -3   31.81    1.99
  -3   3   3   29.88    2.13
  -3   3   3   27.17    2.02
  -3   3   3   26.49    1.98
  -3   3   3   31.98    1.95
  -3   3   3   28.72    2.10
  -3   3   3   28.71    1.98
  -3   3   3   30.25    2.10
   2  -3  -3  326.37   17.43
   2  -3  -3  290.45   17.42
   2  -3  -3  304.59   17.36
   2  -3  -3  288.96   17.29
   2  -3  -3  292.88   17.49
   2  -3  -3  266.68   17.38
   2  -3  -3  271.72   17.33
   2  -3  -3  296.98   17.39
  -2   3   3  264.33   17.38
  -2   3   3  295.21   17.47
  -2   3   3  283.45   17.42
  -2   3   3  308.71   17.48
  -2   3   3  295.37   17.42
  -2   3   3  273.90   17.38
   1  -3  -3   17.17    1.12
   1  -3  -3   19.11    1.15
   1  -3  -3   14.71    1.19
   1  -3  -3   18.65    1.12
   1  -3  -3   18.62    1.12
   1  -3  -3   18.08    1.21
   1  -3  -3   16.43    1.08
   1  -3  -3   16.89    1.21
  -1   3   3   17.44    1.26
  -1   3   3   14.62    1.17
  -1   3   3   14.95    1.26
  -1   3   3   17.24    1.13
  -1   3   3   14.24    1.20
  -1   3   3   14.78    1.23
  -1   3   3   18.02    1.29
  -1   3   3   19.26    1.22
  -1   3   3   15.98    1.12
  -1   3   3   14.85    1.23
   0  -3  -3 2608.36  152.82
   0  -3  -3 2585.02  152.89
   0  -3  -3 2573.76  152.85
   0  -3  -3 2620.07  152.78
   0  -3  -3 2646.66  152.78
   0  -3  -3 2495.00  152.75
   0   3   3 2479.74  152.80
   0   3   3 2531.37  152.80
   0   3   3 2483.72  152.88
   0   3   3 2671.07  152.78
  -1  -3  -3 2095.92  139.98
  -1  -3  -3 2490.16  140.00
  -1  -3  -3 2450.29  140.06
  -1  -3  -3 2591.79  140.03
  -1  -3  -3 2429.29  139.97
   1   3   3 2150.13  139.92
   1   3   3 2267.60  139.93
  -2  -3  -3  276.61   16.87
  -2  -3  -3  276.74   16.93
  -2  -3  -3  275.04   16.86
  -2  -3  -3  280.07   16.81
  -2  -3  -3  271.50   16.90
   2   3   3  292.11   16.77
   2   3   3  285.17   16.76
   2   3   3  278.89   16.76
   2   3   3  295.96   16.87
  -3  -3  -3  843.44   44.24
  -3  -3  -3  814.21   44.14
  -3  -3  -3  627.00   44.03
  -3  -3  -3  691.45   44.12
   3   3   3  755.03   44.03
   3   3   3  708.42   44.14
   3   3   3  751.86   44.04
   3   3   3  726.69   44.00
   3   3   3  700.38   44.02
   3   3   3  761.65   44.02
   3   3   3  755.06   44.02
  -4  -3  -3   14.67    1.27
  -4  -3  -3   12.19    1.26
  -4  -3  -3   14.20    1.33
  -4  -3  -3   12.03    1.19
   4   3   3   12.63    0.89
   4   3   3   13.57    0.97
   4   3   3   13.00    0.98
   4   3   3   14.74    1.01
   4   3   3   11.60    0.91
   4   3   3   14.87    0.95
  -5  -3  -3 1714.42   93.92
  -5  -3  -3 1366.46   93.67
  -5  -3  -3 1636.47   93.75
  -5  -3  -3 1416.93   93.48
  -5  -3  -3 1558.67   93.79
  -5  -3  -3 1573.40   93.62
  -5  -3  -3 1667.98   93.60
   5   3   3 1561.62   93.46
   5   3   3 1564.27   93.55
   5   3   3 1638.18   93.51
   5   3   3 1589.46   93.48
   5   3   3 1586.37   93.57
   5   3   3 1505.43   93.60
   5   3   3 1611.72   93.51
  -6  -3  -3  981.97   63.22
  -6  -3  -3  998.97   62.93
  -6  -3  -3 1132.10   63.28
  -6  -3  -3 1076.39   63.25
  -6  -3  -3 1136.11   63.10
  -6  -3  -3 1037.01   63.11
  -6  -3  -3 1024.24   63.30
   6   3   3 1029.87   63.06
   6   3   3 1104.01   62.99
   6   3   3 1060.09   62.99
   6   3   3 1090.67   62.95
   6   3   3 1086.24   62.99
   6   3   3  978.66   63.07
  -7  -3  -3   98.42    7.47
  -7  -3  -3  120.69    7.37
  -7  -3  -3  105.15    7.89
   7   3   3  113.52    6.81
   7   3   3  108.55    7.01
   7   3   3  114.69    6.82
   7   3   3  109.84    6.83
  -8  -3  -3    1.47    0.87
  -8  -3  -3    2.28    0.87
  -8  -3  -3    2.53    0.87
   8   3   3    1.35    0.50
   8   3   3    0.44    0.88
   8   3   3    2.60    0.63
   8   3   3    1.33    0.71
  -9  -3  -3   36.23    2.75
  -9  -3  -3   33.42    2.67
   9   3   3   36.44    2.62
   9   3   3   36.67    2.57
   9   3   3   37.27    2.44
   8  -4  -3   45.59    2.95
  -8   4   3   46.83    2.94
   7  -4  -3   -0.41    0.73
   7  -4  -3   -0.40    0.44
  -7   4   3    0.11    0.51
  -7   4   3    0.67    0.46
   6  -4  -3   32.24    2.64
   6  -4  -3   36.12    2.54
   6  -4  -3   35.41    2.36
  -6   4   3   32.93    2.43
  -6   4   3   34.37    2.41
  -6   4   3   35.33    2.40
   5  -4  -3   19.78    1.71
   5  -4  -3   19.90    2.21
   5  -4  -3   20.90    1.77
   5  -4  -3   20.29    1.78
   5  -4  -3   19.00    1.48
  -5   4   3   18.67    2.14
  -5   4   3   21.81    1.56
  -5   4   3   20.45    1.75
  -5   4   3   21.36    1.79
   4  -4  -3    4.14    0.65
   4  -4  -3    2.54    0.71
   4  -4  -3    3.73    0.98
   4  -4  -3    3.64    0.65
   4  -4  -3    4.79    0.70
   4  -4  -3    3.68    0.68
   4  -4  -3    2.49    1.06
  -4   4   3    3.33    0.68
  -4   4   3    5.49    0.78
  -4   4   3    3.22    0.75
  -4   4   3    3.81    0.67
  -4   4   3    4.34    0.75
  -4   4   3    3.22    0.99
  -4   4   3    4.90    1.20
  -4   4   3    4.26    0.59
   3  -4  -3   75.62    4.26
   3  -4  -3   66.04    4.08
   3  -4  -3   66.46    4.18
   3  -4  -3   61.35    4.21
   3  -4  -3   58.16    4.13
   3  -4  -3   63.55    4.50
   3  -4  -3   68.56    4.02
  -3   4   3   66.67    4.27
  -3   4   3   62.72    4.30
  -3   4   3   66.97    4.09
  -3   4   3   66.01    4.24
  -3   4   3   65.65    4.13
  -3   4   3   63.39    4.16
  -3   4   3   67.70    4.06
  -3   4   3   64.20    4.14
   2  -4  -3    1.19    0.38
   2  -4  -3    2.20    0.51
   2  -4  -3    1.88    0.33
   2  -4  -3    2.97    0.45
   2  -4  -3    2.08    0.38
   2  -4  -3    2.85    0.70
   2  -4  -3    2.35    0.41
   2  -4  -3    2.13    0.41
   2  -4  -3    2.41    0.37
  -2   4   3    1.76    0.38
  -2   4   3    1.44    0.42
  -2   4   3    1.91    0.41
  -2   4   3    1.91    0.35
  -2   4   3    2.33    0.79
  -2   4   3    3.47    0.65
  -2   4   3    3.36    0.62
  -2   4   3    2.38    0.52
  -2   4   3    2.36    0.49
   1  -4  -3  428.65   24.96
   1  -4  -3  453.02   24.85
   1  -4  -3  362.58   24.98
   1  -4  -3  443.19   24.88
   1  -4  -3  409.79   24.91
   1  -4  -3  405.74   24.91
   1  -4  -3  461.49   24.87
  -1   4   3  372.07   24.91
  -1   4   3  441.24   25.05
  -1   4   3  422.23   24.89
  -1   4   3  434.68   24.95
  -1   4   3  357.45   24.90
  -1   4   3  425.17   25.04
   0  -4  -3   10.23    1.04
   0  -4  -3   10.26    0.93
   0  -4  -3   10.44    0.81
   0   4   3   11.68    0.87
   0   4   3   12.74    0.95
   0   4   3   11.79    0.86
   0   4   3   10.92    0.98
  -1  -4  -3  371.45   22.66
  -1  -4  -3  320.55   22.59
  -1  -4  -3  363.00   22.56
  -1  -4  -3  385.83   22.70
  -1  -4  -3  426.01   22.74
  -1  -4  -3  386.36   22.52
  -1  -4  -3  366.02   22.59
  -1  -4  -3  374.23   22.64
   1   4   3  380.36   22.54
   1   4   3  336.88   22.55
   1   4   3  383.10   22.54
   1   4   3  417.31   22.69
   1   4   3  382.66   22.55
   1   4   3  397.64   22.61
  -2  -4  -3 3899.93  221.81
  -2  -4  -3 3511.71  221.96
  -2  -4  -3 3793.31  221.98
  -2  -4  -3 3414.04  221.89
  -2  -4  -3 4037.14  221.98
  -3  -4  -3  663.03   40.22
  -3  -4  -3  589.59   40.12
  -3  -4  -3  569.76   40.31
  -3  -4  -3  588.61   40.26
  -3  -4  -3  675.62   40.28
   3   4   3  725.71   40.29
   3   4   3  742.77   40.13
   3   4   3  699.36   40.11
   3   4   3  736.71   40.12
   3   4   3  710.22   40.13
   3   4   3  713.76   40.14
  -4  -4  -3 1555.80   93.19
  -4  -4  -3 1428.10   93.19
  -4  -4  -3 1587.96   93.11
  -4  -4  -3 1715.48   93.08
  -4  -4  -3 1387.44   93.11
   4   4   3 1684.56   93.01
   4   4   3 1499.37   92.91
   4   4   3 1635.94   92.96
   4   4   3 1561.54   92.98
   4   4   3 1567.11   92.92
  -5  -4  -3   69.99    4.79
  -5  -4  -3   70.49    4.95
  -5  -4  -3   85.24    4.97
  -5  -4  -3   66.49    4.84
   5   4   3   75.81    4.64
   5   4   3   73.72    4.70
   5   4   3   79.13    4.60
   5   4   3   77.10    4.61
   5   4   3   76.69    4.70
   5   4   3   78.11    4.59
  -6  -4  -3   86.36    5.84
  -6  -4  -3   92.62    5.79
  -6  -4  -3   83.94    5.83
  -6  -4  -3   86.95    5.72
  -6  -4  -3   85.77    5.79
   6   4   3   92.53    5.44
   6   4   3   93.35    5.47
   6   4   3   92.37    5.46
   6   4   3   85.46    5.58
   6   4   3   88.24    5.48
  -7  -4  -3  193.43   11.46
  -7  -4  -3  173.47   11.50
  -7  -4  -3  184.78   11.43
   7   4   3  189.12   10.99
   7   4   3  186.58   10.96
   7   4   3  179.61   10.97
   7   4   3  157.77   11.26
  -8  -4  -3  272.16   17.44
  -8  -4  -3  294.42   17.45
  -8  -4  -3  279.27   17.41
   8   4   3  272.10   17.14
   8   4   3  295.67   17.13
   8   4   3  293.32   17.18
  -9  -4  -3    0.36    0.86
  -9  -4  -3   -0.01    0.79
  -9  -4  -3    0.81    0.77
   9   4   3    0.05    0.51
   9   4   3    0.94    0.75
   9   4   3    0.24    0.65
 -10  -4  -3    2.34    1.36
  10   4   3    0.07    0.79
   7  -5  -3    0.25    0.64
   7  -5  -3    0.87    0.47
  -7   5   3    0.60    0.47
  -7   5   3    0.29    0.50
   6  -5  -3   97.15    7.09
   6  -5  -3  113.17    6.84
   6  -5  -3  114.35    6.74
  -6   5   3  111.83    6.87
  -6   5   3  108.63    6.79
  -6   5   3  111.07    6.79
   5  -5  -3   41.80    2.95
   5  -5  -3   39.79    3.65
   5  -5  -3   43.59    2.81
  -5   5   3   39.68    3.56
  -5   5   3   41.27    2.86
  -5   5   3   47.73    2.85
  -5   5   3   41.65    2.91
   4  -5  -3  115.79    7.34
   4  -5  -3  112.38    7.27
   4  -5  -3  124.22    7.24
  -4   5   3  120.06    7.19
  -4   5   3  111.99    7.30
  -4   5   3  128.18    7.30
  -4   5   3  113.56    7.34
  -4   5   3  118.54    7.50
   3  -5  -3   15.77    1.29
   3  -5  -3   15.35    1.57
   3  -5  -3   14.78    1.21
   3  -5  -3   13.46    1.33
   3  -5  -3   15.00    1.14
  -3   5   3   14.33    1.27
  -3   5   3   16.91    1.26
  -3   5   3   13.97    1.32
  -3   5   3   15.65    1.51
  -3   5   3   15.15    1.51
  -3   5   3   14.44    1.28
  -3   5   3   10.47    1.82
  -3   5   3   15.99    1.19
   2  -5  -3    0.99    0.39
   2  -5  -3    1.40    0.34
   2  -5  -3    1.67    0.44
   2  -5  -3    2.48    0.46
   2  -5  -3    1.46    0.40
   2  -5  -3    1.65    0.45
  -2   5   3    1.93    0.51
  -2   5   3    2.35    0.39
  -2   5   3    1.66    0.53
  -2   5   3    2.34    0.51
  -2   5   3    2.31    0.77
  -2   5   3    2.41    0.44
  -2   5   3    2.54    0.49
  -2   5   3    1.92    0.59
   1  -5  -3  469.93   28.72
   1  -5  -3  511.46   28.71
   1  -5  -3  467.85   28.88
   1  -5  -3  471.61   28.77
   1  -5  -3  502.46   28.67
   1  -5  -3  495.18   28.70
   1  -5  -3  525.35   28.85
  -1   5   3  485.91   28.75
  -1   5   3  422.56   28.74
  -1   5   3  463.20   28.73
  -1   5   3  477.44   29.00
  -1   5   3  480.93   28.91
  -1   5   3  501.03   28.72
  -1   5   3  508.58   28.81
  -1   5   3  430.00   28.75
   0  -5  -3  491.25   31.29
   0  -5  -3  511.67   31.23
   0   5   3  511.96   31.11
   0   5   3  566.74   31.32
   0   5   3  527.28   31.31
   0   5   3  519.30   31.13
   0   5   3  478.77   31.15
   0   5   3  522.49   31.22
   0   5   3  526.09   31.13
   0   5   3  560.79   31.18
  -1  -5  -3   47.77    3.20
  -1  -5  -3   52.91    3.02
   1   5   3   50.42    3.14
   1   5   3   46.84    3.07
   1   5   3   52.70    3.27
   1   5   3   44.76    3.09
   1   5   3   49.62    3.07
   1   5   3   51.87    3.08
  -2  -5  -3    5.37    0.85
  -2  -5  -3    7.39    1.08
  -2  -5  -3    5.94    0.88
  -2  -5  -3    6.98    0.58
   2   5   3    7.55    0.82
   2   5   3    8.69    0.72
   2   5   3    7.70    0.57
   2   5   3    6.46    0.62
  -3  -5  -3 5124.85  349.93
  -3  -5  -3 6575.34  350.03
  -3  -5  -3 6016.09  350.10
  -3  -5  -3 5824.71  349.94
  -4  -5  -3  721.95   40.35
  -4  -5  -3  662.65   40.34
  -4  -5  -3  613.99   40.30
  -4  -5  -3  664.22   40.18
  -4  -5  -3  692.04   40.22
  -4  -5  -3  634.12   40.23
   4   5   3  649.07   40.22
   4   5   3  707.34   40.05
   4   5   3  688.90   40.08
   4   5   3  709.66   40.03
   4   5   3  660.91   40.01
   4   5   3  661.83   40.05
  -5  -5  -3   58.99    3.63
  -5  -5  -3   56.25    3.72
  -5  -5  -3   49.41    3.71
  -5  -5  -3   59.47    3.83
   5   5   3   56.43    3.53
   5   5   3   53.86    3.44
   5   5   3   53.90    3.70
   5   5   3   48.54    3.91
   5   5   3   54.82    3.56
   5   5   3   61.85    3.45
   5   5   3   59.01    3.42
  -6  -5  -3   89.59    5.87
  -6  -5  -3   85.69    5.76
  -6  -5  -3  100.45    5.64
  -6  -5  -3   83.36    5.77
  -6  -5  -3   88.32    5.87
  -6  -5  -3   85.09    5.80
   6   5   3   91.61    5.44
   6   5   3   95.84    5.45
   6   5   3   76.55    5.82
   6   5   3   92.70    5.43
   6   5   3   86.36    5.50
  -7  -5  -3  114.41    7.56
  -7  -5  -3  116.92    7.51
  -7  -5  -3  121.79    7.34
  -7  -5  -3  112.34    7.46
   7   5   3  123.32    7.14
   7   5   3  118.17    7.17
   7   5   3  106.27    7.57
   7   5   3  119.91    7.14
  -8  -5  -3    9.99    1.47
  -8  -5  -3   10.23    1.29
  -8  -5  -3   10.42    1.51
   8   5   3    7.26    1.08
   8   5   3    8.21    1.03
   8   5   3    7.58    1.10
  -9  -5  -3   12.46    1.58
  -9  -5  -3   12.07    1.50
  -9  -5  -3   12.59    1.58
   9   5   3   14.31    2.21
   9   5   3   14.67    1.41
   9   5   3   14.11    1.51
   7  -6  -3   26.04    1.97
   7  -6  -3   26.97    2.00
  -7   6   3   27.90    1.97
  -7   6   3   30.23    1.92
   6  -6  -3   55.57    3.58
   6  -6  -3   58.72    3.67
  -6   6   3   54.26    3.61
  -6   6   3   57.17    3.64
  -6   6   3   56.55    3.72
   5  -6  -3  260.01   15.48
   5  -6  -3  246.48   15.48
  -5   6   3  251.20   15.45
  -5   6   3  266.17   15.42
  -5   6   3  252.59   15.47
   4  -6  -3  560.49   31.32
   4  -6  -3  511.98   31.34
   4  -6  -3  471.99   31.27
  -4   6   3  491.57   31.51
  -4   6   3  551.45   31.41
  -4   6   3  512.97   31.34
  -4   6   3  557.28   31.34
   3  -6  -3   59.47    3.78
   3  -6  -3   52.69    3.87
   3  -6  -3   59.62    3.66
   3  -6  -3   55.60    3.71
  -3   6   3   58.01    3.80
  -3   6   3   57.18    3.81
  -3   6   3   60.42    3.75
  -3   6   3   55.32    3.95
  -3   6   3   61.03    3.79
  -3   6   3   61.21    3.72
   2  -6  -3  149.99   10.01
   2  -6  -3  172.75    9.88
   2  -6  -3  164.49    9.88
   2  -6  -3  176.85    9.82
  -2   6   3  158.46    9.92
  -2   6   3  145.22   10.14
  -2   6   3  178.88    9.90
  -2   6   3  154.84    9.91
  -2   6   3  165.91    9.99
  -2   6   3  152.42    9.91
  -2   6   3  160.18    9.83
  -2   6   3  167.18   10.11
   1  -6  -3  608.32   36.15
   1  -6  -3  617.33   35.94
   1  -6  -3  654.45   35.92
   1  -6  -3  596.29   36.00
  -1   6   3  586.97   36.19
  -1   6   3  613.63   36.04
  -1   6   3  601.21   35.94
  -1   6   3  611.73   36.18
  -1   6   3  593.34   35.97
  -1   6   3  595.15   35.99
  -1   6   3  542.68   35.97
   0  -6  -3  326.17   18.86
   0  -6  -3  338.88   18.98
   0  -6  -3  345.30   18.91
   0  -6  -3  364.57   19.09
   0  -6  -3  303.90   19.11
   0  -6  -3  292.45   18.97
   0   6   3  304.15   19.13
   0   6   3  316.09   19.12
   0   6   3  300.70   18.89
   0   6   3  296.34   18.91
   0   6   3  278.20   18.93
   0   6   3  319.38   18.96
  -1  -6  -3   32.08    2.48
  -1  -6  -3   33.15    2.35
  -1  -6  -3   39.12    2.35
  -1  -6  -3   31.25    2.34
  -1  -6  -3   34.79    2.43
   1   6   3   39.55    2.29
   1   6   3   35.06    2.49
   1   6   3   36.84    2.27
   1   6   3   35.69    2.29
   1   6   3   35.02    2.26
   1   6   3   36.67    2.36
   1   6   3   29.81    2.58
  -2  -6  -3  732.77   45.59
  -2  -6  -3  807.95   45.60
  -2  -6  -3  809.71   45.69
  -2  -6  -3  827.14   45.70
  -2  -6  -3  791.59   45.68
   2   6   3  673.66   45.75
   2   6   3  771.25   45.48
   2   6   3  747.26   45.46
   2   6   3  708.35   45.46
  -3  -6  -3  960.54   66.09
  -3  -6  -3 1120.70   66.13
  -3  -6  -3 1103.34   66.23
  -3  -6  -3  971.06   66.19
  -3  -6  -3 1082.21   66.23
  -3  -6  -3 1191.91   66.28
  -3  -6  -3 1160.24   66.23
   3   6   3 1173.00   65.97
   3   6   3 1134.46   66.01
   3   6   3 1205.61   66.12
   3   6   3 1091.92   66.23
  -4  -6  -3   22.40    2.06
  -4  -6  -3   26.93    2.08
  -4  -6  -3   23.06    2.10
  -4  -6  -3   27.64    2.02
  -4  -6  -3   25.84    2.06
  -4  -6  -3   28.41    2.14
  -4  -6  -3   26.94    1.95
  -4  -6  -3   30.40    2.20
   4   6   3   30.56    1.99
   4   6   3   24.82    1.69
   4   6   3   31.02    1.69
   4   6   3   25.84    2.16
  -5  -6  -3  677.62   42.18
  -5  -6  -3  762.36   42.12
  -5  -6  -3  679.16   42.62
  -5  -6  -3  775.45   42.11
  -5  -6  -3  616.32   42.21
  -5  -6  -3  657.90   42.27
   5   6   3  716.59   42.28
   5   6   3  706.38   42.17
   5   6   3  718.43   41.89
   5   6   3  722.49   41.88
  -6  -6  -3  136.06    7.96
  -6  -6  -3  116.41    7.97
  -6  -6  -3  131.19    8.03
  -6  -6  -3  140.71    7.81
  -6  -6  -3  112.30    8.00
   6   6   3  128.34    7.58
   6   6   3  121.46    7.95
   6   6   3  120.86    7.59
   6   6   3  121.50    7.59
  -7  -6  -3   55.58    3.64
  -7  -6  -3   52.78    3.86
  -7  -6  -3   53.56    4.50
  -7  -6  -3   58.35    3.96
  -7  -6  -3   55.37    3.99
   7   6   3   55.64    3.44
   7   6   3   54.00    3.49
   7   6   3   53.38    3.48
   7   6   3   52.22    4.15
  -8  -6  -3    4.76    0.93
  -8  -6  -3    4.35    1.02
  -8  -6  -3    2.30    0.90
  -8  -6  -3    3.49    0.89
   8   6   3    4.14    0.68
  -9  -6  -3    2.51    0.96
  -9  -6  -3    2.03    0.97
   9   6   3    2.26    0.90
   9   6   3    1.84    0.87
   9   6   3    1.22    0.62
   6  -7  -3  212.43   12.90
   6  -7  -3  220.71   12.93
  -6   7   3  202.68   12.93
  -6   7   3  221.74   12.94
   5  -7  -3   71.88    4.39
   5  -7  -3   69.56    4.45
  -5   7   3   71.06    4.49
  -5   7   3   69.64    4.43
  -5   7   3   67.83    4.44
   4  -7  -3   -0.03    0.54
   4  -7  -3    2.11    0.51
  -4   7   3    2.64    0.77
  -4   7   3    0.19    1.09
  -4   7   3    0.80    0.60
  -4   7   3    0.91    0.58
   3  -7  -3  281.19   16.63
  -3   7   3  274.84   17.10
  -3   7   3  261.43   16.88
  -3   7   3  275.36   16.62
  -3   7   3  281.29   16.69
  -3   7   3  276.76   16.67
   2  -7  -3   34.35    2.39
   2  -7  -3   35.82    2.37
   2  -7  -3   32.70    2.70
   2  -7  -3   40.59    2.34
  -2   7   3   33.62    2.46
  -2   7   3   34.75    2.91
  -2   7   3   36.31    2.35
  -2   7   3   32.46    2.58
  -2   7   3   35.05    2.48
  -2   7   3   35.29    2.62
  -2   7   3   32.56    2.39
   1  -7  -3  103.99    7.25
   1  -7  -3  131.49    7.03
   1  -7  -3  124.66    7.13
   1  -7  -3  120.24    7.01
  -1   7   3  104.19    7.09
  -1   7   3  116.90    7.34
  -1   7   3  118.46    7.16
  -1   7   3  104.51    7.47
  -1   7   3  116.87    7.03
  -1   7   3  104.68    7.19
   0  -7  -3 1090.95   60.52
   0  -7  -3 1067.21   60.62
   0  -7  -3 1072.99   60.41
   0  -7  -3 1051.45   60.34
   0  -7  -3  975.74   60.65
   0   7   3  994.12   60.39
   0   7   3  968.02   60.69
   0   7   3  965.10   60.47
   0   7   3  999.33   60.42
   0   7   3  984.32   60.66
   0   7   3  977.24   60.44
  -1  -7  -3 1383.53   79.01
  -1  -7  -3 1466.29   79.00
  -1  -7  -3 1458.67   78.79
  -1  -7  -3 1290.12   79.07
  -1  -7  -3 1164.98   79.09
  -1  -7  -3 1315.60   79.04
  -1  -7  -3 1379.82   78.97
   1   7   3 1356.62   78.92
   1   7   3 1300.13   78.86
   1   7   3 1212.72   79.13
   1   7   3 1247.97   78.94
   1   7   3 1286.82   79.12
   1   7   3 1360.28   78.89
   1   7   3 1317.29   78.92
  -2  -7  -3  134.75    8.80
  -2  -7  -3  137.49    8.98
  -2  -7  -3  135.27    8.92
  -2  -7  -3  160.00    8.86
  -2  -7  -3  134.87    8.91
  -2  -7  -3  143.98    8.93
   2   7   3  139.71    8.70
   2   7   3  148.45    8.72
   2   7   3  152.90    9.01
   2   7   3  144.04    9.02
   2   7   3  153.18    8.73
  -3  -7  -3  505.58   34.36
  -3  -7  -3  601.30   34.32
  -3  -7  -3  538.61   34.42
  -3  -7  -3  570.13   34.43
  -3  -7  -3  564.25   34.42
  -3  -7  -3  586.24   34.32
   3   7   3  610.63   34.15
   3   7   3  581.62   34.48
   3   7   3  532.53   34.12
   3   7   3  607.85   34.19
   3   7   3  600.54   34.28
  -4  -7  -3  190.01   11.68
  -4  -7  -3  166.50   11.67
  -4  -7  -3  194.09   11.75
  -4  -7  -3  192.41   11.84
  -4  -7  -3  207.32   11.74
  -4  -7  -3  195.76   11.89
  -4  -7  -3  170.18   11.83
  -4  -7  -3  165.33   11.81
   4   7   3  200.70   11.49
   4   7   3  219.76   11.73
   4   7   3  204.70   11.51
   4   7   3  198.62   11.98
  -5  -7  -3  550.67   31.94
  -5  -7  -3  515.47   31.92
  -5  -7  -3  486.99   31.66
  -5  -7  -3  511.04   31.93
  -5  -7  -3  518.04   31.86
  -5  -7  -3  542.05   31.78
  -5  -7  -3  522.20   31.79
  -5  -7  -3  570.39   31.76
   5   7   3  538.47   31.62
   5   7   3  544.73   31.50
   5   7   3  493.70   32.36
   5   7   3  530.28   31.50
   5   7   3  549.53   31.82
  -6  -7  -3    1.25    0.76
  -6  -7  -3    1.15    0.85
  -6  -7  -3    0.11    0.57
  -6  -7  -3   -0.36    0.73
  -6  -7  -3    1.26    1.17
  -6  -7  -3    1.44    0.82
   6   7   3    0.70    0.41
   6   7   3    0.98    0.35
   6   7   3    0.93    1.05
  -7  -7  -3   32.26    2.66
  -7  -7  -3   28.71    2.42
  -7  -7  -3   32.28    2.56
  -7  -7  -3   27.91    2.52
   7   7   3   31.62    2.06
   7   7   3   30.52    2.12
   7   7   3   30.06    2.21
  -8  -7  -3  135.47    7.88
  -8  -7  -3  121.74    7.75
  -8  -7  -3  118.45    7.63
  -8  -7  -3  115.82    7.81
   8   7   3  122.80    7.55
   8   7   3  120.69    7.50
  -9  -7  -3  117.77    7.35
  -9  -7  -3  104.87    7.36
   9   7   3  125.31    7.17
   9   7   3  118.50    7.39
   5  -8  -3  250.08   15.49
   5  -8  -3  281.27   15.58
  -5   8   3  241.78   15.51
  -5   8   3  257.88   15.57
   4  -8  -3  419.61   25.67
   4  -8  -3  454.54   25.71
  -4   8   3  451.05   25.96
  -4   8   3  413.37   25.62
  -4   8   3  409.94   25.74
  -4   8   3  424.14   25.76
   3  -8  -3   30.91    2.07
   3  -8  -3   28.91    2.05
  -3   8   3   26.53    2.13
  -3   8   3   29.78    2.04
  -3   8   3   29.74    2.16
  -3   8   3   27.23    2.48
  -3   8   3   29.96    2.99
   2  -8  -3  108.84    6.06
   2  -8  -3   97.49    6.29
  -2   8   3   96.26    6.13
  -2   8   3   86.68    6.43
  -2   8   3  101.43    6.34
  -2   8   3   97.71    6.40
  -2   8   3   95.15    6.05
  -2   8   3   88.66    6.22
  -2   8   3   96.86    6.24
   1  -8  -3  245.28   14.51
   1  -8  -3  251.11   14.46
   1  -8  -3  258.12   14.61
   1  -8  -3  232.30   14.77
  -1   8   3  235.02   14.55
  -1   8   3  238.62   14.65
  -1   8   3  224.49   14.57
  -1   8   3  228.65   14.84
  -1   8   3  249.10   14.51
   0  -8  -3  314.07   17.54
   0  -8  -3  284.68   17.81
   0  -8  -3  324.41   17.79
   0  -8  -3  262.07   17.89
   0   8   3  298.08   17.97
   0   8   3  295.30   17.67
   0   8   3  286.68   17.63
   0   8   3  290.01   17.74
   0   8   3  284.12   17.70
  -1  -8  -3    1.10    0.79
  -1  -8  -3    0.94    0.51
  -1  -8  -3    1.81    0.35
  -1  -8  -3    1.63    0.72
  -1  -8  -3    0.73    0.54
  -1  -8  -3    0.89    0.46
  -1  -8  -3    0.43    0.53
   1   8   3    1.77    0.52
   1   8   3    1.58    0.56
   1   8   3    3.06    1.42
   1   8   3    2.85    0.56
   1   8   3    1.09    0.78
   1   8   3    2.61    0.95
  -2  -8  -3  176.43   10.41
  -2  -8  -3  185.79   10.44
  -2  -8  -3  148.72   10.53
  -2  -8  -3  173.67   10.54
  -2  -8  -3  171.08   10.50
   2   8   3  167.10   10.25
   2   8   3  162.79   10.26
   2   8   3  169.83   10.58
   2   8   3  174.68   10.29
   2   8   3  165.49   10.74
  -3  -8  -3  242.30   14.61
  -3  -8  -3  219.11   14.60
  -3  -8  -3  224.00   14.58
  -3  -8  -3  242.44   14.61
  -3  -8  -3  262.59   14.51
  -3  -8  -3  208.52   14.52
  -3  -8  -3  257.81   14.47
  -3  -8  -3  221.20   14.46
   3   8   3  247.18   14.67
   3   8   3  232.03   14.80
   3   8   3  247.34   14.29
   3   8   3  252.52   14.32
  -4  -8  -3   43.66    2.90
  -4  -8  -3   33.35    2.61
  -4  -8  -3   41.02    2.83
  -4  -8  -3   34.67    2.69
  -4  -8  -3   37.98    2.85
  -4  -8  -3   42.98    2.68
  -4  -8  -3   37.48    2.86
  -4  -8  -3   34.40    2.83
   4   8   3   36.86    2.40
   4   8   3   34.94    3.02
  -5  -8  -3   49.43    3.05
  -5  -8  -3   41.43    3.03
  -5  -8  -3   51.27    3.33
  -5  -8  -3   46.14    3.27
  -5  -8  -3   44.04    3.09
  -5  -8  -3   38.40    3.31
  -5  -8  -3   44.09    3.16
  -5  -8  -3   35.74    3.17
   5   8   3   43.89    2.97
  -6  -8  -3  229.12   13.12
  -6  -8  -3  194.32   12.91
  -6  -8  -3  202.05   12.80
  -6  -8  -3  215.75   13.26
  -6  -8  -3  179.93   12.88
   6   8   3  214.28   12.51
   6   8   3  225.14   12.68
  -7  -8  -3    8.28    1.47
  -7  -8  -3    6.70    1.17
  -7  -8  -3    5.88    1.59
  -7  -8  -3    6.23    1.38
  -7  -8  -3    7.89    1.18
   7   8   3    6.95    1.23
  -8  -8  -3  300.71   18.50
  -8  -8  -3  338.91   18.63
  -8  -8  -3  292.57   18.66
  -8  -8  -3  339.28   18.71
   8   8   3  261.00   18.49
  -9  -8  -3   31.90    2.66
  -9  -8  -3   36.32    2.64
  -9  -8  -3   33.87    2.60
   5  -9  -3  142.11    8.14
  -5   9   3  124.66    8.11
   4  -9  -3  315.71   19.92
  -4   9   3  341.77   20.00
  -4   9   3  337.58   19.93
   3  -9  -3   30.43    2.00
   3  -9  -3   28.48    2.15
  -3   9   3   26.93    2.27
  -3   9   3   28.27    2.10
  -3   9   3   29.48    2.14
  -3   9   3   27.15    1.98
   2  -9  -3    2.97    0.53
   2  -9  -3    2.79    1.22
   2  -9  -3    4.77    0.77
  -2   9   3    3.82    0.81
  -2   9   3    3.06    0.67
  -2   9   3    3.59    1.20
  -2   9   3    4.60    0.83
  -2   9   3    5.08    0.87
   1  -9  -3  840.33   53.75
   1  -9  -3  901.25   53.82
   1  -9  -3 1001.65   53.66
   1  -9  -3 1016.91   54.09
  -1   9   3  814.81   54.14
  -1   9   3  894.64   53.74
  -1   9   3  912.45   53.80
  -1   9   3  889.66   53.81
  -1   9   3  841.23   53.88
  -1   9   3  891.44   53.85
   0  -9  -3  206.34   10.93
   0  -9  -3  194.89   11.21
   0  -9  -3  175.40   11.37
   0  -9  -3  196.72   11.22
   0   9   3  184.50   11.06
   0   9   3  170.10   11.08
   0   9   3  161.35   11.12
   0   9   3  165.55   11.45
  -1  -9  -3  135.72    9.29
  -1  -9  -3  146.28    9.42
  -1  -9  -3  145.43    9.18
  -1  -9  -3  163.08    9.25
  -1  -9  -3  171.91    9.26
   1   9   3  145.51    9.14
   1   9   3  138.91    9.45
   1   9   3  149.62    9.05
   1   9   3  140.92    9.07
  -2  -9  -3   65.60    4.39
  -2  -9  -3   69.17    4.45
  -2  -9  -3   66.10    4.21
  -2  -9  -3   64.10    4.17
  -2  -9  -3   68.02    4.44
  -2  -9  -3   52.82    4.16
   2   9   3   61.97    4.07
   2   9   3   65.93    4.04
   2   9   3   61.53    4.08
   2   9   3   63.14    4.57
  -3  -9  -3  167.74   10.35
  -3  -9  -3  167.93   10.52
  -3  -9  -3  172.96   10.58
  -3  -9  -3  170.50   10.40
  -3  -9  -3  182.90   10.41
  -3  -9  -3  183.66   10.54
  -3  -9  -3  157.42   10.54
   3   9   3  165.02   10.22
   3   9   3  168.11   10.19
   3   9   3  159.88   10.23
   3   9   3  157.27   10.64
  -4  -9  -3  165.68   11.65
  -4  -9  -3  168.21   11.79
  -4  -9  -3  183.46   12.32
  -4  -9  -3  219.08   11.93
  -4  -9  -3  201.85   11.89
  -4  -9  -3  212.85   11.71
  -4  -9  -3  164.61   11.76
   4   9   3  211.75   11.48
   4   9   3  188.83   12.07
  -5  -9  -3  180.82   10.74
  -5  -9  -3  154.17   10.57
  -5  -9  -3  188.30   10.77
  -5  -9  -3  189.37   10.57
  -5  -9  -3  169.94   10.85
  -5  -9  -3  146.21   10.61
  -5  -9  -3  170.65   10.51
  -6  -9  -3  251.26   15.74
  -6  -9  -3  243.50   15.36
  -6  -9  -3  246.52   15.35
  -6  -9  -3  248.31   15.24
  -6  -9  -3  264.59   15.18
  -6  -9  -3  243.88   15.33
  -7  -9  -3   43.68    3.19
  -7  -9  -3   42.37    3.19
  -7  -9  -3   42.22    3.18
  -7  -9  -3   43.82    2.97
  -7  -9  -3   41.11    3.18
  -8  -9  -3    6.12    1.24
  -8  -9  -3    6.80    1.18
  -8  -9  -3    7.10    1.34
  -9  -9  -3    8.99    1.95
  -9  -9  -3   11.16    2.27
   4 -10  -3   14.06    1.52
  -4  10   3   19.22    1.42
   3 -10  -3    9.67    0.88
   3 -10  -3    9.06    1.64
  -3  10   3    8.19    1.27
  -3  10   3   10.14    1.01
  -3  10   3    7.93    1.36
  -3  10   3   11.26    2.09
   2 -10  -3   29.79    1.81
   2 -10  -3   27.54    2.09
  -2  10   3   24.71    2.10
  -2  10   3   27.82    1.92
  -2  10   3   25.02    2.12
  -2  10   3   25.78    2.03
   1 -10  -3  359.03   19.91
   1 -10  -3  303.34   20.25
   1 -10  -3  351.72   20.19
   1 -10  -3  322.45   20.08
  -1  10   3  351.74   20.04
  -1  10   3  325.05   20.11
  -1  10   3  299.72   20.11
  -1  10   3  352.29   20.10
   0 -10  -3   73.01    4.82
   0 -10  -3   86.62    5.26
   0 -10  -3   79.22    5.10
   0  10   3   68.00    4.83
   0  10   3   72.98    4.94
   0  10   3   90.33    7.30
   0  10   3   70.77    4.70
   0  10   3   66.07    4.91
   0  10   3   74.06    4.77
  -1 -10  -3  294.35   18.48
  -1 -10  -3  325.81   18.49
  -1 -10  -3  302.96   18.68
   1  10   3  299.43   18.84
   1  10   3  307.59   18.31
   1  10   3  298.29   18.41
   1  10   3  301.94   18.34
  -2 -10  -3  186.78   11.02
  -2 -10  -3  169.59   10.73
  -2 -10  -3  159.02   10.74
  -2 -10  -3  184.18   10.80
   2  10   3  184.48   10.61
   2  10   3  169.68   11.23
   2  10   3  168.08   10.66
   2  10   3  174.12   10.60
  -3 -10  -3  113.65    7.21
  -3 -10  -3  114.97    7.03
  -3 -10  -3  101.24    7.18
  -3 -10  -3  118.70    7.05
  -3 -10  -3  116.56    6.99
   3  10   3  107.18    6.87
   3  10   3  104.67    7.74
   3  10   3  111.89    6.82
   3  10   3  110.53    6.89
  -4 -10  -3   29.99    2.65
  -4 -10  -3   27.29    2.44
  -4 -10  -3   33.67    2.33
  -4 -10  -3   30.92    2.31
  -4 -10  -3   27.84    2.37
   4  10   3   32.97    2.15
  -5 -10  -3  140.47    9.10
  -5 -10  -3  155.16    9.23
  -5 -10  -3  150.05    9.32
  -5 -10  -3  143.41    9.28
  -5 -10  -3  148.15    9.13
  -6 -10  -3   14.25    1.42
  -6 -10  -3   10.40    1.56
  -6 -10  -3   11.49    1.79
  -6 -10  -3   14.00    1.64
  -7 -10  -3   26.67    2.39
  -7 -10  -3   27.39    2.13
  -8 -10  -3    0.20    1.05
  -8 -10  -3   -1.65    1.00
  -8 -10  -3    0.92    1.14
   3 -11  -3  191.11   12.07
  -3  11   3  206.07   11.99
   2 -11  -3  515.64   31.36
  -2  11   3  529.78   31.29
   1 -11  -3   27.30    2.13
   1 -11  -3   26.26    2.35
  -1  11   3   26.82    2.03
  -1  11   3   27.36    1.94
  -1  11   3   28.41    2.11
   0 -11  -3   13.19    1.44
   0 -11  -3   14.87    1.63
   0 -11  -3   11.63    1.32
   0  11   3   14.10    1.42
   0  11   3   15.11    1.50
  -1 -11  -3   33.72    2.35
  -1 -11  -3   30.61    2.55
  -1 -11  -3   27.31    2.34
   1  11   3   29.74    2.21
   1  11   3   35.20    2.39
   1  11   3   31.22    2.28
  -2 -11  -3   36.59    2.80
  -2 -11  -3   39.94    2.80
  -2 -11  -3   42.03    3.04
   2  11   3   40.03    2.68
   2  11   3   40.59    2.68
   2  11   3   34.53    2.82
   2  11   3   37.57    2.91
  -3 -11  -3   16.02    1.51
  -3 -11  -3   12.14    1.57
  -3 -11  -3   12.39    1.65
   3  11   3   15.49    1.99
   3  11   3   19.00    1.51
   3  11   3   18.58    1.66
  -4 -11  -3    1.44    0.90
  -4 -11  -3    2.06    0.79
  -4 -11  -3    1.53    0.75
  -4 -11  -3    1.93    0.72
   4  11   3    1.47    0.80
  -5 -11  -3   33.26    2.40
  -5 -11  -3   27.15    2.27
  -6 -11  -3   23.90    2.25
  -6 -11  -3   20.92    2.55
  -7 -11  -3   86.28    5.30
  -7 -11  -3   68.08    4.96
  -2  12   3   25.60    1.89
   1 -12  -3   10.86    1.45
  -1  12   3   13.42    1.19
  -1  12   3   12.31    1.09
   0 -12  -3   -0.64    0.77
   0 -12  -3    0.66    0.74
   0  12   3    0.31    0.81
   0  12   3    0.71    0.50
  -1 -12  -3    0.17    0.74
  -1 -12  -3    0.20    0.68
  -1 -12  -3    0.44    0.52
   1  12   3    0.05    0.67
   1  12   3    0.63    0.53
   1  12   3    1.76    0.75
  -2 -12  -3   43.50    3.11
  -2 -12  -3   43.08    3.01
  -2 -12  -3   43.86    2.91
   2  12   3   42.47    2.83
   2  12   3   43.05    2.91
   2  12   3   37.90    3.12
  -3 -12  -3  202.71   12.00
  -3 -12  -3  187.71   11.84
  -3 -12  -3  201.91   11.84
   3  12   3  182.34   11.79
  -4 -12  -3   26.26    2.06
  -4 -12  -3   22.19    2.35
  -4 -12  -3   24.93    1.91
  -5 -12  -3    8.44    1.20
  -5 -12  -3    6.44    1.18
  -5 -12  -3    6.26    1.14
  -6 -12  -3    1.02    1.35
   0  13   3  317.69   18.99
  -1 -13  -3    7.47    1.29
   1  13   3    8.76    0.98
   1  13   3    6.00    1.21
  -2 -13  -3   30.40    2.07
  -2 -13  -3   30.91    2.25
  -2 -13  -3   23.51    2.76
  -3 -13  -3   11.10    1.25
  -3 -13  -3    8.93    1.08
   3  13   3    9.08    1.46
  -4 -13  -3  184.21   10.23
  -4 -13  -3  147.54   10.06
  -5 -13  -3   10.60    1.50
  -4 -12   4  260.90   14.61
  -4 -12   4  218.04   14.62
   3  12  -4   -0.23    1.10
  -3 -12   4    0.46    1.15
  -3 -12   4    1.29    0.85
  -3 -12   4    0.19    0.87
   2  12  -4  109.56    6.82
   2  12  -4  101.71    7.04
  -2 -12   4  111.71    6.97
  -2 -12   4  111.20    7.24
  -2 -12   4  112.45    6.89
   1  12  -4   -0.49    0.72
   1  12  -4    1.99    1.20
  -1 -12   4    0.75    1.06
  -1 -12   4    1.00    0.95
   0  12  -4    2.88    0.77
   0  12  -4    1.30    1.17
   0 -12   4    0.70    1.29
  -6 -11   4  623.62   37.19
  -6 -11   4  615.24   37.14
  -5 -11   4  330.73   19.43
  -5 -11   4  333.54   19.39
  -5 -11   4  293.84   19.41
   4  11  -4   11.33    1.46
  -4 -11   4   13.40    1.79
  -4 -11   4   10.79    1.92
  -4 -11   4   12.78    1.60
   3  11  -4   39.78    3.35
   3  11  -4   43.46    3.22
  -3 -11   4   44.18    3.17
  -3 -11   4   46.01    3.66
  -3 -11   4   45.59    3.32
   2  11  -4    5.52    1.11
   2  11  -4    8.87    1.29
  -2 -11   4    7.59    1.47
  -2 -11   4    7.26    1.38
  -2 -11   4    5.99    1.13
   1  11  -4    6.88    1.15
   1  11  -4    7.07    1.19
   1  11  -4    6.23    1.10
  -1 -11   4    8.50    1.29
  -1 -11   4   10.37    1.45
  -1 -11   4    7.45    1.76
   0  11  -4   15.12    1.68
   0  11  -4   14.70    1.75
   0  11  -4   14.51    1.42
   0 -11   4   10.25    2.02
   0 -11   4   13.37    1.97
  -1  11  -4   21.49    1.76
  -1  11  -4   18.94    1.89
  -1  11  -4   21.71    2.26
   1 -11   4   19.95    2.33
  -2  11  -4   26.20    2.24
  -2  11  -4   28.85    2.15
  -7 -10   4   34.75    2.84
  -7 -10   4   39.46    2.47
  -7 -10   4   36.78    3.11
  -6 -10   4  733.73   41.42
  -6 -10   4  673.56   41.64
  -6 -10   4  691.04   41.69
  -6 -10   4  676.79   41.74
   5  10  -4  179.73   12.14
  -5 -10   4  228.67   12.06
  -5 -10   4  205.80   12.44
  -5 -10   4  210.60   12.37
  -5 -10   4  170.10   12.32
   4  10  -4  124.74    7.24
   4  10  -4  126.05    7.27
  -4 -10   4  105.63    7.45
  -4 -10   4  111.81    7.84
  -4 -10   4  114.71    7.55
  -4 -10   4  117.03    7.55
   3  10  -4    4.57    1.86
   3  10  -4    7.73    1.25
   3  10  -4    6.96    1.00
  -3 -10   4    5.08    1.44
  -3 -10   4    8.34    1.45
  -3 -10   4    7.37    1.44
   2  10  -4   79.16    6.20
   2  10  -4   89.89    5.40
   2  10  -4   87.58    5.46
   2  10  -4   85.14    5.29
  -2 -10   4   91.77    6.12
  -2 -10   4   88.33    6.08
  -2 -10   4   77.40    5.59
   1  10  -4    4.27    1.44
   1  10  -4    5.06    0.80
   1  10  -4    6.97    1.12
  -1 -10   4    5.50    1.01
  -1 -10   4    7.10    1.23
  -1 -10   4    4.17    1.30
   0  10  -4  282.99   17.37
   0  10  -4  288.20   17.44
   0  10  -4  288.87   17.30
   0  10  -4  241.46   17.92
   0 -10   4  300.71   17.53
   0 -10   4  295.21   17.44
   0 -10   4  307.56   17.92
  -1  10  -4    1.06    0.64
  -1  10  -4    1.57    0.90
  -1  10  -4    1.58    0.84
   1 -10   4    1.57    1.16
   1 -10   4    1.11    1.10
  -2  10  -4   44.25    3.04
  -2  10  -4   45.59    3.38
  -2  10  -4   44.27    3.16
  -3  10  -4   21.07    2.00
  -3  10  -4   27.96    2.12
  -7  -9   4  165.89    9.67
  -7  -9   4  157.06   10.09
  -7  -9   4  154.49    9.95
   6   9  -4  286.43   17.66
  -6  -9   4  265.78   17.99
  -6  -9   4  308.88   18.22
  -6  -9   4  315.50   17.75
   5   9  -4   69.77    4.38
  -5  -9   4   71.57    5.02
  -5  -9   4   72.77    4.45
  -5  -9   4   64.85    4.76
   4   9  -4    0.76    0.61
   4   9  -4    1.40    0.59
   4   9  -4    0.82    0.74
   4   9  -4    1.61    1.79
  -4  -9   4    1.21    0.89
  -4  -9   4    1.22    2.19
  -4  -9   4   -0.48    0.85
  -4  -9   4    0.01    0.81
  -4  -9   4    2.51    1.41
  -4  -9   4    0.81    0.60
   3   9  -4   99.06    7.02
   3   9  -4   96.06    6.07
   3   9  -4   97.57    6.16
   3   9  -4   99.31    6.20
  -3  -9   4  106.37    6.20
  -3  -9   4   92.03    6.83
  -3  -9   4  104.70    6.64
  -3  -9   4   99.44    6.62
  -3  -9   4  106.34    6.56
   2   9  -4 1113.45   63.51
   2   9  -4 1025.65   65.29
   2   9  -4 1045.92   63.54
   2   9  -4 1089.98   63.40
  -2  -9   4 1091.19   63.81
  -2  -9   4 1052.28   63.86
  -2  -9   4 1080.64   63.78
  -2  -9   4 1019.75   64.12
   1   9  -4  132.51    8.28
   1   9  -4  150.93    8.44
   1   9  -4  142.92    8.48
  -1  -9   4  139.31    8.66
  -1  -9   4  132.69    9.04
  -1  -9   4  123.03    8.69
   0   9  -4   68.80    4.83
   0   9  -4   79.26    5.07
   0   9  -4   77.80    4.97
   0  -9   4   81.28    5.18
   0  -9   4   88.11    5.31
   0  -9   4   75.81    5.58
  -1   9  -4  110.05    7.77
  -1   9  -4  129.61    7.91
  -1   9  -4  126.25    8.04
  -1   9  -4  125.72    7.99
   1  -9   4  135.40    8.14
   1  -9   4  133.97    8.04
   1  -9   4  129.95    7.86
   1  -9   4  130.15    8.49
  -2   9  -4   22.08    2.16
  -2   9  -4   24.39    2.09
  -2   9  -4   25.46    1.94
   2  -9   4   23.25    2.55
   2  -9   4   24.30    1.95
  -3   9  -4   89.73    5.90
  -3   9  -4   91.01    5.56
  -3   9  -4   88.01    5.66
   3  -9   4   88.88    5.55
   3  -9   4   80.56    6.56
  -4   9  -4    3.44    0.86
   4  -9   4    5.01    0.82
  -8  -8   4    0.58    1.59
  -8  -8   4    0.65    1.05
  -8  -8   4    1.06    0.59
   7   8  -4   60.68    3.77
   7   8  -4   61.04    3.70
  -7  -8   4   58.43    4.21
  -7  -8   4   56.62    3.85
  -7  -8   4   63.97    4.60
   6   8  -4   59.73    3.27
   6   8  -4   53.52    3.32
  -6  -8   4   48.49    3.46
  -6  -8   4   53.85    3.49
  -6  -8   4   42.95    3.93
  -6  -8   4   55.39    3.85
  -6  -8   4   52.61    4.06
   5   8  -4   93.63    5.47
   5   8  -4   97.34    5.49
  -5  -8   4   89.03    5.67
  -5  -8   4   80.95    5.65
  -5  -8   4   87.20    6.01
  -5  -8   4   87.43    6.34
  -5  -8   4   90.85    6.24
  -5  -8   4   94.19    5.99
   4   8  -4  281.54   16.83
   4   8  -4  294.05   17.64
   4   8  -4  287.19   16.79
  -4  -8   4  267.71   17.22
  -4  -8   4  289.23   16.98
  -4  -8   4  292.18   17.46
  -4  -8   4  294.95   16.95
  -4  -8   4  261.20   17.40
  -4  -8   4  266.21   17.28
  -4  -8   4  267.42   17.18
   3   8  -4  585.29   34.93
   3   8  -4  584.58   34.95
   3   8  -4  576.00   35.67
  -3  -8   4  580.37   35.36
  -3  -8   4  566.78   35.31
  -3  -8   4  586.49   35.60
  -3  -8   4  562.06   35.30
  -3  -8   4  642.62   35.53
   2   8  -4  112.50    8.22
   2   8  -4  126.50    7.49
   2   8  -4  130.21    7.56
   2   8  -4  124.93    7.59
  -2  -8   4  120.44    8.21
  -2  -8   4  125.79    7.99
  -2  -8   4  123.00    7.97
  -2  -8   4  130.86    7.61
  -2  -8   4  123.28    7.90
  -2  -8   4  122.77    7.96
   1   8  -4    1.09    0.33
   1   8  -4    1.32    0.51
  -1  -8   4   -0.09    0.82
  -1  -8   4    1.09    0.70
  -1  -8   4    0.69    0.94
  -1  -8   4    0.30    0.74
   0   8  -4    0.37    0.48
   0   8  -4    0.56    0.51
   0   8  -4   -0.40    0.36
   0  -8   4    0.52    0.62
   0  -8   4    0.32    0.79
   0  -8   4    0.68    0.73
   0  -8   4    0.35    0.88
  -1   8  -4  149.24    8.56
  -1   8  -4  143.34    8.63
  -1   8  -4  133.59    8.61
  -1   8  -4  128.65    8.41
   1  -8   4  138.81    8.74
   1  -8   4  138.27    9.10
  -2   8  -4  186.80   12.44
  -2   8  -4  198.81   12.66
  -2   8  -4  213.50   12.72
  -2   8  -4  214.92   12.57
  -2   8  -4  221.70   12.73
   2  -8   4  205.34   12.74
   2  -8   4  200.08   13.05
   2  -8   4  208.09   12.60
  -3   8  -4   16.91    1.83
  -3   8  -4   13.89    1.46
  -3   8  -4   14.94    1.59
  -3   8  -4   12.48    1.97
   3  -8   4   13.78    1.54
   3  -8   4   14.49    2.28
  -4   8  -4   54.12    3.66
  -4   8  -4   54.08    3.71
  -4   8  -4   47.67    4.08
   4  -8   4   56.66    3.62
  -5   8  -4  120.60    8.00
  -5   8  -4  127.66    7.98
   5  -8   4  126.48    7.73
  -8  -7   4    8.30    1.51
  -8  -7   4   10.88    1.85
  -8  -7   4    8.54    1.05
   7   7  -4  231.62   13.45
   7   7  -4  226.05   13.44
  -7  -7   4  232.03   13.65
  -7  -7   4  228.82   14.17
  -7  -7   4  203.93   13.84
   6   7  -4  101.46    6.88
   6   7  -4  111.88    6.46
   6   7  -4  111.65    6.46
  -6  -7   4   99.65    7.29
  -6  -7   4  107.33    7.25
  -6  -7   4  104.08    6.68
  -6  -7   4   99.81    6.91
  -6  -7   4  102.43    7.00
  -6  -7   4  120.80    6.85
   5   7  -4    9.25    0.73
   5   7  -4    9.46    1.36
   5   7  -4    7.20    1.70
  -5  -7   4    8.54    1.51
  -5  -7   4    9.00    1.11
  -5  -7   4    7.66    1.08
  -5  -7   4    9.09    1.72
  -5  -7   4    9.47    1.57
  -5  -7   4    8.61    1.33
   4   7  -4    2.18    1.03
   4   7  -4    3.40    0.44
   4   7  -4    3.03    0.48
   4   7  -4    3.75    0.66
  -4  -7   4    1.95    0.65
  -4  -7   4    2.52    1.28
  -4  -7   4    2.43    0.76
  -4  -7   4    1.64    0.81
  -4  -7   4    3.01    0.61
  -4  -7   4    1.18    0.95
  -4  -7   4    3.83    1.09
   3   7  -4    4.02    0.53
   3   7  -4    3.78    1.34
   3   7  -4    3.90    0.70
   3   7  -4    3.67    0.52
   3   7  -4    3.89    0.47
  -3  -7   4    3.37    0.80
  -3  -7   4    5.58    0.87
  -3  -7   4    4.93    1.32
  -3  -7   4    3.72    0.89
  -3  -7   4    4.54    1.14
  -3  -7   4    3.53    0.68
  -3  -7   4    2.96    0.92
   2   7  -4   50.67    3.32
   2   7  -4   50.49    2.96
   2   7  -4   51.95    3.01
   2   7  -4   43.55    3.62
  -2  -7   4   47.49    3.42
  -2  -7   4   46.54    3.38
  -2  -7   4   46.61    3.65
  -2  -7   4   42.64    3.49
  -2  -7   4   48.00    3.09
  -2  -7   4   51.49    3.44
   1   7  -4   34.58    2.23
   1   7  -4   33.55    2.09
   1   7  -4   35.30    2.17
  -1  -7   4   31.89    2.48
  -1  -7   4   31.91    2.57
  -1  -7   4   32.34    2.23
  -1  -7   4   31.33    2.56
  -1  -7   4   30.10    2.74
  -1  -7   4   31.85    2.51
   0   7  -4    8.94    0.85
   0   7  -4   12.06    1.08
   0   7  -4   10.64    1.19
   0   7  -4   10.80    1.03
   0  -7   4    9.42    1.66
   0  -7   4    9.59    1.11
   0  -7   4   11.07    1.64
   0  -7   4   13.70    1.44
   0  -7   4   12.13    1.35
   0  -7   4   10.91    1.28
  -1   7  -4  193.31   11.70
  -1   7  -4  197.53   11.70
  -1   7  -4  189.41   11.75
   1  -7   4  182.93   12.18
   1  -7   4  201.32   11.92
   1  -7   4  190.94   11.87
   1  -7   4  187.87   11.97
   1  -7   4  195.83   11.83
  -2   7  -4    7.63    1.16
  -2   7  -4    6.10    1.18
  -2   7  -4    5.60    0.82
  -2   7  -4    7.42    1.56
  -2   7  -4   10.41    1.47
  -2   7  -4    7.85    1.03
   2  -7   4    8.68    1.66
   2  -7   4   11.90    1.94
   2  -7   4    5.34    1.18
   2  -7   4    6.79    1.26
   2  -7   4    6.46    1.12
  -3   7  -4   35.58    2.44
  -3   7  -4   33.33    2.59
  -3   7  -4   35.80    2.59
  -3   7  -4   35.99    2.99
  -3   7  -4   30.15    2.33
   3  -7   4   32.09    2.52
   3  -7   4   31.42    3.01
  -4   7  -4   81.24    4.98
  -4   7  -4   79.38    5.07
  -4   7  -4   73.28    5.20
  -4   7  -4   73.77    5.33
   4  -7   4   75.93    5.03
  -5   7  -4    7.05    1.18
  -5   7  -4    8.80    1.35
   5  -7   4    8.99    1.30
  -6   7  -4  464.07   28.51
  -6   7  -4  475.76   28.44
   6  -7   4  484.09   28.48
   8   6  -4   38.71    2.45
   8   6  -4   39.19    2.50
  -8  -6   4   36.88    3.10
  -8  -6   4   39.49    3.25
  -8  -6   4   45.10    2.71
  -8  -6   4   33.83    2.63
   7   6  -4   11.49    0.90
   7   6  -4    8.23    1.57
   7   6  -4    8.97    1.00
  -7  -6   4    9.00    1.56
  -7  -6   4   12.08    1.23
  -7  -6   4   10.95    1.88
   6   6  -4   41.70    2.54
   6   6  -4   39.42    3.04
   6   6  -4   39.16    4.04
   6   6  -4   43.00    2.55
  -6  -6   4   43.79    2.86
  -6  -6   4   42.11    3.49
  -6  -6   4   39.94    2.80
  -6  -6   4   36.18    3.00
  -6  -6   4   34.34    3.21
  -6  -6   4   39.63    3.52
   5   6  -4  105.25    7.02
   5   6  -4  112.74    6.85
   5   6  -4  102.81    7.49
   5   6  -4  111.96    6.85
  -5  -6   4  119.03    7.09
  -5  -6   4  121.72    7.30
  -5  -6   4  121.04    7.65
  -5  -6   4  115.86    7.30
  -5  -6   4  111.91    7.44
   4   6  -4   29.36    2.01
   4   6  -4   32.71    2.03
   4   6  -4   35.53    2.85
   4   6  -4   31.80    2.10
  -4  -6   4   34.50    2.54
  -4  -6   4   29.02    2.59
  -4  -6   4   34.72    2.28
  -4  -6   4   28.79    2.74
  -4  -6   4   26.22    2.85
  -4  -6   4   37.25    2.27
  -4  -6   4   31.27    2.45
   3   6  -4    4.98    1.21
   3   6  -4    4.70    0.48
   3   6  -4    4.63    0.48
   3   6  -4    5.94    1.20
   3   6  -4    5.76    0.47
  -3  -6   4    4.03    0.85
  -3  -6   4    4.25    1.05
  -3  -6   4    6.23    1.02
  -3  -6   4    7.67    1.08
   2   6  -4   40.24    2.38
   2   6  -4   37.70    2.20
   2   6  -4   31.40    2.76
   2   6  -4   34.93    2.17
   2   6  -4   34.82    2.17
  -2  -6   4   33.79    2.78
  -2  -6   4   35.99    2.33
  -2  -6   4   34.73    2.55
  -2  -6   4   33.66    2.69
  -2  -6   4   35.23    2.57
  -2  -6   4   31.14    2.31
  -2  -6   4   34.13    2.54
   1   6  -4  409.15   25.80
   1   6  -4  447.38   25.83
   1   6  -4  430.24   25.96
   1   6  -4  450.71   25.86
   1   6  -4  472.51   25.84
  -1  -6   4  451.09   26.05
  -1  -6   4  444.34   26.08
  -1  -6   4  447.43   26.17
  -1  -6   4  419.74   26.09
  -1  -6   4  450.89   25.88
  -1  -6   4  441.07   26.07
  -1  -6   4  375.45   25.87
  -1  -6   4  383.77   26.27
   0   6  -4   75.79    4.92
   0   6  -4   81.44    4.94
   0   6  -4   86.90    4.98
   0  -6   4   82.18    5.14
   0  -6   4   87.75    5.12
   0  -6   4   69.38    4.98
   0  -6   4   77.89    5.16
   0  -6   4   78.01    5.10
   0  -6   4   80.18    5.19
  -1   6  -4 1110.23   64.66
  -1   6  -4 1190.61   64.74
  -1   6  -4 1107.12   64.66
   1  -6   4 1137.06   64.73
   1  -6   4 1078.99   64.76
   1  -6   4 1093.55   64.84
   1  -6   4 1000.42   64.78
   1  -6   4  957.27   64.70
  -2   6  -4 1272.57   72.87
  -2   6  -4 1242.80   72.87
  -2   6  -4 1083.35   72.97
  -2   6  -4 1256.33   72.93
   2  -6   4 1270.61   73.32
   2  -6   4 1153.67   72.93
   2  -6   4 1216.08   73.00
   2  -6   4 1258.66   72.99
   2  -6   4 1241.74   72.93
  -3   6  -4 1537.46   84.14
  -3   6  -4 1313.00   84.24
  -3   6  -4 1457.90   84.14
  -3   6  -4 1267.17   84.00
  -3   6  -4 1435.82   84.20
  -3   6  -4 1481.83   84.26
   3  -6   4 1431.16   84.28
   3  -6   4 1441.15   84.54
   3  -6   4 1331.68   84.21
  -4   6  -4  188.45   11.39
  -4   6  -4  192.81   11.22
  -4   6  -4  191.88   11.37
  -4   6  -4  174.50   11.38
   4  -6   4  177.45   11.36
   4  -6   4  184.49   11.36
   4  -6   4  174.62   11.71
  -5   6  -4   26.00    2.29
  -5   6  -4   28.52    2.17
   5  -6   4   23.72    2.17
  -6   6  -4  339.45   21.16
  -6   6  -4  351.80   21.17
   6  -6   4  359.11   21.17
  -7   6  -4   13.49    1.53
   7  -6   4   15.25    1.71
   9   5  -4  211.94   11.62
  -9  -5   4  202.76   12.31
  -9  -5   4  168.12   11.76
   8   5  -4   87.49    5.25
   8   5  -4   85.36    5.21
  -8  -5   4   83.28    5.41
  -8  -5   4   79.81    5.66
  -8  -5   4   82.61    5.95
  -8  -5   4   95.97    5.45
   7   5  -4  256.36   16.63
   7   5  -4  277.94   16.26
   7   5  -4  252.71   16.56
   7   5  -4  272.89   16.24
  -7  -5   4  272.51   16.63
  -7  -5   4  234.51   16.85
  -7  -5   4  312.52   16.50
  -7  -5   4  288.40   17.09
   6   5  -4    2.75    0.88
   6   5  -4    2.97    1.35
  -6  -5   4    2.51    0.73
  -6  -5   4    4.23    1.27
  -6  -5   4    3.84    0.89
  -6  -5   4    1.85    1.00
  -6  -5   4    2.49    0.71
   5   5  -4   57.48    5.28
   5   5  -4   61.09    4.05
   5   5  -4   56.85    4.43
   5   5  -4   60.87    3.87
  -5  -5   4   65.63    4.31
  -5  -5   4   64.68    4.43
  -5  -5   4   62.02    4.12
  -5  -5   4   67.85    4.29
  -5  -5   4   71.85    4.13
   4   5  -4  412.97   24.70
   4   5  -4  382.33   24.62
   4   5  -4  379.82   25.04
   4   5  -4  436.48   24.63
  -4  -5   4  439.09   25.02
  -4  -5   4  398.58   24.93
  -4  -5   4  411.59   24.81
  -4  -5   4  457.70   24.82
  -4  -5   4  430.17   25.26
  -4  -5   4  404.96   24.95
  -4  -5   4  389.52   24.81
   3   5  -4  188.05   10.34
   3   5  -4  168.40    9.71
   3   5  -4  158.70   10.03
   3   5  -4  155.16    9.70
   3   5  -4  173.70    9.72
  -3  -5   4  177.76   10.07
  -3  -5   4  162.84    9.86
  -3  -5   4  147.46   10.15
  -3  -5   4  156.57   10.21
  -3  -5   4  153.35    9.98
  -3  -5   4  144.43    9.84
  -3  -5   4  159.64   10.02
   2   5  -4  326.53   19.24
   2   5  -4  303.51   19.29
   2   5  -4  337.93   19.25
   2   5  -4  340.91   19.81
  -2  -5   4  327.95   19.51
  -2  -5   4  308.45   19.51
  -2  -5   4  293.08   19.38
  -2  -5   4  309.74   19.35
  -2  -5   4  323.69   19.66
  -2  -5   4  317.50   19.49
  -2  -5   4  359.97   19.37
   1   5  -4  392.07   22.46
   1   5  -4  386.43   22.36
   1   5  -4  372.24   22.35
   1   5  -4  369.47   22.35
   1   5  -4  386.09   22.37
  -1  -5   4  367.95   22.57
  -1  -5   4  340.35   22.57
  -1  -5   4  407.81   22.43
  -1  -5   4  346.38   22.43
  -1  -5   4  376.97   22.55
   0   5  -4   29.08    2.19
   0   5  -4   32.23    1.97
   0   5  -4   30.91    2.00
   0   5  -4   32.82    1.99
   0  -5   4   26.79    2.13
   0  -5   4   26.89    2.06
   0  -5   4   33.54    2.23
   0  -5   4   31.67    2.14
   0  -5   4   28.91    2.21
   0  -5   4   31.84    2.33
  -1   5  -4  211.58   12.11
  -1   5  -4  225.19   12.08
  -1   5  -4  177.42   12.22
  -1   5  -4  187.46   12.37
  -1   5  -4  209.12   12.07
   1  -5   4  204.61   12.23
   1  -5   4  203.48   12.12
   1  -5   4  202.88   12.19
   1  -5   4  190.02   12.14
   1  -5   4  187.67   12.16
  -2   5  -4  394.49   22.40
  -2   5  -4  391.91   22.41
  -2   5  -4  414.75   22.47
  -2   5  -4  355.70   22.52
  -2   5  -4  313.92   22.53
   2  -5   4  357.48   22.40
   2  -5   4  373.66   22.50
   2  -5   4  376.65   22.47
   2  -5   4  367.15   22.52
   2  -5   4  386.93   22.53
  -3   5  -4  103.81    6.05
  -3   5  -4  102.80    6.17
  -3   5  -4   89.85    6.19
  -3   5  -4   89.10    5.92
  -3   5  -4  103.71    6.06
   3  -5   4   95.12    6.16
   3  -5   4   94.04    6.17
  -4   5  -4  885.60   52.65
  -4   5  -4  941.31   52.56
  -4   5  -4  852.12   52.70
  -4   5  -4  948.56   52.72
  -4   5  -4  802.69   52.50
   4  -5   4  882.46   52.70
   4  -5   4  837.27   52.89
   4  -5   4  888.24   52.71
  -5   5  -4  410.17   22.68
  -5   5  -4  356.63   22.40
   5  -5   4  354.54   22.41
   5  -5   4  358.12   22.39
  -6   5  -4    1.08    0.81
  -6   5  -4    1.68    0.77
  -6   5  -4    1.70    1.48
  -7   5  -4   50.72    3.46
  -7   5  -4   52.34    3.47
   7  -5   4   52.16    3.57
   9   4  -4   55.93    3.08
  -9  -4   4   46.05    3.86
  -9  -4   4   45.38    3.89
   8   4  -4   43.10    2.62
   8   4  -4   41.45    2.56
  -8  -4   4   41.69    2.81
  -8  -4   4   40.77    3.11
  -8  -4   4   37.08    2.78
  -8  -4   4   39.38    3.43
   7   4  -4  486.24   32.00
   7   4  -4  532.81   31.75
   7   4  -4  512.84   32.04
  -7  -4   4  507.41   32.25
  -7  -4   4  559.71   31.94
  -7  -4   4  589.14   31.98
  -7  -4   4  533.12   32.08
   6   4  -4   26.01    1.76
   6   4  -4   24.37    2.16
   6   4  -4   27.55    1.75
   6   4  -4   24.43    2.69
   6   4  -4   24.93    2.19
  -6  -4   4   26.73    2.55
  -6  -4   4   21.44    2.50
  -6  -4   4   30.11    2.74
   5   4  -4   54.64    3.47
   5   4  -4   55.10    3.48
   5   4  -4   55.35    3.97
   5   4  -4   54.09    3.65
  -5  -4   4   52.83    3.73
  -5  -4   4   61.35    3.80
  -5  -4   4   54.37    3.84
  -5  -4   4   56.84    3.96
  -5  -4   4   60.57    3.70
   4   4  -4  556.78   33.83
   4   4  -4  544.84   32.83
   4   4  -4  533.56   33.18
   4   4  -4  545.63   32.91
   4   4  -4  543.37   32.83
  -4  -4   4  634.46   33.06
  -4  -4   4  543.00   33.14
  -4  -4   4  498.36   32.83
  -4  -4   4  554.84   33.10
  -4  -4   4  577.18   33.09
  -4  -4   4  543.59   33.01
  -4  -4   4  535.72   32.98
   3   4  -4   27.79    1.85
   3   4  -4   31.24    1.88
   3   4  -4   28.73    2.18
  -3  -4   4   29.96    2.17
  -3  -4   4   28.47    2.11
  -3  -4   4   28.46    1.92
  -3  -4   4   28.72    2.03
  -3  -4   4   35.23    2.06
  -3  -4   4   30.18    2.21
   2   4  -4   30.27    2.30
   2   4  -4   31.11    1.83
   2   4  -4   27.85    1.82
   2   4  -4   25.72    1.82
  -2  -4   4   28.54    1.97
  -2  -4   4   32.21    2.14
  -2  -4   4   30.85    2.15
  -2  -4   4   29.06    2.07
  -2  -4   4   32.14    2.33
   1   4  -4 1221.96   70.02
   1   4  -4 1270.42   70.04
  -1  -4   4 1114.17   70.15
  -1  -4   4 1155.50   70.32
  -1  -4   4 1140.58   70.11
  -1  -4   4 1160.35   70.20
   0   4  -4 1887.76  114.93
   0   4  -4 2145.14  114.97
   0   4  -4 2009.63  115.09
   0   4  -4 1670.87  115.04
   0  -4   4 1895.49  115.07
   0  -4   4 1954.24  115.12
   0  -4   4 1800.51  115.04
   0  -4   4 2152.73  115.18
   0  -4   4 1874.21  115.04
  -1   4  -4  610.97   33.30
  -1   4  -4  582.45   33.32
  -1   4  -4  575.40   33.28
  -1   4  -4  523.70   33.40
  -1   4  -4  503.26   33.38
   1  -4   4  579.49   33.39
   1  -4   4  564.45   33.38
   1  -4   4  549.33   33.41
   1  -4   4  541.25   33.36
   1  -4   4  546.01   33.31
  -2   4  -4  601.15   35.56
  -2   4  -4  613.27   35.60
  -2   4  -4  537.16   35.73
  -2   4  -4  584.68   35.67
  -2   4  -4  647.34   35.57
   2  -4   4  558.96   35.64
   2  -4   4  592.14   35.66
   2  -4   4  637.42   35.51
   2  -4   4  584.68   35.64
  -3   4  -4 1170.81   67.09
  -3   4  -4 1092.76   67.00
  -3   4  -4 1222.27   67.16
  -3   4  -4 1240.57   67.11
  -3   4  -4 1008.14   67.24
  -3   4  -4 1086.30   67.19
  -3   4  -4 1112.35   67.16
   3  -4   4 1128.02   67.09
   3  -4   4 1091.29   67.19
   3  -4   4 1097.69   67.17
  -4   4  -4    4.00    0.91
  -4   4  -4    3.11    0.75
  -4   4  -4    3.46    0.76
  -4   4  -4    4.16    0.73
  -4   4  -4    3.97    0.64
   4  -4   4    3.55    0.85
   4  -4   4    4.05    0.80
  -5   4  -4  178.22   11.05
   5  -4   4  173.48   11.20
   5  -4   4  181.27   10.91
  -6   4  -4   15.45    1.55
  -6   4  -4   14.59    1.60
   6  -4   4   15.60    1.83
   6  -4   4   14.24    1.82
   6  -4   4   13.49    1.61
  -7   4  -4   51.40    3.59
  -7   4  -4   45.94    4.05
  -7   4  -4   59.85    3.83
   7  -4   4   55.24    3.59
   7  -4   4   55.47    3.82
  -8   4  -4   12.69    1.34
   9   3  -4   22.07    1.37
  -9  -3   4   17.05    2.38
   8   3  -4   -0.16    0.47
   8   3  -4    0.30    0.37
  -8  -3   4    0.24    0.69
  -8  -3   4   -0.60    0.92
  -8  -3   4    0.85    0.67
   7   3  -4   26.65    2.09
   7   3  -4   27.68    2.53
   7   3  -4   26.07    1.88
   7   3  -4   27.93    2.46
  -7  -3   4   27.84    2.27
  -7  -3   4   30.00    2.13
  -7  -3   4   24.26    3.20
  -7  -3   4   26.93    2.12
   6   3  -4  138.42    9.29
   6   3  -4  142.46    8.77
   6   3  -4  125.25    9.23
   6   3  -4  138.58    8.82
   6   3  -4  143.15    9.03
   6   3  -4  150.67    8.76
  -6  -3   4  154.46    8.99
  -6  -3   4  139.79    9.21
  -6  -3   4  157.45    8.71
  -6  -3   4  135.70    8.92
  -6  -3   4  162.72    9.07
   5   3  -4  227.77   15.08
   5   3  -4  231.49   14.59
   5   3  -4  244.23   14.94
   5   3  -4  239.19   14.69
   5   3  -4  238.53   14.54
   5   3  -4  241.68   14.57
  -5  -3   4  254.08   14.71
  -5  -3   4  238.77   14.79
  -5  -3   4  249.92   14.78
  -5  -3   4  236.37   14.73
  -5  -3   4  245.06   14.88
  -5  -3   4  261.61   14.51
   4   3  -4    1.35    0.71
   4   3  -4    1.74    0.32
   4   3  -4    1.69    0.32
   4   3  -4    2.20    0.61
   4   3  -4    1.17    0.65
   4   3  -4    2.13    0.43
  -4  -3   4    0.62    0.48
  -4  -3   4    2.19    0.54
  -4  -3   4    1.56    0.48
  -4  -3   4    1.63    0.47
  -4  -3   4    1.02    0.59
  -4  -3   4    1.44    0.29
   3   3  -4 1376.32   86.83
   3   3  -4 1338.27   86.83
   3   3  -4 1615.73   87.43
  -3  -3   4 1523.17   86.97
  -3  -3   4 1585.06   87.09
  -3  -3   4 1493.75   87.01
  -3  -3   4 1365.76   86.93
  -3  -3   4 1493.92   86.85
  -3  -3   4 1347.18   86.96
   2   3  -4 1596.86   86.58
   2   3  -4 1357.76   86.07
  -2  -3   4 1387.77   86.23
   1   3  -4  607.04   34.28
   1   3  -4  552.00   34.27
   1   3  -4  597.04   34.29
   1   3  -4  585.83   34.67
  -1  -3   4  607.31   34.33
  -1  -3   4  542.73   34.38
  -1  -3   4  528.89   34.34
  -1  -3   4  558.47   34.43
  -1  -3   4  616.36   34.44
  -1  -3   4  563.78   34.55
   0   3  -4  150.49    8.59
   0   3  -4  153.78    8.70
   0   3  -4  152.87    8.59
   0  -3   4  129.20    8.69
   0  -3   4  128.81    8.63
   0  -3   4  147.10    8.74
   0  -3   4  132.38    8.67
   0  -3   4  161.48    8.76
   0  -3   4  133.35    8.68
  -1   3  -4 2399.75  158.11
  -1   3  -4 2500.40  158.15
   1  -3   4 2798.51  158.03
   1  -3   4 2660.05  158.03
   1  -3   4 3015.68  158.28
   1  -3   4 2571.60  158.12
   1  -3   4 2655.96  158.15
  -2   3  -4    4.64    0.75
  -2   3  -4    5.06    0.95
  -2   3  -4    5.48    0.65
  -2   3  -4    7.12    0.54
  -2   3  -4    6.25    0.71
  -2   3  -4    6.92    0.61
   2  -3   4    5.07    0.86
   2  -3   4    6.25    0.86
   2  -3   4    6.32    1.14
   2  -3   4    4.71    0.60
   2  -3   4    6.86    0.59
   2  -3   4    7.85    1.21
   2  -3   4    5.17    0.89
   2  -3   4    4.85    0.75
   2  -3   4    6.34    0.56
  -3   3  -4  371.09   22.52
  -3   3  -4  389.41   22.57
  -3   3  -4  348.85   22.61
  -3   3  -4  378.07   22.59
  -3   3  -4  383.28   22.45
  -3   3  -4  333.01   22.68
   3  -3   4  379.99   22.52
   3  -3   4  380.02   22.44
   3  -3   4  365.97   22.63
   3  -3   4  417.05   22.52
   3  -3   4  380.87   22.48
   3  -3   4  380.81   22.60
  -4   3  -4  176.40   10.07
  -4   3  -4  174.60   10.17
  -4   3  -4  155.72   10.16
  -4   3  -4  166.59   10.32
  -4   3  -4  164.47   10.14
  -4   3  -4  145.19   10.26
  -4   3  -4  167.80    9.98
   4  -3   4  159.47   10.06
   4  -3   4  166.44   10.02
   4  -3   4  182.97   10.12
   4  -3   4  162.07   10.14
   4  -3   4  154.85   10.19
   4  -3   4  170.62   10.03
  -5   3  -4    2.84    0.76
  -5   3  -4    1.54    0.71
   5  -3   4    1.65    0.87
   5  -3   4    2.85    0.78
   5  -3   4    2.45    0.65
   5  -3   4    2.03    0.69
   5  -3   4    1.22    0.84
   5  -3   4    0.96    0.74
  -6   3  -4  253.85   14.92
  -6   3  -4  228.16   14.95
   6  -3   4  233.36   14.95
   6  -3   4  252.56   14.80
   6  -3   4  262.48   14.92
   6  -3   4  238.05   15.04
  -7   3  -4    0.33    0.99
  -7   3  -4    1.37    0.83
  -7   3  -4    2.22    0.73
   7  -3   4    2.60    0.74
   7  -3   4    3.89    1.13
  -8   3  -4    1.58    0.63
   8  -3   4    1.21    0.79
   8  -3   4    1.57    1.42
   9   2  -4    1.31    0.37
  -9  -2   4    1.34    1.30
   8   2  -4   64.51    4.40
   8   2  -4   69.35    4.29
   8   2  -4   72.74    4.35
  -8  -2   4   68.74    4.51
  -8  -2   4   73.44    4.52
  -8  -2   4   69.18    4.65
   7   2  -4   34.52    3.03
   7   2  -4   33.16    2.93
   7   2  -4   37.58    2.59
   7   2  -4   36.51    2.52
  -7  -2   4   39.51    2.41
  -7  -2   4   39.13    2.72
  -7  -2   4   41.75    2.75
  -7  -2   4   40.10    2.82
   6   2  -4   21.65    2.04
   6   2  -4   24.67    1.84
   6   2  -4   25.11    2.12
   6   2  -4   25.94    1.69
   6   2  -4   24.34    1.73
   6   2  -4   23.33    2.45
  -6  -2   4   22.05    2.14
  -6  -2   4   27.81    1.61
  -6  -2   4   22.22    2.34
  -6  -2   4   19.53    1.90
  -6  -2   4   27.74    1.98
   5   2  -4  478.58   29.27
   5   2  -4  426.48   29.45
   5   2  -4  474.81   29.10
   5   2  -4  490.05   29.46
   5   2  -4  463.53   29.15
  -5  -2   4  541.94   29.09
  -5  -2   4  477.05   29.24
  -5  -2   4  562.98   29.32
  -5  -2   4  488.14   29.39
  -5  -2   4  469.49   29.22
   4   2  -4  158.75   11.07
   4   2  -4  181.66   11.23
   4   2  -4  180.60   11.05
   4   2  -4  175.71   10.94
   4   2  -4  185.42   10.95
   4   2  -4  191.47   11.25
  -4  -2   4  178.10   11.08
  -4  -2   4  186.28   11.19
  -4  -2   4  200.96   10.93
  -4  -2   4  173.52   11.06
  -4  -2   4  192.09   11.06
   3   2  -4 5415.51  317.39
  -3  -2   4 5571.54  317.55
  -3  -2   4 5028.54  317.34
   2   2  -4  274.74   16.23
   2   2  -4  250.64   16.20
   2   2  -4  301.64   16.63
   2   2  -4  256.79   16.21
  -2  -2   4  262.89   16.25
  -2  -2   4  259.79   16.29
  -2  -2   4  296.90   16.39
   1   2  -4  324.88   18.67
   1   2  -4  305.51   18.34
   1   2  -4  274.70   18.33
   1   2  -4  296.48   18.33
  -1  -2   4  289.03   18.45
  -1  -2   4  294.64   18.40
  -1  -2   4  284.97   18.45
  -1  -2   4  300.91   18.39
  -1  -2   4  354.76   18.43
  -1  -2   4  352.17   18.42
   0   2  -4 3223.09  217.65
   0   2  -4 3996.44  217.75
   0  -2   4 4001.79  217.78
   0  -2   4 3562.48  217.72
   0  -2   4 3593.23  217.73
   0  -2   4 3490.83  217.69
   0  -2   4 3810.09  217.73
   0  -2   4 3613.80  217.71
  -1   2  -4  364.58   21.06
  -1   2  -4  360.76   21.01
  -1   2  -4  342.81   21.19
  -1   2  -4  389.87   21.13
  -1   2  -4  319.11   21.10
   1  -2   4  343.01   21.06
   1  -2   4  352.47   21.06
   1  -2   4  395.43   21.18
   1  -2   4  337.96   21.02
   1  -2   4  318.66   21.08
  -2   2  -4 2274.53  133.19
  -2   2  -4 2106.97  133.28
  -2   2  -4 2063.14  133.21
   2  -2   4 2403.40  133.15
   2  -2   4 2298.29  133.18
   2  -2   4 2228.51  133.25
   2  -2   4 2327.21  133.13
   2  -2   4 2204.97  133.14
  -3   2  -4   21.93    1.80
  -3   2  -4   24.62    1.77
  -3   2  -4   23.08    1.91
  -3   2  -4   23.81    1.88
  -3   2  -4   22.77    1.70
   3  -2   4   24.99    1.67
   3  -2   4   27.14    1.88
   3  -2   4   26.00    1.69
   3  -2   4   27.15    1.63
   3  -2   4   24.33    1.74
  -4   2  -4  203.14   13.98
  -4   2  -4  216.31   13.77
  -4   2  -4  224.44   13.86
  -4   2  -4  245.79   13.87
  -4   2  -4  239.04   13.69
  -4   2  -4  192.69   13.94
  -4   2  -4  247.37   13.97
   4  -2   4  220.00   13.80
   4  -2   4  239.70   13.73
   4  -2   4  236.82   13.79
   4  -2   4  231.32   13.77
   4  -2   4  217.16   13.89
   4  -2   4  241.59   13.70
   4  -2   4  231.01   13.83
   4  -2   4  233.34   13.73
  -5   2  -4   84.07    5.02
  -5   2  -4   88.80    4.92
  -5   2  -4   76.51    5.02
   5  -2   4   77.05    4.98
   5  -2   4   76.90    4.80
   5  -2   4   74.92    4.90
   5  -2   4   73.19    5.11
   5  -2   4   80.50    4.86
   5  -2   4   75.66    4.86
   5  -2   4   69.55    4.97
  -6   2  -4   25.06    2.04
  -6   2  -4   21.87    2.65
  -6   2  -4   23.35    1.95
   6  -2   4   24.67    2.21
   6  -2   4   25.23    2.41
   6  -2   4   20.30    3.00
   6  -2   4   23.47    2.01
   6  -2   4   23.11    1.67
   6  -2   4   22.94    2.27
   6  -2   4   18.50    2.92
  -7   2  -4    9.17    1.50
  -7   2  -4    6.59    1.22
   7  -2   4    8.95    1.24
   7  -2   4   12.62    1.93
   7  -2   4    9.08    1.30
   7  -2   4    9.14    1.56
  -8   2  -4    4.35    0.82
   8  -2   4    5.51    1.87
   9   1  -4   55.02    3.22
  -9  -1   4   48.28    4.04
   8   1  -4  131.85    8.03
   8   1  -4  133.16    8.09
   8   1  -4  129.93    8.10
  -8  -1   4  137.18    8.34
   7   1  -4   91.41    5.81
   7   1  -4   94.13    5.77
   7   1  -4   83.22    6.03
  -7  -1   4  103.94    5.94
  -7  -1   4   88.22    5.90
  -7  -1   4   98.28    5.68
   6   1  -4   15.48    2.18
   6   1  -4   16.44    1.71
   6   1  -4   19.44    1.34
   6   1  -4   17.25    1.40
   6   1  -4   16.77    1.47
   6   1  -4   16.08    1.76
  -6  -1   4   14.74    2.04
  -6  -1   4   17.28    1.77
  -6  -1   4   19.72    1.62
  -6  -1   4   21.66    1.66
   5   1  -4  153.71    9.82
   5   1  -4  146.57   10.18
   5   1  -4  162.95   10.14
   5   1  -4  161.09    9.97
   5   1  -4  160.81    9.96
   5   1  -4  157.24    9.76
  -5  -1   4  180.79    9.95
  -5  -1   4  153.31   10.02
  -5  -1   4  162.13    9.84
  -5  -1   4  172.21    9.87
  -5  -1   4  146.76    9.89
  -5  -1   4  183.70    9.76
   4   1  -4    3.08    0.77
   4   1  -4    4.67    0.58
   4   1  -4    4.11    0.76
   4   1  -4    4.90    0.77
   4   1  -4    4.44    0.70
   4   1  -4    6.20    0.94
   4   1  -4    5.59    0.58
  -4  -1   4    5.53    0.80
  -4  -1   4    4.80    0.80
  -4  -1   4    4.57    0.74
  -4  -1   4    4.36    0.61
   3   1  -4 2360.23  133.40
   3   1  -4 1994.43  133.35
   3   1  -4 1932.61  133.96
   3   1  -4 2107.51  133.37
   3   1  -4 2215.59  133.38
   3   1  -4 2557.74  133.59
  -3  -1   4 2329.02  133.41
  -3  -1   4 2312.63  133.44
  -3  -1   4 2373.00  133.45
   2   1  -4   91.46    5.71
   2   1  -4   95.25    6.11
   2   1  -4  102.13    5.71
   2   1  -4   98.72    5.79
   2   1  -4   85.86    5.65
  -2  -1   4   87.60    5.74
  -2  -1   4   94.42    5.80
  -2  -1   4   98.16    5.67
   1   1  -4   18.63    1.06
   1   1  -4   16.53    1.04
   1   1  -4   19.07    1.41
   1   1  -4   16.09    1.04
  -1  -1   4   17.62    1.17
  -1  -1   4   15.62    1.17
  -1  -1   4   16.35    1.08
  -1  -1   4   14.60    1.15
  -1  -1   4   15.20    1.28
  -1  -1   4   14.93    1.19
   0   1  -4  616.25   38.30
   0   1  -4  694.07   38.56
   0   1  -4  645.35   38.28
   0   1  -4  646.71   38.28
   0  -1   4  660.19   38.40
   0  -1   4  657.57   38.32
   0  -1   4  607.70   38.35
   0  -1   4  578.98   38.30
   0  -1   4  691.70   38.31
   0  -1   4  692.01   38.34
   0  -1   4  617.35   38.31
   0  -1   4  611.86   38.33
  -1   1  -4  761.33   47.30
  -1   1  -4  788.17   47.35
  -1   1  -4  798.90   47.40
  -1   1  -4  869.19   47.55
  -1   1  -4  901.28   47.36
  -1   1  -4  806.22   47.31
   1  -1   4  843.73   47.29
   1  -1   4  817.89   47.29
   1  -1   4  729.14   47.30
   1  -1   4  730.49   47.34
   1  -1   4  729.28   47.32
   1  -1   4  824.86   47.36
   1  -1   4  716.85   47.29
   1  -1   4  805.91   47.41
  -2   1  -4  496.54   32.01
  -2   1  -4  456.64   32.05
  -2   1  -4  564.23   31.98
  -2   1  -4  494.20   32.06
  -2   1  -4  599.20   32.11
  -2   1  -4  533.80   32.08
  -2   1  -4  476.04   32.13
  -2   1  -4  577.82   32.23
   2  -1   4  615.83   32.16
   2  -1   4  555.56   32.00
   2  -1   4  580.99   32.06
   2  -1   4  499.15   31.99
   2  -1   4  536.07   31.99
   2  -1   4  530.30   32.01
  -3   1  -4   19.13    1.80
  -3   1  -4   20.83    1.55
  -3   1  -4   20.62    1.57
  -3   1  -4   22.83    1.60
  -3   1  -4   24.17    1.66
  -3   1  -4   22.53    1.39
  -3   1  -4   23.19    1.59
   3  -1   4   19.05    1.46
   3  -1   4   21.14    1.42
   3  -1   4   21.68    1.40
   3  -1   4   20.29    1.69
   3  -1   4   22.19    1.45
   3  -1   4   20.52    1.50
   3  -1   4   21.82    1.52
  -4   1  -4  219.95   15.38
  -4   1  -4  236.80   15.26
  -4   1  -4  234.18   15.41
  -4   1  -4  249.85   15.32
   4  -1   4  268.94   15.18
   4  -1   4  252.06   15.23
   4  -1   4  266.96   15.21
   4  -1   4  272.28   15.22
   4  -1   4  245.66   15.26
   4  -1   4  261.80   15.17
   4  -1   4  272.35   15.15
   4  -1   4  248.87   15.33
  -5   1  -4  235.66   15.24
  -5   1  -4  264.24   15.15
  -5   1  -4  270.77   15.09
  -5   1  -4  244.39   15.15
   5  -1   4  250.04   15.07
   5  -1   4  242.43   15.16
   5  -1   4  272.10   15.10
   5  -1   4  255.57   15.03
   5  -1   4  226.11   15.14
   5  -1   4  230.92   15.21
   5  -1   4  247.74   15.10
   5  -1   4  253.16   14.99
  -6   1  -4   72.52    4.48
  -6   1  -4   63.79    4.76
  -6   1  -4   70.61    4.50
  -6   1  -4   62.90    4.66
  -6   1  -4   65.07    4.59
   6  -1   4   67.07    4.43
   6  -1   4   69.42    4.29
   6  -1   4   61.38    4.58
   6  -1   4   68.89    4.53
   6  -1   4   68.05    4.37
   6  -1   4   67.17    4.73
   6  -1   4   77.16    4.46
   6  -1   4   75.57    4.37
  -7   1  -4   50.27    3.39
  -7   1  -4   46.59    3.58
   7  -1   4   49.40    3.25
   7  -1   4   54.11    3.89
   7  -1   4   51.31    3.29
   7  -1   4   46.49    3.52
   7  -1   4   51.97    3.45
   7  -1   4   46.96    4.03
  -8   1  -4   86.57    5.81
  -8   1  -4   89.18    5.58
   8  -1   4   90.25    5.91
   8  -1   4   87.52    5.63
   8  -1   4   90.48    5.56
   9  -1   4   11.07    1.34
   8   0  -4  401.09   23.65
   8   0  -4  394.99   23.71
   8   0  -4  391.36   23.72
  -8   0   4  384.27   23.91
  -8   0   4  409.27   23.65
   7   0  -4  811.07   56.61
   7   0  -4  990.31   56.30
   7   0  -4  982.98   56.35
   7   0  -4  887.84   56.53
   7   0  -4  951.19   56.38
  -7   0   4  936.00   56.44
  -7   0   4 1052.98   56.31
   6   0  -4  225.43   13.92
   6   0  -4  214.36   14.31
   6   0  -4  221.32   13.90
   6   0  -4  228.65   13.95
   6   0  -4  229.88   14.10
  -6   0   4  266.10   13.90
  -6   0   4  209.99   14.20
  -6   0   4  238.64   13.99
  -6   0   4  211.36   14.00
  -6   0   4  259.15   14.03
   5   0  -4 1543.00   91.40
   5   0  -4 1500.21   91.44
   5   0  -4 1562.23   91.59
   5   0  -4 1415.72   91.74
   5   0  -4 1472.21   91.45
   5   0  -4 1511.93   91.61
   5   0  -4 1498.06   91.46
   5   0  -4 1611.55   91.77
  -5   0   4 1546.52   91.48
  -5   0   4 1566.90   91.62
  -5   0   4 1468.17   91.51
  -5   0   4 1621.00   91.46
  -5   0   4 1643.76   91.42
   4   0  -4 1576.83   92.19
   4   0  -4 1613.62   92.26
   4   0  -4 1540.64   92.26
   4   0  -4 1497.62   92.34
   4   0  -4 1527.12   92.13
   4   0  -4 1517.92   92.10
   4   0  -4 1581.76   92.38
   4   0  -4 1469.02   92.14
  -4   0   4 1626.20   92.21
  -4   0   4 1557.91   92.12
  -4   0   4 1417.53   92.19
  -4   0   4 1554.55   92.16
  -4   0   4 1581.95   92.29
  -4   0   4 1606.88   92.15
   3   0  -4  952.10   60.77
   3   0  -4  968.36   60.80
   3   0  -4 1072.40   60.90
   3   0  -4 1007.32   60.78
   3   0  -4 1090.96   60.99
   3   0  -4 1065.35   60.96
   3   0  -4 1033.01   60.82
  -3   0   4 1075.49   60.91
  -3   0   4 1009.92   60.76
  -3   0   4  983.74   60.81
  -3   0   4 1066.92   60.92
  -3   0   4 1041.16   60.84
  -3   0   4 1000.37   60.79
  -3   0   4  996.91   60.86
  -3   0   4  953.24   60.84
   2   0  -4  381.49   21.68
   2   0  -4  386.49   21.74
   2   0  -4  328.60   21.63
   2   0  -4  354.54   21.61
   2   0  -4  352.04   21.68
  -2   0   4  350.91   21.61
  -2   0   4  391.11   21.65
  -2   0   4  351.34   21.65
  -2   0   4  344.13   21.70
  -2   0   4  360.88   21.72
  -2   0   4  351.12   21.65
  -2   0   4  390.11   21.65
  -2   0   4  370.42   21.71
   1   0  -4   81.83    4.84
   1   0  -4   77.51    5.24
   1   0  -4   78.31    4.82
   1   0  -4   84.24    4.87
  -1   0   4   84.20    4.91
  -1   0   4   78.02    4.94
  -1   0   4   76.99    5.03
  -1   0   4   80.31    4.84
  -1   0   4   79.96    4.85
  -1   0   4   85.83    4.88
  -1   0   4   80.63    4.91
  -1   0   4   76.47    4.87
   0   0  -4 1419.00   79.45
   0   0  -4 1250.26   79.10
   0   0  -4 1267.68   79.11
   0   0  -4 1538.89   79.19
   0   0  -4 1307.24   79.12
   0   0   4 1288.94   79.11
   0   0   4 1308.65   79.22
   0   0   4 1215.68   79.13
   0   0   4 1369.91   79.16
   0   0   4 1336.97   79.14
  -1   0  -4   23.83    1.54
  -1   0  -4   25.25    1.54
  -1   0  -4   27.29    1.77
  -1   0  -4   23.34    1.59
  -1   0  -4   22.55    1.69
  -1   0  -4   24.75    1.49
   1   0   4   25.78    1.51
   1   0   4   24.42    1.57
   1   0   4   23.81    1.52
   1   0   4   21.80    1.51
   1   0   4   23.79    1.52
   1   0   4   22.76    1.56
  -2   0  -4 1087.57   60.34
  -2   0  -4  971.32   60.55
  -2   0  -4  913.85   60.40
  -2   0  -4 1030.55   60.40
   2   0   4 1094.22   60.37
   2   0   4 1016.50   60.37
   2   0   4  968.61   60.38
   2   0   4  929.85   60.41
   2   0   4 1088.88   60.45
   2   0   4 1114.71   60.45
   2   0   4  940.84   60.35
  -3   0  -4  427.49   22.92
  -3   0  -4  391.77   22.71
  -3   0  -4  380.09   22.79
  -3   0  -4  352.34   22.81
  -3   0  -4  370.60   22.89
   3   0   4  364.40   22.72
   3   0   4  374.96   22.84
   3   0   4  371.50   22.77
   3   0   4  405.89   22.77
   3   0   4  379.36   22.75
   3   0   4  372.22   22.88
  -4   0  -4   65.14    4.29
  -4   0  -4   55.95    4.33
  -4   0  -4   62.93    4.20
  -4   0  -4   67.88    4.25
  -4   0  -4   62.33    4.34
  -4   0  -4   71.25    4.20
  -4   0  -4   77.17    4.17
   4   0   4   68.46    4.14
   4   0   4   68.46    4.10
   4   0   4   66.69    4.08
   4   0   4   61.13    4.34
   4   0   4   68.75    4.13
   4   0   4   61.87    4.22
   4   0   4   66.61    4.15
   4   0   4   72.13    4.12
  -5   0  -4  900.27   54.27
  -5   0  -4  890.07   54.26
  -5   0  -4  921.59   54.35
  -5   0  -4  905.87   54.25
  -5   0  -4  904.28   54.22
  -5   0  -4  855.81   54.38
   5   0   4  834.73   54.31
   5   0   4  983.86   54.23
   5   0   4  977.69   54.19
   5   0   4  932.56   54.14
   5   0   4  881.48   54.34
   5   0   4  915.28   54.22
   5   0   4  930.00   54.16
   5   0   4  883.31   54.20
  -6   0  -4  261.87   16.49
  -6   0  -4  272.01   16.48
  -6   0  -4  258.35   16.40
  -6   0  -4  274.15   16.31
  -6   0  -4  273.81   16.36
   6   0   4  267.56   16.29
   6   0   4  284.32   16.21
   6   0   4  257.94   16.47
   6   0   4  278.21   16.27
   6   0   4  270.90   16.21
   6   0   4  278.82   16.17
   6   0   4  250.91   16.40
   6   0   4  265.06   16.28
  -7   0  -4   68.56    4.94
  -7   0  -4   74.90    5.09
  -7   0  -4   71.23    4.94
  -7   0  -4   77.35    4.77
   7   0   4   81.10    4.66
   7   0   4   74.71    4.66
   7   0   4   72.19    4.68
   7   0   4   65.75    5.11
   7   0   4   69.00    4.86
   7   0   4   75.06    4.74
  -8   0  -4  123.23    8.17
  -8   0  -4  133.93    7.92
   8   0   4  126.19    8.01
   8   0   4  130.88    8.05
  -9   0  -4  123.58    8.16
   9   0   4  134.29    7.99
   9   0   4  132.50    8.01
   8  -1  -4   14.94    1.18
  -8   1   4   15.39    1.17
  -8   1   4   17.18    1.69
   7  -1  -4    7.10    1.17
   7  -1  -4    9.83    0.93
   7  -1  -4   10.26    1.09
   7  -1  -4   10.60    1.13
  -7   1   4    9.92    1.01
  -7   1   4   10.17    1.11
   6  -1  -4 3722.64  199.92
   6  -1  -4 3436.11  200.00
   6  -1  -4 3204.82  199.85
   6  -1  -4 3367.82  199.77
   6  -1  -4 3303.56  200.20
   6  -1  -4 3285.83  199.81
   6  -1  -4 3150.26  200.07
  -6   1   4 3042.23  200.00
  -6   1   4 3693.29  199.84
  -6   1   4 3383.66  199.89
   5  -1  -4  423.30   26.52
   5  -1  -4  454.10   26.64
   5  -1  -4  421.22   26.37
   5  -1  -4  431.26   26.52
   5  -1  -4  426.65   26.35
   5  -1  -4  447.00   26.29
   5  -1  -4  439.26   26.46
  -5   1   4  423.13   26.47
  -5   1   4  438.14   26.36
  -5   1   4  459.29   26.41
  -5   1   4  454.40   26.33
  -5   1   4  460.09   26.34
   4  -1  -4  106.74    6.31
   4  -1  -4  102.51    6.15
   4  -1  -4  103.21    6.18
   4  -1  -4   96.93    6.25
   4  -1  -4  106.38    6.44
   4  -1  -4  104.50    6.37
   4  -1  -4   96.02    6.20
   4  -1  -4   97.50    6.43
  -4   1   4  105.88    6.22
  -4   1   4  101.38    6.20
  -4   1   4   97.10    6.18
  -4   1   4  100.86    6.22
  -4   1   4   99.61    6.20
  -4   1   4   99.94    6.32
   3  -1  -4   27.81    1.93
   3  -1  -4   27.75    1.94
   3  -1  -4   25.26    1.76
   3  -1  -4   26.71    1.97
   3  -1  -4   27.24    1.87
   3  -1  -4   25.14    1.82
   3  -1  -4   27.60    1.73
   3  -1  -4   27.98    1.71
  -3   1   4   28.04    2.03
  -3   1   4   26.21    1.76
  -3   1   4   26.08    1.83
  -3   1   4   26.19    1.87
  -3   1   4   26.46    1.81
  -3   1   4   27.63    1.76
  -3   1   4   25.55    1.75
  -3   1   4   25.88    1.91
   2  -1  -4    1.55    0.38
   2  -1  -4    1.99    0.31
   2  -1  -4    2.49    0.49
   2  -1  -4    2.40    0.40
   2  -1  -4    2.45    0.40
   2  -1  -4    1.76    0.33
  -2   1   4    1.73    0.38
  -2   1   4    1.90    0.30
  -2   1   4    2.33    0.41
  -2   1   4    2.09    0.34
  -2   1   4    2.27    0.46
  -2   1   4    2.41    0.42
  -2   1   4    2.50    0.50
  -2   1   4    2.42    0.44
   1  -1  -4 1667.04   94.71
   1  -1  -4 1514.83   94.67
   1  -1  -4 1502.81   94.65
   1  -1  -4 1659.14   94.69
   1  -1  -4 1565.58   94.66
   1  -1  -4 1576.24   94.73
  -1   1   4 1595.03   94.70
  -1   1   4 1510.95   94.76
  -1   1   4 1557.82   94.87
  -1   1   4 1636.15   94.67
  -1   1   4 1549.82   94.66
  -1   1   4 1555.38   94.69
  -1   1   4 1703.51   94.69
  -1   1   4 1647.38   94.75
  -1   1   4 1637.40   94.72
   0  -1  -4 1206.22   70.68
   0  -1  -4 1233.92   70.67
   0  -1  -4 1154.24   70.70
   0  -1  -4 1194.36   70.70
   0   1   4 1260.37   70.70
   0   1   4 1099.64   70.66
   0   1   4 1116.13   70.67
   0   1   4 1236.02   70.79
   0   1   4 1193.01   70.71
  -1  -1  -4  265.26   14.60
  -1  -1  -4  242.57   14.62
  -1  -1  -4  240.03   14.61
  -1  -1  -4  227.56   14.60
  -1  -1  -4  224.92   14.69
  -1  -1  -4  263.42   14.59
   1   1   4  248.04   14.58
   1   1   4  246.44   14.58
   1   1   4  251.98   14.65
   1   1   4  219.86   14.57
   1   1   4  257.60   14.60
  -2  -1  -4  359.84   20.80
  -2  -1  -4  347.83   20.87
  -2  -1  -4  298.89   21.01
  -2  -1  -4  366.65   20.79
  -2  -1  -4  308.01   20.87
  -2  -1  -4  325.08   20.78
  -2  -1  -4  397.77   20.80
   2   1   4  361.33   20.73
   2   1   4  361.74   20.74
   2   1   4  372.45   20.82
   2   1   4  325.23   20.72
  -3  -1  -4  346.43   20.09
  -3  -1  -4  350.50   20.14
  -3  -1  -4  339.95   20.09
  -3  -1  -4  326.36   20.19
   3   1   4  312.83   20.01
   3   1   4  339.93   20.01
   3   1   4  323.98   20.05
   3   1   4  338.73   20.05
   3   1   4  332.74   20.14
   3   1   4  343.62   20.04
  -4  -1  -4   19.79    1.44
  -4  -1  -4   17.30    1.41
  -4  -1  -4   18.01    1.62
  -4  -1  -4   15.77    1.59
   4   1   4   21.02    1.34
   4   1   4   22.56    1.30
   4   1   4   18.76    1.32
   4   1   4   22.01    1.35
   4   1   4   16.17    1.43
   4   1   4   20.86    1.32
   4   1   4   18.91    1.30
  -5  -1  -4  417.48   26.30
  -5  -1  -4  458.86   26.32
  -5  -1  -4  450.74   26.34
  -5  -1  -4  405.58   26.46
  -5  -1  -4  465.73   26.46
   5   1   4  369.44   26.43
   5   1   4  438.58   26.27
   5   1   4  464.14   26.24
   5   1   4  417.19   26.25
   5   1   4  427.44   26.25
   5   1   4  457.29   26.21
   5   1   4  458.86   26.22
   5   1   4  467.30   26.26
  -6  -1  -4    1.13    0.69
  -6  -1  -4   -0.31    0.74
  -6  -1  -4    0.49    0.73
  -6  -1  -4    0.57    0.84
  -6  -1  -4    0.64    0.49
   6   1   4    0.89    0.44
   6   1   4    1.13    0.34
   6   1   4    0.86    0.48
   6   1   4    1.84    0.77
   6   1   4    1.76    0.77
   6   1   4    0.24    0.39
   6   1   4    0.98    0.41
  -7  -1  -4   13.98    1.80
  -7  -1  -4   11.11    1.57
  -7  -1  -4   14.12    1.33
  -7  -1  -4   15.91    1.72
   7   1   4   13.72    1.24
   7   1   4   12.44    1.76
   7   1   4   12.02    1.91
   7   1   4   13.27    1.33
   7   1   4   13.25    1.30
   7   1   4   13.39    1.21
  -8  -1  -4   -0.50    1.06
  -8  -1  -4   -0.23    0.66
  -8  -1  -4   -0.45    1.11
  -8  -1  -4    0.83    0.82
   8   1   4    1.46    0.80
   8   1   4    0.52    0.52
  -9  -1  -4   52.59    3.92
   9   1   4   62.75    3.80
   8  -2  -4  381.09   23.49
  -8   2   4  408.57   23.44
  -8   2   4  388.10   23.83
   7  -2  -4    3.26    0.63
   7  -2  -4    2.14    0.86
   7  -2  -4    3.01    1.01
   7  -2  -4    4.38    1.10
  -7   2   4    5.57    0.87
  -7   2   4    4.04    0.72
   6  -2  -4  806.36   50.85
   6  -2  -4  877.25   50.40
   6  -2  -4  889.67   50.35
   6  -2  -4  851.77   50.45
   6  -2  -4  860.89   50.48
   6  -2  -4  776.11   50.76
   6  -2  -4  747.84   50.69
  -6   2   4  903.22   50.44
  -6   2   4  888.80   50.44
   5  -2  -4  253.74   14.56
   5  -2  -4  247.75   14.60
   5  -2  -4  230.48   15.14
   5  -2  -4  243.54   14.69
   5  -2  -4  242.49   14.75
   5  -2  -4  247.04   14.65
   5  -2  -4  222.25   14.83
  -5   2   4  247.32   14.66
  -5   2   4  246.04   14.64
  -5   2   4  244.19   14.63
   4  -2  -4  337.30   20.94
   4  -2  -4  365.28   20.89
   4  -2  -4  362.45   21.01
   4  -2  -4  332.97   20.98
   4  -2  -4  353.29   20.80
   4  -2  -4  363.77   20.76
   4  -2  -4  336.66   20.83
  -4   2   4  340.95   20.81
  -4   2   4  340.82   20.80
  -4   2   4  340.16   20.93
  -4   2   4  349.31   20.80
  -4   2   4  338.96   20.86
   3  -2  -4  159.64    9.53
   3  -2  -4  167.99    9.73
   3  -2  -4  161.60    9.58
   3  -2  -4  154.01    9.61
   3  -2  -4  165.91    9.64
   3  -2  -4  161.39    9.70
   3  -2  -4  159.81    9.51
  -3   2   4  151.28    9.61
  -3   2   4  153.45    9.53
  -3   2   4  166.90    9.58
  -3   2   4  154.77    9.58
  -3   2   4  151.35    9.58
  -3   2   4  156.80    9.67
  -3   2   4  162.79    9.68
  -3   2   4  150.63    9.69
   2  -2  -4  411.59   23.74
   2  -2  -4  368.54   23.71
   2  -2  -4  393.28   23.78
   2  -2  -4  391.55   23.66
   2  -2  -4  430.83   23.81
   2  -2  -4  376.53   23.69
   2  -2  -4  396.94   23.77
  -2   2   4  383.89   23.78
  -2   2   4  392.88   23.73
  -2   2   4  358.73   23.70
  -2   2   4  375.69   23.70
  -2   2   4  419.52   23.82
  -2   2   4  406.50   23.81
  -2   2   4  405.38   23.67
  -2   2   4  441.55   23.69
   1  -2  -4 1361.58   79.19
   1  -2  -4 1346.42   79.17
   1  -2  -4 1298.12   79.09
   1  -2  -4 1356.01   79.20
   1  -2  -4 1291.88   79.13
   1  -2  -4 1389.01   79.17
   1  -2  -4 1238.99   79.08
   1  -2  -4 1257.75   79.12
  -1   2   4 1309.72   79.33
  -1   2   4 1307.65   79.14
  -1   2   4 1311.11   79.10
  -1   2   4 1380.49   79.15
  -1   2   4 1361.52   79.20
  -1   2   4 1309.90   79.14
  -1   2   4 1264.90   79.20
  -1   2   4 1417.04   79.25
  -1   2   4 1248.54   79.13
  -1   2   4 1389.26   79.12
  -1   2   4 1431.07   79.26
   0  -2  -4 2380.85  142.70
   0  -2  -4 2420.00  142.68
   0  -2  -4 2503.35  142.75
   0  -2  -4 2298.16  142.75
   0  -2  -4 2563.86  142.69
   0   2   4 2242.61  142.69
   0   2   4 2398.54  142.82
   0   2   4 2345.62  142.72
   0   2   4 2321.85  142.73
   0   2   4 2541.69  142.71
   0   2   4 2382.10  142.67
  -1  -2  -4  556.81   33.20
  -1  -2  -4  542.38   33.26
  -1  -2  -4  599.77   33.17
  -1  -2  -4  619.42   33.19
  -1  -2  -4  579.61   33.22
   1   2   4  545.66   33.21
   1   2   4  529.76   33.26
   1   2   4  514.55   33.17
   1   2   4  528.80   33.19
  -2  -2  -4  137.42    7.62
  -2  -2  -4  130.10    7.60
  -2  -2  -4  129.15    7.55
  -2  -2  -4  118.95    7.69
  -2  -2  -4  125.29    7.55
  -2  -2  -4  108.09    7.68
  -2  -2  -4  124.67    7.62
  -2  -2  -4  115.30    7.56
   2   2   4  128.07    7.55
   2   2   4  126.54    7.52
   2   2   4  120.17    7.52
   2   2   4  129.24    7.53
   2   2   4  139.13    7.63
  -3  -2  -4   89.91    5.39
  -3  -2  -4   89.27    5.39
  -3  -2  -4   85.99    5.40
  -3  -2  -4   87.12    5.50
   3   2   4   85.61    5.30
   3   2   4   88.61    5.28
   3   2   4   83.04    5.27
   3   2   4   89.33    5.30
   3   2   4   90.02    5.43
   3   2   4   87.81    5.28
  -4  -2  -4   30.56    2.17
  -4  -2  -4   24.36    2.16
  -4  -2  -4   30.31    2.04
  -4  -2  -4   27.80    1.96
  -4  -2  -4   29.98    2.00
  -4  -2  -4   31.69    2.51
  -4  -2  -4   29.01    2.19
   4   2   4   27.50    2.04
   4   2   4   29.83    1.90
   4   2   4   29.41    1.88
   4   2   4   32.38    1.90
   4   2   4   32.32    1.92
   4   2   4   27.91    1.90
   4   2   4   30.31    1.87
   4   2   4   28.30    1.86
  -5  -2  -4    5.17    0.81
  -5  -2  -4    5.57    0.95
  -5  -2  -4    6.06    0.84
  -5  -2  -4    5.06    1.01
  -5  -2  -4    5.91    1.08
   5   2   4    6.62    0.75
   5   2   4    5.30    0.63
   5   2   4    5.09    0.70
   5   2   4    4.76    0.80
   5   2   4    5.83    0.65
   5   2   4    5.54    0.61
   5   2   4    5.14    0.73
  -6  -2  -4   80.65    5.28
  -6  -2  -4   90.69    5.39
  -6  -2  -4   91.83    5.58
  -6  -2  -4   88.62    5.51
  -6  -2  -4   80.80    5.58
   6   2   4   86.10    5.22
   6   2   4   89.74    5.24
   6   2   4   84.06    5.32
   6   2   4   75.35    5.43
   6   2   4   88.91    5.29
   6   2   4   81.14    5.33
   6   2   4   85.21    5.24
   6   2   4   76.47    5.46
  -7  -2  -4   10.09    1.51
  -7  -2  -4    9.89    1.14
  -7  -2  -4    7.57    1.50
  -7  -2  -4    8.91    1.41
   7   2   4    9.69    0.99
   7   2   4    9.10    1.10
   7   2   4    9.98    1.11
   7   2   4    7.75    1.63
   7   2   4   10.84    1.07
   7   2   4    8.12    1.65
  -8  -2  -4   50.83    3.74
  -8  -2  -4   48.68    3.70
  -8  -2  -4   50.10    3.75
   8   2   4   47.59    3.55
   8   2   4   54.93    3.49
   8   2   4   56.32    3.39
  -9  -2  -4  141.65    9.51
  -9  -2  -4  151.02    9.81
   9   2   4  156.37    9.36
   9   2   4  151.10    9.58
   9   2   4  154.86    9.39
   8  -3  -4   43.64    2.75
  -8   3   4   41.58    2.69
   7  -3  -4   45.40    2.98
   7  -3  -4   45.71    3.15
  -7   3   4   48.81    2.96
  -7   3   4   43.40    3.02
   6  -3  -4   88.53    5.40
   6  -3  -4   79.13    5.31
   6  -3  -4   77.57    5.47
   6  -3  -4   85.41    5.31
   6  -3  -4   88.04    5.19
  -6   3   4   85.30    5.33
  -6   3   4   86.67    5.31
  -6   3   4   87.81    5.31
   5  -3  -4   76.87    4.89
   5  -3  -4   70.28    5.14
   5  -3  -4   80.93    4.70
   5  -3  -4   81.32    4.82
   5  -3  -4   72.31    4.91
   5  -3  -4   76.65    4.77
   5  -3  -4   67.68    5.23
  -5   3   4   80.09    4.84
  -5   3   4   77.03    4.81
  -5   3   4   80.14    4.84
   4  -3  -4  879.04   51.84
   4  -3  -4  926.51   51.89
   4  -3  -4  856.33   51.98
   4  -3  -4  871.01   51.93
   4  -3  -4  922.82   52.14
   4  -3  -4  931.69   52.01
   4  -3  -4  833.74   52.09
   4  -3  -4  804.19   52.10
  -4   3   4  884.13   52.06
  -4   3   4  837.39   51.94
  -4   3   4  930.51   51.95
  -4   3   4  849.35   51.95
  -4   3   4  789.63   52.05
   3  -3  -4    2.44    0.38
   3  -3  -4    1.00    0.44
   3  -3  -4    1.88    0.31
   3  -3  -4    1.87    0.37
   3  -3  -4    1.81    0.42
   3  -3  -4    1.00    0.48
  -3   3   4    2.27    0.43
  -3   3   4    2.81    0.45
  -3   3   4    2.14    0.39
  -3   3   4    2.23    0.66
  -3   3   4    1.85    0.75
  -3   3   4    2.32    0.39
  -3   3   4    1.70    0.43
  -3   3   4    1.73    0.55
   2  -3  -4  411.25   23.48
   2  -3  -4  362.70   23.47
   2  -3  -4  437.29   23.64
   2  -3  -4  388.32   23.40
   2  -3  -4  392.06   23.55
   2  -3  -4  386.80   23.44
   2  -3  -4  403.60   23.52
  -2   3   4  402.74   23.48
  -2   3   4  397.24   23.56
  -2   3   4  396.53   23.44
  -2   3   4  397.92   23.61
  -2   3   4  416.03   23.62
  -2   3   4  352.53   23.46
  -2   3   4  351.08   23.46
   1  -3  -4   16.35    1.22
   1  -3  -4   15.38    1.18
   1  -3  -4   14.29    1.02
   1  -3  -4   15.36    1.07
   1  -3  -4   16.80    1.11
   1  -3  -4   16.83    1.00
   1  -3  -4   16.12    1.08
  -1   3   4   15.97    1.19
  -1   3   4   13.42    1.11
  -1   3   4   14.26    1.18
  -1   3   4   16.01    1.25
  -1   3   4   15.55    1.07
  -1   3   4   15.22    1.35
  -1   3   4   14.49    1.12
  -1   3   4   14.72    1.38
   0  -3  -4    3.39    0.38
   0  -3  -4    2.70    0.57
   0   3   4    2.49    0.38
   0   3   4    3.20    0.54
   0   3   4    2.88    0.42
   0   3   4    2.70    0.46
   0   3   4    2.87    0.53
   0   3   4    3.68    0.49
  -1  -3  -4  226.67   13.09
  -1  -3  -4  226.73   13.14
  -1  -3  -4  214.77   13.12
  -1  -3  -4  194.52   13.05
  -1  -3  -4  211.05   13.04
  -1  -3  -4  224.42   13.09
  -1  -3  -4  227.17   13.02
   1   3   4  211.41   13.04
   1   3   4  207.09   13.01
   1   3   4  234.57   13.03
   1   3   4  220.41   13.01
   1   3   4  215.77   13.10
  -2  -3  -4  265.77   16.66
  -2  -3  -4  291.59   16.64
  -2  -3  -4  280.05   16.59
  -2  -3  -4  263.12   16.57
  -2  -3  -4  293.85   16.67
   2   3   4  277.23   16.57
   2   3   4  281.97   16.53
   2   3   4  286.10   16.54
   2   3   4  256.04   16.53
  -3  -3  -4  126.91    7.40
  -3  -3  -4  123.29    7.46
  -3  -3  -4  125.42    7.51
  -3  -3  -4  121.03    7.58
  -3  -3  -4  105.90    7.41
   3   3   4  123.77    7.34
   3   3   4  114.55    7.34
   3   3   4  126.14    7.36
   3   3   4  134.77    7.51
   3   3   4  124.57    7.34
   3   3   4  120.75    7.33
  -4  -3  -4    3.10    0.52
  -4  -3  -4    2.08    0.51
  -4  -3  -4    2.51    0.47
  -4  -3  -4    3.74    0.79
  -4  -3  -4    3.50    0.76
  -4  -3  -4    2.48    0.62
  -4  -3  -4    3.69    0.82
   4   3   4    3.80    0.48
   4   3   4    1.87    0.32
   4   3   4    2.92    0.38
   4   3   4    2.62    0.61
   4   3   4    2.67    0.38
  -5  -3  -4    3.46    0.76
  -5  -3  -4    2.13    0.55
   5   3   4    2.27    0.50
   5   3   4    3.92    0.74
   5   3   4    2.31    0.38
   5   3   4    3.10    0.63
   5   3   4    3.61    0.56
  -6  -3  -4  340.56   20.70
  -6  -3  -4  327.89   20.32
  -6  -3  -4  302.67   20.58
  -6  -3  -4  344.25   20.64
  -6  -3  -4  344.99   20.55
  -6  -3  -4  361.08   20.46
   6   3   4  335.38   20.39
   6   3   4  342.30   20.31
   6   3   4  327.88   20.36
   6   3   4  316.87   20.57
   6   3   4  354.20   20.34
   6   3   4  342.71   20.35
   6   3   4  366.12   20.33
  -7  -3  -4   74.99    5.18
  -7  -3  -4   82.59    4.79
  -7  -3  -4   82.43    5.02
  -7  -3  -4   79.58    5.17
  -7  -3  -4   81.66    5.26
   7   3   4   80.59    4.82
   7   3   4   72.86    4.82
   7   3   4   69.01    5.69
   7   3   4   66.34    5.17
   7   3   4   76.02    4.81
   7   3   4   77.05    4.88
  -8  -3  -4   21.92    2.11
  -8  -3  -4   21.05    2.07
  -8  -3  -4   22.61    2.05
   8   3   4   21.25    1.66
   8   3   4   21.77    1.78
   8   3   4   19.81    1.80
  -9  -3  -4  204.63   13.39
  -9  -3  -4  213.56   13.44
  -9  -3  -4  216.57   13.43
   9   3   4  230.83   13.22
   9   3   4  228.65   13.31
   9   3   4  217.98   13.31
   7  -4  -4   27.75    1.95
   7  -4  -4   28.53    2.10
  -7   4   4   27.24    2.01
  -7   4   4   29.75    1.94
   6  -4  -4   30.07    2.16
   6  -4  -4   29.42    2.30
  -6   4   4   33.91    2.23
  -6   4   4   32.00    2.24
  -6   4   4   31.44    2.27
   5  -4  -4  181.37   10.81
   5  -4  -4  164.90   11.15
   5  -4  -4  181.40   10.89
   5  -4  -4  174.24   10.89
  -5   4   4  178.75   10.85
  -5   4   4  178.01   10.85
  -5   4   4  186.05   10.83
   4  -4  -4    4.66    0.70
   4  -4  -4    6.37    0.78
   4  -4  -4    4.60    0.95
   4  -4  -4    3.15    0.93
   4  -4  -4    7.23    1.90
   4  -4  -4    3.97    0.70
   4  -4  -4    4.89    0.72
  -4   4   4    5.57    0.88
  -4   4   4    3.86    0.97
  -4   4   4    3.72    2.08
  -4   4   4    5.10    0.76
   3  -4  -4  163.29   10.39
   3  -4  -4  189.69   10.39
   3  -4  -4  168.45   10.48
   3  -4  -4  177.45   10.48
   3  -4  -4  162.44   10.25
   3  -4  -4  179.52   10.34
   3  -4  -4  166.99   10.52
  -3   4   4  161.44   10.37
  -3   4   4  180.52   10.39
  -3   4   4  180.71   10.29
  -3   4   4  164.61   10.39
  -3   4   4  170.56   10.53
  -3   4   4  167.81   10.55
  -3   4   4  161.19   10.59
   2  -4  -4  434.27   24.61
   2  -4  -4  388.74   24.77
   2  -4  -4  403.29   24.66
   2  -4  -4  459.85   24.76
   2  -4  -4  408.31   24.70
   2  -4  -4  427.70   24.68
   2  -4  -4  434.44   24.75
   2  -4  -4  418.83   24.72
   2  -4  -4  424.03   24.68
  -2   4   4  370.92   24.69
  -2   4   4  412.05   24.87
  -2   4   4  417.85   24.65
  -2   4   4  366.67   24.69
  -2   4   4  427.28   24.82
  -2   4   4  409.74   24.67
  -2   4   4  401.12   24.71
   1  -4  -4  868.96   46.90
   1  -4  -4  740.85   46.89
   1  -4  -4  836.75   46.86
   1  -4  -4  761.34   46.97
   1  -4  -4  793.09   46.95
   1  -4  -4  814.76   46.98
   1  -4  -4  873.33   46.88
  -1   4   4  740.56   46.88
  -1   4   4  730.30   46.90
  -1   4   4  812.75   47.09
  -1   4   4  696.40   46.89
  -1   4   4  832.24   47.09
  -1   4   4  728.16   46.89
   0  -4  -4 3016.60  161.39
   0  -4  -4 2753.72  161.46
   0  -4  -4 2559.82  161.43
   0   4   4 2760.22  161.31
   0   4   4 2706.67  161.29
   0   4   4 2831.22  161.36
   0   4   4 2761.38  161.34
   0   4   4 2534.51  161.37
   0   4   4 2490.98  161.35
  -1  -4  -4  145.82    8.02
  -1  -4  -4  131.34    8.16
  -1  -4  -4  141.93    8.09
  -1  -4  -4  127.46    8.14
   1   4   4  142.56    8.04
   1   4   4  119.13    8.01
   1   4   4  129.93    8.01
   1   4   4  118.49    8.05
   1   4   4  135.28    8.19
   1   4   4  133.45    8.04
   1   4   4  142.30    8.13
  -2  -4  -4  980.61   63.39
  -2  -4  -4 1055.32   63.34
  -2  -4  -4 1115.52   63.43
  -2  -4  -4 1111.99   63.50
  -2  -4  -4  981.94   63.45
   2   4   4 1011.17   63.32
   2   4   4 1103.55   63.34
   2   4   4 1097.42   63.32
   2   4   4 1122.37   63.37
  -3  -4  -4 2141.08  129.29
  -3  -4  -4 2257.35  129.22
  -3  -4  -4 2176.94  129.47
  -3  -4  -4 1968.32  129.34
  -3  -4  -4 2141.57  129.17
   3   4   4 2345.65  129.14
  -4  -4  -4  405.13   27.08
  -4  -4  -4  435.88   27.16
  -4  -4  -4  462.94   27.10
  -4  -4  -4  441.57   27.02
  -4  -4  -4  422.58   27.17
   4   4   4  467.87   26.87
   4   4   4  438.59   26.86
   4   4   4  466.68   26.88
   4   4   4  481.57   26.90
   4   4   4  456.88   27.09
   4   4   4  451.61   26.88
   4   4   4  478.40   26.90
  -5  -4  -4  526.95   31.29
  -5  -4  -4  445.90   31.04
  -5  -4  -4  526.77   31.39
  -5  -4  -4  467.12   31.30
  -5  -4  -4  533.87   31.32
  -5  -4  -4  505.90   31.41
  -5  -4  -4  549.71   31.21
   5   4   4  519.55   31.04
   5   4   4  513.64   31.10
   5   4   4  513.76   31.09
   5   4   4  553.83   31.12
   5   4   4  548.46   31.07
   5   4   4  561.78   31.08
   5   4   4  513.40   31.30
   5   4   4  529.11   31.07
  -6  -4  -4    4.85    0.92
  -6  -4  -4    4.49    0.98
  -6  -4  -4    2.65    0.91
  -6  -4  -4    4.32    0.94
   6   4   4    5.34    0.79
   6   4   4    3.86    0.99
   6   4   4    2.28    1.05
   6   4   4    3.08    0.60
   6   4   4    3.84    0.67
   6   4   4    5.26    0.83
   6   4   4    3.84    0.66
  -7  -4  -4   93.93    5.88
  -7  -4  -4   89.63    5.94
  -7  -4  -4   91.99    5.69
  -7  -4  -4   86.59    5.86
   7   4   4   93.95    5.50
   7   4   4   86.80    5.48
   7   4   4   87.88    5.53
   7   4   4   77.71    5.87
  -8  -4  -4  208.11   12.74
  -8  -4  -4  206.80   12.74
  -8  -4  -4  196.47   12.75
   8   4   4  211.70   12.48
   8   4   4  208.34   12.41
   8   4   4  197.90   12.69
  -9  -4  -4   16.93    1.72
  -9  -4  -4   12.08    2.52
   9   4   4   16.86    1.52
   9   4   4   15.09    1.62
   9   4   4   16.15    1.37
   7  -5  -4   81.32    5.08
   7  -5  -4   79.01    5.01
  -7   5   4   88.46    5.02
  -7   5   4   76.98    5.06
   6  -5  -4   15.53    1.25
   6  -5  -4   14.04    1.39
  -6   5   4   13.91    1.28
  -6   5   4   15.23    1.29
  -6   5   4   15.54    1.41
   5  -5  -4   46.08    3.68
   5  -5  -4   53.72    3.50
   5  -5  -4   54.56    3.41
  -5   5   4   52.89    3.49
  -5   5   4   53.76    3.47
  -5   5   4   55.52    3.46
   4  -5  -4  328.30   19.05
   4  -5  -4  273.88   19.14
   4  -5  -4  294.14   19.01
   4  -5  -4  337.73   18.98
  -4   5   4  290.80   19.22
  -4   5   4  329.45   19.04
  -4   5   4  327.56   19.05
  -4   5   4  318.84   18.91
  -4   5   4  340.91   19.03
   3  -5  -4   88.96    5.13
   3  -5  -4   77.83    5.29
   3  -5  -4   81.87    5.19
   3  -5  -4   84.24    5.17
  -3   5   4   76.47    5.20
  -3   5   4   88.65    5.20
  -3   5   4   74.88    5.67
  -3   5   4   90.43    5.16
  -3   5   4   80.47    5.41
  -3   5   4   78.90    5.18
  -3   5   4   86.44    5.10
  -3   5   4   84.56    5.46
   2  -5  -4  141.43    8.16
   2  -5  -4  112.50    8.64
   2  -5  -4  138.37    8.21
   2  -5  -4  125.36    8.21
   2  -5  -4  145.00    8.23
   2  -5  -4  141.88    8.16
  -2   5   4  135.26    8.44
  -2   5   4  124.71    8.47
  -2   5   4  140.30    8.25
  -2   5   4  141.83    8.19
  -2   5   4  129.01    8.21
  -2   5   4  142.66    8.36
  -2   5   4  125.91    8.21
  -2   5   4  140.02    8.16
   1  -5  -4  900.25   52.92
   1  -5  -4  914.98   52.98
   1  -5  -4  842.56   52.88
   1  -5  -4  907.98   52.92
   1  -5  -4  965.80   53.24
   1  -5  -4  928.96   52.95
  -1   5   4  899.29   53.18
  -1   5   4  858.37   52.93
  -1   5   4  857.23   52.95
  -1   5   4  912.46   53.25
  -1   5   4  896.13   53.06
  -1   5   4  864.29   52.99
  -1   5   4  802.72   52.95
   0  -5  -4  567.10   32.54
   0  -5  -4  596.22   32.57
   0  -5  -4  477.00   32.59
   0   5   4  579.82   32.80
   0   5   4  583.31   32.81
   0   5   4  548.77   32.57
   0   5   4  607.96   32.66
   0   5   4  525.30   32.59
   0   5   4  509.89   32.58
   0   5   4  554.71   32.74
   0   5   4  529.65   32.61
   0   5   4  528.49   32.55
   0   5   4  487.75   32.64
  -1  -5  -4 2117.94  117.68
  -1  -5  -4 1794.97  117.59
  -1  -5  -4 2200.33  117.87
  -1  -5  -4 1940.44  117.56
   1   5   4 1795.46  117.46
   1   5   4 2033.51  117.72
   1   5   4 2025.36  117.52
   1   5   4 1681.12  117.50
   1   5   4 2211.25  117.65
   1   5   4 1951.30  117.48
  -2  -5  -4 1487.17   86.51
  -2  -5  -4 1273.62   86.35
  -2  -5  -4 1364.85   86.39
  -2  -5  -4 1562.70   86.42
  -2  -5  -4 1568.09   86.55
   2   5   4 1464.61   86.30
   2   5   4 1517.18   86.55
   2   5   4 1509.57   86.35
   2   5   4 1567.14   86.45
   2   5   4 1348.69   86.29
   2   5   4 1295.22   86.34
  -3  -5  -4 4335.38  259.16
[truncated: 455,776 more chars]
