# Supplementary material for: Crystal structure of octane-1,8-diaminium 4,4′-(diazene-1,2-di­yl)dibenzoate monohydrate
Source: Acta Crystallogr E Crystallogr Commun. 2018 Apr 27;74(Pt 5):724–7. doi: 10.1107/S2056989018006187 (PMC5947496; doi:10.1107/S2056989018006187)
Supplement: Supplementary file 2 [file e-74-00724-Isup2.hkl]

data_I                                                                          
_shelx_title ' cu_BA8_0m_a.res in P-1'                                          
_shelx_refln_list_code          4                                               
_shelx_F_calc_maximum      215.23                                               
_exptl_crystal_F_000       464.00                                               
_reflns_d_resolution_high  0.8306                                               
                                                                                
loop_                                                                           
 _space_group_symop_operation_xyz                                               
 'x, y, z'                                                                      
 '-x, -y, -z'                                                                   
                                                                                
_cell_length_a     8.3604                                                       
_cell_length_b    11.4100                                                       
_cell_length_c    12.4661                                                       
_cell_angle_alpha  83.001                                                       
_cell_angle_beta   83.364                                                       
_cell_angle_gamma  73.973                                                       
                                                                                
_shelx_F_squared_multiplier     1.000                                           
                                                                                
loop_                                                                           
 _refln_index_h                                                                 
 _refln_index_k                                                                 
 _refln_index_l                                                                 
 _refln_F_squared_calc                                                          
 _refln_F_squared_meas                                                          
 _refln_F_squared_sigma                                                         
 _refln_observed_status                                                         
   1   0   0        565.60        510.10        13.04 o                         
   2   0   0        503.03        454.25         8.12 o                         
   3   0   0        146.13        136.78         2.17 o                         
   4   0   0         59.80         54.74         1.13 o                         
   5   0   0        302.35        289.92         5.45 o                         
   6   0   0         12.62          9.88         0.28 o                         
   7   0   0        104.20        101.21         1.99 o                         
   8   0   0          0.90          0.87         0.18 o                         
   9   0   0         26.67         29.15         1.95 o                         
  -9   1   0        108.75        107.03         4.58 o                         
  -8   1   0         27.22         28.30         0.83 o                         
  -7   1   0        123.78        125.33         2.57 o                         
  -6   1   0         27.66         36.49         0.74 o                         
  -5   1   0          0.28          1.38         0.14 o                         
  -4   1   0          0.10          0.29         0.09 o                         
  -3   1   0        483.31        439.88         7.91 o                         
  -2   1   0       2008.32       1820.44        48.33 o                         
  -1   1   0       2457.99       1983.79        73.79 o                         
   0   1   0          1.75          1.61         0.05 o                         
   2   1   0       5897.69       4022.68       137.96 o                         
   3   1   0        399.70        378.96         6.03 o                         
   4   1   0        563.28        557.01         9.48 o                         
   5   1   0        454.40        474.15         8.17 o                         
   6   1   0         62.78         62.00         1.18 o                         
   7   1   0          0.03          0.19         0.15 o                         
   8   1   0         25.32         23.72         0.89 o                         
   9   1   0          7.44          7.99         0.65 o                         
  -8   2   0        110.94        115.51         4.21 o                         
  -7   2   0         35.84         33.92         0.79 o                         
  -6   2   0         66.02         53.07         1.08 o                         
  -5   2   0        458.86        443.23         7.32 o                         
  -4   2   0        344.47        349.00         5.20 o                         
  -3   2   0       3365.48       3625.21        76.09 o                         
  -2   2   0        697.63        601.41         8.65 o                         
  -1   2   0       1365.00       1274.13        29.06 o                         
   0   2   0        728.13        667.96        16.17 o                         
   1   2   0          0.41          0.64         0.11 o                         
   2   2   0        989.91        886.99        37.32 o                         
   3   2   0       1103.08       1034.17        18.52 o                         
   4   2   0        595.98        612.28        13.09 o                         
   5   2   0          0.11          0.81         0.10 o                         
   6   2   0         72.45         58.12         1.17 o                         
   7   2   0         48.92         45.53         0.91 o                         
   8   2   0         42.79         37.42         0.97 o                         
   9   2   0         13.92         14.41         0.64 o                         
  -8   3   0        343.25        333.55        14.17 o                         
  -7   3   0         25.82         26.29         0.85 o                         
  -6   3   0         99.49        101.87         2.31 o                         
  -5   3   0          1.98          1.88         0.13 o                         
  -4   3   0        594.82        568.62         8.75 o                         
  -3   3   0        956.09        983.98        16.88 o                         
  -2   3   0         90.96        106.39         1.83 o                         
  -1   3   0        976.79        860.83        15.36 o                         
   0   3   0          5.02          6.85         0.17 o                         
   1   3   0        220.46        168.43        10.13 o                         
   2   3   0        140.88        167.87         9.01 o                         
   3   3   0        614.60        593.01        11.14 o                         
   4   3   0        108.77        106.59         1.94 o                         
   5   3   0         60.14         54.49         0.95 o                         
   6   3   0          8.99         10.75         0.29 o                         
   7   3   0         48.30         47.11         1.05 o                         
   8   3   0          9.65          7.66         0.44 o                         
   9   3   0         36.46         35.96         1.13 o                         
  -8   4   0        133.01        154.72         4.67 o                         
  -7   4   0        295.51        245.48         7.40 o                         
  -6   4   0        188.97        178.03         4.41 o                         
  -5   4   0          6.23          1.05         0.18 o                         
  -4   4   0         58.27         50.81         0.81 o                         
  -3   4   0        389.83        409.97         6.32 o                         
  -2   4   0        427.20        389.98         6.45 o                         
  -1   4   0       1730.72       1781.00        39.97 o                         
   0   4   0          5.22          4.80         0.13 o                         
   1   4   0          0.07          0.75         0.12 o                         
   2   4   0          2.34          3.56         0.14 o                         
   3   4   0        193.72        199.45         4.60 o                         
   4   4   0        102.50         88.30         1.85 o                         
   5   4   0        101.07        107.33         1.81 o                         
   6   4   0          1.55          2.71         0.17 o                         
   7   4   0        330.67        316.48         6.77 o                         
   8   4   0          8.81          7.67         0.36 o                         
   9   4   0          2.64          2.97         0.39 o                         
  -7   5   0         70.28         74.71         2.72 o                         
  -6   5   0         34.30         23.80         0.87 o                         
  -5   5   0        292.75        273.00         6.22 o                         
  -4   5   0         28.44         21.88         0.48 o                         
  -3   5   0         16.60         12.10         0.28 o                         
  -2   5   0        452.11        392.93         7.05 o                         
  -1   5   0        153.31        171.15         4.07 o                         
   0   5   0         80.29         74.86         1.45 o                         
   1   5   0        482.05        478.97         8.58 o                         
   2   5   0         37.16         33.00         0.80 o                         
   3   5   0         91.31         86.92         3.09 o                         
   4   5   0        653.16        654.89        10.81 o                         
   5   5   0          3.03          3.13         0.17 o                         
   6   5   0         37.09         38.67         0.73 o                         
   7   5   0        211.48        202.69         4.09 o                         
   8   5   0        903.58        892.18        18.80 o                         
   9   5   0        712.44        731.16        21.81 o                         
  -7   6   0          1.14          0.33         0.23 o                         
  -6   6   0          0.25          0.54         0.23 o                         
  -5   6   0          5.11          3.08         0.26 o                         
  -4   6   0          0.51          0.29         0.15 o                         
  -3   6   0         20.21         16.01         0.42 o                         
  -2   6   0         48.26         50.00         0.97 o                         
  -1   6   0        232.06        208.49         3.79 o                         
   0   6   0         48.17         52.24         1.04 o                         
   1   6   0         28.14         26.24         0.50 o                         
   2   6   0         39.44         34.32         0.67 o                         
   3   6   0       1032.94       1070.67        20.15 o                         
   4   6   0         27.95         27.00         0.52 o                         
   5   6   0          3.54          4.40         0.21 o                         
   6   6   0         58.80         61.60         1.52 o                         
   7   6   0         46.30         42.98         0.97 o                         
   8   6   0         61.08         55.82         1.51 o                         
   9   6   0        197.42        190.85        10.03 o                         
  -6   7   0         63.55         77.52         4.84 o                         
  -5   7   0          1.18          1.83         0.24 o                         
  -4   7   0        138.05        123.86         2.69 o                         
  -3   7   0          8.90          9.27         0.34 o                         
  -2   7   0         88.20         82.47         1.63 o                         
  -1   7   0       1096.88       1043.04        18.73 o                         
   0   7   0        198.42        178.08         3.59 o                         
   1   7   0         10.22         10.77         0.35 o                         
   2   7   0         34.45         32.08         0.75 o                         
   3   7   0         31.81         31.81         0.63 o                         
   4   7   0        131.28        140.32         2.61 o                         
   5   7   0          7.98          6.59         0.29 o                         
   6   7   0       1490.34       1608.26        46.39 o                         
   7   7   0         11.56         11.22         0.50 o                         
   8   7   0         53.92         51.00         1.38 o                         
   9   7   0         56.40         61.62         4.16 o                         
  -6   8   0          6.33          5.33         0.52 o                         
  -5   8   0          8.06          8.48         0.59 o                         
  -4   8   0          4.78          5.30         0.38 o                         
  -3   8   0          2.98          2.28         0.23 o                         
  -2   8   0         86.70         91.99         2.04 o                         
  -1   8   0        307.49        297.65         6.33 o                         
   0   8   0          8.16          7.46         0.27 o                         
   1   8   0        166.26        174.29         3.64 o                         
   2   8   0          0.19          1.15         0.13 o                         
   3   8   0         61.21         59.96         1.36 o                         
   4   8   0         72.06         69.78         1.82 o                         
   5   8   0         17.10         21.74         0.64 o                         
   6   8   0         19.89         18.74         0.65 o                         
   7   8   0          1.85          1.24         0.27 o                         
   8   8   0          6.95          9.60         0.69 o                         
   9   8   0          1.91          1.50         0.40 o                         
  -5   9   0          2.51          2.20         0.49 o                         
  -4   9   0          8.97         10.71         0.59 o                         
  -3   9   0          3.55          5.11         0.34 o                         
  -2   9   0        240.26        240.38         5.15 o                         
  -1   9   0         39.31         36.46         0.97 o                         
   0   9   0         42.54         47.73         1.16 o                         
   1   9   0         43.02         47.21         1.28 o                         
   2   9   0         13.69         15.57         0.44 o                         
   3   9   0        106.13        105.36         2.31 o                         
   4   9   0          3.84          5.18         0.35 o                         
   5   9   0          3.73          3.91         0.28 o                         
   6   9   0          0.21         -0.14         0.27 o                         
   7   9   0        211.80        214.65         8.61 o                         
   8   9   0         47.48         51.05         2.29 o                         
  -4  10   0         23.70         24.50         1.07 o                         
  -3  10   0          1.53          2.29         0.31 o                         
  -2  10   0        259.66        258.15         6.35 o                         
  -1  10   0         66.70         67.19         1.63 o                         
   0  10   0         18.94         17.47         0.51 o                         
   1  10   0        245.32        238.91         5.68 o                         
   2  10   0       1741.95       1828.33        41.01 o                         
   3  10   0        638.57        638.11        14.40 o                         
   4  10   0        217.85        224.11        12.09 o                         
   5  10   0          2.61          1.38         0.29 o                         
   6  10   0          3.68          3.48         0.38 o                         
   7  10   0         33.93         34.86         2.73 o                         
   8  10   0          8.52          6.21         0.61 o                         
  -3  11   0         19.95         19.50         0.87 o                         
  -2  11   0         25.85         25.58         0.85 o                         
  -1  11   0        148.44        146.70         3.66 o                         
   0  11   0        401.31        379.96         9.32 o                         
   1  11   0        334.30        317.60         7.24 o                         
   2  11   0         46.07         43.38         1.12 o                         
   3  11   0          2.52          2.14         0.36 o                         
   4  11   0         85.40         80.76         2.62 o                         
   5  11   0          3.34          3.43         0.39 o                         
   6  11   0         65.97         55.67         4.69 o                         
   7  11   0          2.17          1.68         0.65 o                         
  -2  12   0         33.29         36.59         1.71 o                         
  -1  12   0        357.34        347.25        10.39 o                         
   0  12   0       1028.20       1078.15        28.72 o                         
   1  12   0          2.51          3.33         0.42 o                         
   2  12   0         15.56         12.74         0.58 o                         
   3  12   0          9.06          9.48         0.54 o                         
   4  12   0         68.67         61.57         2.85 o                         
   5  12   0          8.41          8.02         0.76 o                         
   0  13   0        104.05        100.88         4.36 o                         
   1  13   0        333.05        317.90         9.54 o                         
   2  13   0         12.98         13.38         1.01 o                         
   3  13   0         40.24         42.70         2.04 o                         
   4  13   0         20.15         22.22         1.24 o                         
  -4 -13   1         13.61         13.05         2.38 o                         
  -3 -13   1        239.31        229.62         9.86 o                         
  -2 -13   1         35.35         35.90         2.36 o                         
  -1 -13   1        134.29        146.90         5.18 o                         
   0 -13   1         13.53         14.00         1.51 o                         
  -5 -12   1         77.60         77.07         3.52 o                         
  -4 -12   1          0.74          0.73         0.36 o                         
  -3 -12   1        102.24        100.59         2.82 o                         
  -2 -12   1        326.57        316.55         8.53 o                         
  -1 -12   1        473.11        463.93        12.43 o                         
   0 -12   1         88.91         79.66         2.53 o                         
   1 -12   1          1.55          0.83         0.42 o                         
   2 -12   1          2.83          1.87         0.60 o                         
  -7 -11   1          5.84          7.16         1.15 o                         
  -6 -11   1        164.89        156.82         5.55 o                         
  -5 -11   1         18.35         15.76         0.85 o                         
  -4 -11   1          2.38          1.96         0.33 o                         
  -3 -11   1         50.35         52.88         1.82 o                         
  -2 -11   1         34.68         32.52         0.97 o                         
  -1 -11   1        296.46        300.84         7.40 o                         
   0 -11   1          0.23          0.92         0.26 o                         
   1 -11   1        502.26        496.14        13.42 o                         
   2 -11   1          0.10          0.20         0.55 o                         
   3 -11   1          1.30          2.81         0.44 o                         
  -8 -10   1          6.57          6.57         1.26 o                         
  -7 -10   1         26.51         26.20         1.02 o                         
  -6 -10   1         32.53         31.00         1.10 o                         
  -5 -10   1         55.32         54.74         1.65 o                         
  -4 -10   1        189.50        170.67         5.50 o                         
  -3 -10   1         97.31         92.21         2.19 o                         
  -2 -10   1        161.85        157.38         3.91 o                         
  -1 -10   1          1.26          2.31         0.22 o                         
   0 -10   1         40.42         43.68         1.04 o                         
   1 -10   1         33.21         34.49         0.92 o                         
   2 -10   1        952.04        997.90        22.50 o                         
   3 -10   1        225.64        232.18         5.70 o                         
   4 -10   1         93.06        100.11         3.56 o                         
  -8  -9   1          4.88          5.70         0.54 o                         
  -7  -9   1        110.47        109.89         3.79 o                         
  -6  -9   1          0.23          0.35         0.26 o                         
  -5  -9   1          4.71          3.48         0.31 o                         
  -4  -9   1        241.49        242.98        13.56 o                         
  -3  -9   1        125.73        141.72         4.31 o                         
  -2  -9   1          0.23          0.30         0.19 o                         
  -1  -9   1         11.22         10.70         0.38 o                         
   0  -9   1        214.45        221.67         4.75 o                         
   1  -9   1        985.48        979.60        18.46 o                         
   2  -9   1        517.34        529.44        11.99 o                         
   3  -9   1        270.75        275.25        10.56 o                         
   4  -9   1          1.33          1.47         0.31 o                         
   5  -9   1         13.23         14.06         0.84 o                         
  -9  -8   1        148.61        150.47        17.30 o                         
  -8  -8   1        141.51        141.77         6.12 o                         
  -7  -8   1          0.85          1.29         0.29 o                         
  -6  -8   1         11.64         16.31         0.65 o                         
  -5  -8   1        115.27        119.18         2.63 o                         
  -4  -8   1        171.23        178.08         4.88 o                         
  -3  -8   1          3.65          4.02         0.20 o                         
  -2  -8   1        519.78        539.71         9.31 o                         
  -1  -8   1        184.71        182.75         3.66 o                         
   0  -8   1        896.31        910.10        17.14 o                         
   1  -8   1        157.29        151.72         3.09 o                         
   2  -8   1         55.18         54.47         1.26 o                         
   3  -8   1        100.54         97.14         2.16 o                         
   4  -8   1        221.78        211.62         5.23 o                         
   5  -8   1         12.92         12.43         0.59 o                         
   6  -8   1         19.21         22.21         1.12 o                         
  -9  -7   1          1.10          1.99         0.29 o                         
  -8  -7   1         21.72         24.58         0.82 o                         
  -7  -7   1         71.16         65.26         1.44 o                         
  -6  -7   1        169.72        180.99         3.93 o                         
  -5  -7   1          4.78          6.24         0.41 o                         
  -4  -7   1        220.93        225.91         5.77 o                         
  -3  -7   1         33.05         29.58         0.63 o                         
  -2  -7   1          4.99          7.44         0.23 o                         
  -1  -7   1        508.62        541.43         9.76 o                         
   0  -7   1         33.70         27.73         0.64 o                         
   1  -7   1        266.59        252.05         5.06 o                         
   2  -7   1         52.80         56.25         1.28 o                         
   3  -7   1          0.00          0.29         0.22 o                         
   4  -7   1        129.52        128.70         2.79 o                         
   5  -7   1          0.41          0.40         0.29 o                         
   6  -7   1        102.41        102.57         3.74 o                         
  -9  -6   1          9.11         10.11         0.74 o                         
  -8  -6   1          1.40          2.44         0.25 o                         
  -7  -6   1        262.00        257.66         5.52 o                         
  -6  -6   1        554.96        565.37        11.15 o                         
  -5  -6   1        124.82        144.44         2.82 o                         
  -4  -6   1        319.09        345.45         6.26 o                         
  -3  -6   1        586.48        629.83        14.18 o                         
  -2  -6   1        108.16        109.50         1.92 o                         
  -1  -6   1         63.57         63.17         1.24 o                         
   0  -6   1        416.84        438.80         8.30 o                         
   1  -6   1        186.93        190.50         3.84 o                         
   2  -6   1        104.57         95.43         1.70 o                         
   3  -6   1        169.30        159.85         3.07 o                         
   4  -6   1          7.73          5.63         0.30 o                         
   5  -6   1        201.98        191.02         5.18 o                         
   6  -6   1          0.07          0.25         0.24 o                         
   7  -6   1          0.02          0.59         0.52 o                         
  -9  -5   1        109.79        107.99         3.42 o                         
  -8  -5   1        632.84        628.59        13.28 o                         
  -7  -5   1        220.26        214.04         3.92 o                         
  -6  -5   1         35.23         35.16         0.72 o                         
  -5  -5   1          9.05          8.98         0.28 o                         
  -4  -5   1       1134.38       1227.66        22.29 o                         
  -3  -5   1        204.90        197.73         4.50 o                         
  -2  -5   1          6.98          9.09         0.26 o                         
  -1  -5   1       1190.84       1182.07        23.37 o                         
   0  -5   1          0.84          0.79         0.08 o                         
   1  -5   1        197.56        204.48         4.13 o                         
   2  -5   1        163.29        159.17         2.78 o                         
   3  -5   1        584.06        566.28         9.36 o                         
   4  -5   1        442.41        449.31         8.94 o                         
   5  -5   1         21.32         22.78         0.78 o                         
   6  -5   1        289.97        260.27        10.43 o                         
   7  -5   1         11.74         11.02         0.53 o                         
  -9  -4   1       1224.30       1316.88        35.04 o                         
  -8  -4   1         33.72         35.59         0.84 o                         
  -7  -4   1        257.18        269.52         5.42 o                         
  -6  -4   1         26.93         28.64         0.61 o                         
  -5  -4   1          5.91         10.15         0.28 o                         
  -4  -4   1        158.47        165.47         3.17 o                         
  -3  -4   1        426.04        435.23        10.59 o                         
  -2  -4   1         26.08         29.57         0.73 o                         
  -1  -4   1        103.40         99.14         1.80 o                         
   0  -4   1       1626.88       1566.67        28.01 o                         
   1  -4   1        936.00        905.48        15.49 o                         
   2  -4   1          2.57          8.75         0.21 o                         
   3  -4   1         46.77         53.85         0.90 o                         
   4  -4   1        593.37        570.45         9.10 o                         
   5  -4   1          0.30          0.51         0.13 o                         
   6  -4   1          5.38          7.51         0.40 o                         
   7  -4   1          0.08          0.27         0.22 o                         
   8  -4   1         95.08         94.42         2.90 o                         
  -9  -3   1        436.93        441.63        11.82 o                         
  -8  -3   1          2.70          3.21         0.24 o                         
  -7  -3   1        577.96        568.96        12.04 o                         
  -6  -3   1         70.46         64.87         1.24 o                         
  -5  -3   1          1.76          2.14         0.13 o                         
  -4  -3   1        163.75        150.85         2.84 o                         
  -3  -3   1          2.25          0.70         0.07 o                         
  -2  -3   1        489.23        506.38        11.39 o                         
  -1  -3   1        320.24        326.47         8.64 o                         
   0  -3   1        260.43        255.45         5.38 o                         
   1  -3   1        308.44        253.67         4.56 o                         
   2  -3   1         50.51         37.86         0.71 o                         
   3  -3   1        564.46        586.83         9.33 o                         
   4  -3   1        119.77         94.50         1.54 o                         
   5  -3   1          2.75          3.21         0.17 o                         
   6  -3   1        374.59        310.10         7.83 o                         
   7  -3   1         89.21         98.11         2.50 o                         
   8  -3   1         50.94         41.89         1.65 o                         
  -9  -2   1          6.31          6.37         0.36 o                         
  -8  -2   1        139.82        141.39         3.27 o                         
  -7  -2   1        641.55        624.74        14.10 o                         
  -6  -2   1         83.63         84.17         1.52 o                         
  -5  -2   1        119.64        109.71         1.93 o                         
  -4  -2   1        253.28        251.80         5.01 o                         
  -3  -2   1          5.21          6.12         0.13 o                         
  -2  -2   1         83.43         69.65         1.58 o                         
  -1  -2   1        779.49        686.70        30.51 o                         
   0  -2   1        211.29        219.35         4.12 o                         
   1  -2   1       1496.49       1354.25        30.41 o                         
   2  -2   1       1215.62       1206.96        23.74 o                         
   3  -2   1         46.65         45.60         0.77 o                         
   4  -2   1         46.45         53.01         0.86 o                         
   5  -2   1        177.31        176.21         3.07 o                         
   6  -2   1          5.55          3.24         0.31 o                         
   7  -2   1        790.22        683.09        13.56 o                         
   8  -2   1        672.08        700.88        18.70 o                         
   9  -2   1         35.30         31.30         2.06 o                         
  -9  -1   1         24.29         28.05         1.16 o                         
  -8  -1   1         81.10         78.40         2.53 o                         
  -7  -1   1         18.92         18.09         0.48 o                         
  -6  -1   1         12.29         16.10         0.40 o                         
  -5  -1   1        138.54        124.24         2.18 o                         
  -4  -1   1        577.39        596.37        13.03 o                         
  -3  -1   1         22.84         17.34         0.32 o                         
  -2  -1   1        140.12        115.12         2.43 o                         
  -1  -1   1        169.25        171.20         4.56 o                         
   0  -1   1        230.95        210.72         4.43 o                         
   1  -1   1        127.44        164.93         2.72 o                         
   2  -1   1        672.16        599.33        11.25 o                         
   3  -1   1       1589.95       1593.17        29.88 o                         
   4  -1   1       1588.35       1651.25        30.98 o                         
   5  -1   1         39.44         49.75         0.88 o                         
   6  -1   1        487.84        465.64         8.40 o                         
   7  -1   1         66.63         64.57         1.38 o                         
   8  -1   1          6.73          8.63         0.38 o                         
   9  -1   1         57.08         56.75         2.51 o                         
  -9   0   1          4.11          5.21         0.61 o                         
  -8   0   1          0.42          0.37         0.22 o                         
  -7   0   1         80.45         81.95         1.73 o                         
  -6   0   1         85.97         78.16         1.41 o                         
  -5   0   1        189.99        149.98         2.43 o                         
  -4   0   1          9.15         12.47         0.28 o                         
  -3   0   1         98.73         99.39         1.68 o                         
  -2   0   1         31.16         27.53         0.61 o                         
  -1   0   1         24.07         19.30         0.34 o                         
   1   0   1        218.96        192.72         3.62 o                         
   2   0   1        733.49        735.19        17.85 o                         
   3   0   1        668.33        649.93        10.29 o                         
   4   0   1         46.87         58.82         1.28 o                         
   5   0   1       1611.38       1818.46        31.16 o                         
   6   0   1          1.70          1.03         0.12 o                         
   7   0   1          1.14          1.40         0.16 o                         
   8   0   1          0.04          0.29         0.19 o                         
   9   0   1         10.57         10.07         1.09 o                         
  -9   1   1         39.91         40.07         2.55 o                         
  -8   1   1          8.79         10.52         0.44 o                         
  -7   1   1         23.25         23.47         0.57 o                         
  -6   1   1         11.63         11.65         0.36 o                         
  -5   1   1          1.26          0.59         0.09 o                         
  -4   1   1         55.96         49.40         0.96 o                         
  -3   1   1        698.07        675.00         9.44 o                         
  -2   1   1       1084.20        980.42        17.58 o                         
  -1   1   1      19504.79      15990.64       671.96 o                         
   0   1   1        414.87        377.99         7.47 o                         
   1   1   1        490.84        526.03        12.73 o                         
   2   1   1        253.96        235.67         4.68 o                         
   3   1   1       1083.07       1091.31        19.49 o                         
   4   1   1        312.30        295.68         5.33 o                         
   5   1   1        123.39        118.10         1.99 o                         
   6   1   1         17.30         13.70         0.34 o                         
   7   1   1         72.65         73.86         1.68 o                         
   8   1   1         64.06         56.97         1.29 o                         
   9   1   1        120.43        124.27         3.79 o                         
  -9   2   1          0.65          1.71         0.44 o                         
  -8   2   1         24.54         27.56         1.08 o                         
  -7   2   1        209.20        213.45         4.87 o                         
  -6   2   1          6.05          5.31         0.26 o                         
  -5   2   1         87.22         73.33         1.27 o                         
  -4   2   1         25.60         25.98         0.47 o                         
  -3   2   1        587.92        584.40         9.63 o                         
  -2   2   1       1167.38       1135.70        16.83 o                         
  -1   2   1        451.12        446.88         7.66 o                         
   0   2   1        300.53        239.73         4.11 o                         
   1   2   1        708.78        668.65        32.55 o                         
   3   2   1       1508.10       1522.24        30.06 o                         
   4   2   1          1.77          2.44         0.11 o                         
   5   2   1          3.06          2.09         0.14 o                         
   6   2   1        210.32        211.80         3.69 o                         
   7   2   1          2.11          3.26         0.22 o                         
   8   2   1          3.07          3.78         0.24 o                         
   9   2   1          5.72          5.09         0.37 o                         
  -8   3   1          0.37          0.72         0.24 o                         
  -7   3   1         60.47         54.26         1.42 o                         
  -6   3   1        238.50        237.60         4.78 o                         
  -5   3   1          2.51          2.28         0.13 o                         
  -4   3   1        759.07        877.67        12.66 o                         
  -3   3   1        200.09        233.70         4.67 o                         
  -2   3   1        294.78        256.54         3.61 o                         
  -1   3   1        620.42        591.37        10.15 o                         
   0   3   1       1092.42       1004.05        19.84 o                         
   1   3   1         20.95         28.34         1.11 o                         
   2   3   1        401.02        443.95        22.39 o                         
   3   3   1        252.29        246.74         5.92 o                         
   4   3   1         48.81         53.97         1.26 o                         
   5   3   1         36.68         46.29         0.85 o                         
   6   3   1         92.22        102.78         1.83 o                         
   7   3   1         18.20         23.07         0.66 o                         
   8   3   1         99.99        103.41         2.15 o                         
   9   3   1         12.63          9.87         0.51 o                         
  10   3   1         94.83        107.99         6.55 o                         
  -8   4   1        111.99        116.64         4.11 o                         
  -7   4   1         11.98          8.56         0.45 o                         
  -6   4   1          0.77          1.14         0.19 o                         
  -5   4   1         71.64         70.77         1.48 o                         
  -4   4   1        416.83        376.81         5.63 o                         
  -3   4   1        956.46        955.49        15.20 o                         
  -2   4   1        180.92        191.41         3.46 o                         
  -1   4   1       3521.68       3433.30        77.78 o                         
   0   4   1        204.87        175.37         2.91 o                         
   1   4   1         32.10         26.16         0.44 o                         
   2   4   1        840.27        807.25        15.60 o                         
   3   4   1          5.97          6.88         0.27 o                         
   4   4   1        166.74        170.75         2.84 o                         
   5   4   1         24.39         22.99         0.50 o                         
   6   4   1         34.80         30.85         0.71 o                         
   7   4   1        234.37        246.69         5.86 o                         
   8   4   1         79.66         70.54         1.59 o                         
   9   4   1        247.36        230.07         6.21 o                         
  10   4   1          2.27          2.11         0.48 o                         
  -7   5   1        164.98        152.11         6.51 o                         
  -6   5   1        596.39        536.41        13.06 o                         
  -5   5   1        108.00         99.34         2.18 o                         
  -4   5   1         18.84         18.65         0.46 o                         
  -3   5   1         10.04         14.26         0.34 o                         
  -2   5   1        320.08        309.72         5.58 o                         
  -1   5   1        809.29        753.25        17.97 o                         
   0   5   1         14.08         11.38         0.27 o                         
   1   5   1        376.46        371.51         6.38 o                         
   2   5   1         39.40         45.40         1.00 o                         
   3   5   1         51.98         39.97         2.24 o                         
   4   5   1         47.30         46.84         1.48 o                         
   5   5   1        139.17        142.31         2.40 o                         
   6   5   1         60.42         59.10         1.10 o                         
   7   5   1        750.45        739.28        15.59 o                         
   8   5   1         70.16         67.36         1.64 o                         
   9   5   1        123.45        123.62         4.11 o                         
  -7   6   1        228.21        236.50         7.10 o                         
  -6   6   1        173.09        173.59         5.26 o                         
  -5   6   1        741.85        661.42        17.64 o                         
  -4   6   1         25.90         27.33         0.65 o                         
  -3   6   1         42.27         43.93         1.01 o                         
  -2   6   1        337.60        361.59         6.52 o                         
  -1   6   1          9.45         11.02         0.30 o                         
   0   6   1        850.77        811.24        15.26 o                         
   1   6   1          4.83          4.92         0.17 o                         
   2   6   1         70.74         80.30         1.31 o                         
   3   6   1        439.05        434.67         7.58 o                         
   4   6   1         93.52         95.03         2.65 o                         
   5   6   1         70.57         68.24         1.20 o                         
   6   6   1         96.45         93.17         1.83 o                         
   7   6   1         44.23         39.95         0.97 o                         
   8   6   1         84.18         82.19         2.40 o                         
   9   6   1         69.41         70.31         1.82 o                         
  -6   7   1        199.05        198.78         6.95 o                         
  -5   7   1         20.27         26.79         0.85 o                         
  -4   7   1          0.03          0.70         0.17 o                         
  -3   7   1        120.58        116.61         2.53 o                         
  -2   7   1         30.82         26.13         0.59 o                         
  -1   7   1         76.35         79.31         1.49 o                         
   0   7   1       1027.65        994.06        17.82 o                         
   1   7   1         20.91         24.37         0.57 o                         
   2   7   1         19.11         19.01         0.46 o                         
   3   7   1         11.32          9.85         0.31 o                         
   4   7   1         14.26         15.10         0.35 o                         
   5   7   1         33.48         27.38         0.66 o                         
   6   7   1        406.92        439.44        14.74 o                         
   7   7   1          4.63          5.90         0.44 o                         
   8   7   1         63.54         66.32         1.89 o                         
   9   7   1         13.86         14.40         0.67 o                         
  -6   8   1         37.45         37.81         1.71 o                         
  -5   8   1        321.92        314.07         9.43 o                         
  -4   8   1         55.85         52.73         1.30 o                         
  -3   8   1         85.83         73.31         1.55 o                         
  -2   8   1          3.13          3.77         0.23 o                         
  -1   8   1         21.10         20.75         0.53 o                         
   0   8   1         31.36         29.76         0.66 o                         
   1   8   1          1.19          1.10         0.14 o                         
   2   8   1          4.79          4.79         0.30 o                         
   3   8   1        288.49        290.66         7.53 o                         
   4   8   1         66.18         60.06         1.30 o                         
   5   8   1        361.33        400.70         8.02 o                         
   6   8   1         40.67         40.17         1.38 o                         
   7   8   1         17.23         18.04         0.79 o                         
   8   8   1         79.78         71.37         2.56 o                         
   9   8   1        292.50        293.71        10.20 o                         
  -5   9   1         27.25         26.99         1.83 o                         
  -4   9   1         15.86         18.37         0.83 o                         
  -3   9   1         37.04         34.75         1.06 o                         
  -2   9   1          5.57          5.58         0.33 o                         
  -1   9   1         16.16         16.78         0.61 o                         
   0   9   1         56.40         60.23         1.22 o                         
   1   9   1        214.99        217.79         4.40 o                         
   2   9   1         36.93         35.36         0.82 o                         
   3   9   1        163.82        157.44         3.21 o                         
   4   9   1         29.18         28.43         1.07 o                         
   5   9   1         31.57         34.62         0.96 o                         
   6   9   1          5.87          4.27         0.30 o                         
   7   9   1         21.78         23.74         0.92 o                         
   8   9   1        877.42        834.95        24.89 o                         
  -4  10   1        101.25        103.15         3.14 o                         
  -3  10   1          0.41          0.67         0.20 o                         
  -2  10   1          3.43          5.03         0.33 o                         
  -1  10   1         89.47         88.00         1.94 o                         
   0  10   1          0.04          0.32         0.20 o                         
   1  10   1         32.14         28.53         0.71 o                         
   2  10   1          2.18          2.25         0.22 o                         
   3  10   1         54.95         55.43         1.36 o                         
   4  10   1          8.61          8.14         0.47 o                         
   5  10   1         21.19         16.54         0.70 o                         
   6  10   1         14.14         10.64         0.48 o                         
   7  10   1        107.89         91.20         3.66 o                         
   8  10   1         13.88         15.45         0.95 o                         
  -3  11   1         64.08         63.19         2.28 o                         
  -2  11   1          2.91          3.10         0.28 o                         
  -1  11   1         41.69         43.50         1.09 o                         
   0  11   1         36.00         35.02         1.00 o                         
   1  11   1         68.53         67.20         1.64 o                         
   2  11   1         90.28         82.09         1.96 o                         
   3  11   1         58.51         56.27         1.50 o                         
   4  11   1         18.25         17.27         1.80 o                         
   5  11   1         27.12         24.04         1.13 o                         
   6  11   1          1.97          1.49         0.61 o                         
   7  11   1          9.58          9.62         1.20 o                         
  -2  12   1         14.08         11.26         0.96 o                         
  -1  12   1          2.21          2.24         0.32 o                         
   0  12   1        640.20        651.67        25.20 o                         
   1  12   1        190.79        192.96         5.85 o                         
   2  12   1         58.54         57.49         1.86 o                         
   3  12   1         68.07         65.84         2.12 o                         
   4  12   1        280.33        251.87        19.59 o                         
   5  12   1        128.85        106.33         4.30 o                         
   0  13   1          1.37          2.37         0.38 o                         
   1  13   1        276.51        278.79         8.36 o                         
   2  13   1          7.34          7.86         0.50 o                         
   3  13   1          1.97          2.22         0.42 o                         
   4  13   1         37.37         44.65         2.09 o                         
  -4 -13   2          9.83          7.88         0.96 o                         
  -3 -13   2         71.46         67.05         4.15 o                         
  -2 -13   2          1.06          0.15         0.46 o                         
  -1 -13   2         77.84         76.74         5.39 o                         
  -5 -12   2          0.39          0.81         0.78 o                         
  -4 -12   2          9.23         10.71         0.74 o                         
  -3 -12   2         18.65         20.37         0.93 o                         
  -2 -12   2         67.63         63.10         1.68 o                         
  -1 -12   2         30.83         28.86         1.12 o                         
   0 -12   2          3.68          3.54         0.37 o                         
   1 -12   2         39.40         38.70         1.66 o                         
  -7 -11   2         10.52         10.19         1.30 o                         
  -6 -11   2        552.33        574.01        29.95 o                         
  -5 -11   2         16.96         17.52         0.85 o                         
  -4 -11   2          1.50          0.68         0.31 o                         
  -3 -11   2        179.52        173.73         4.37 o                         
  -2 -11   2         77.81         76.76         2.21 o                         
  -1 -11   2        235.89        229.51         6.25 o                         
   0 -11   2         65.42         71.81         2.06 o                         
   1 -11   2        157.67        165.91         5.08 o                         
   2 -11   2          9.79         12.70         0.78 o                         
   3 -11   2         30.24         33.71         3.36 o                         
  -8 -10   2          4.38          2.98         0.78 o                         
  -7 -10   2          6.88          6.68         0.67 o                         
  -6 -10   2         24.63         24.40         1.39 o                         
  -5 -10   2          0.19          0.55         0.30 o                         
  -4 -10   2          1.35          1.91         0.29 o                         
  -3 -10   2         32.62         29.73         0.82 o                         
  -2 -10   2          5.49          4.82         0.38 o                         
  -1 -10   2         16.17         14.07         0.59 o                         
   0 -10   2       1199.82       1166.18        26.26 o                         
   1 -10   2        110.54        104.64         2.93 o                         
   2 -10   2          8.77         11.69         0.65 o                         
   3 -10   2         27.46         25.97         1.32 o                         
   4 -10   2          5.57          4.64         0.84 o                         
  -8  -9   2          3.98          3.46         0.44 o                         
  -7  -9   2         57.73         59.90         1.97 o                         
  -6  -9   2          0.01          0.41         0.30 o                         
  -5  -9   2          3.68          4.52         0.34 o                         
  -4  -9   2         39.67         37.87         1.06 o                         
  -3  -9   2          1.76          2.97         0.28 o                         
  -2  -9   2         14.77         16.04         0.57 o                         
  -1  -9   2         14.55         12.76         0.54 o                         
   0  -9   2         83.26         77.07         2.51 o                         
   1  -9   2       1171.88       1207.98        22.79 o                         
   2  -9   2        410.03        399.44         8.49 o                         
   4  -9   2          7.69          5.86         0.41 o                         
   5  -9   2        100.76        117.80         5.07 o                         
  -9  -8   2          0.12         -0.18         0.64 o                         
  -8  -8   2         10.55         13.16         1.17 o                         
  -7  -8   2         16.80         19.88         0.76 o                         
  -6  -8   2         21.10         20.09         0.78 o                         
  -5  -8   2         64.62         57.23         1.71 o                         
  -4  -8   2         18.57         20.83         0.63 o                         
  -3  -8   2        770.68        815.82        16.24 o                         
  -2  -8   2         24.26         25.40         0.64 o                         
  -1  -8   2         14.68         14.49         0.43 o                         
   0  -8   2         68.97         63.51         1.28 o                         
   1  -8   2       1009.45       1038.74        20.63 o                         
   2  -8   2         25.55         28.82         0.79 o                         
   3  -8   2        296.44        282.22         6.46 o                         
   4  -8   2          7.74          8.02         0.45 o                         
   5  -8   2         49.54         52.76         1.98 o                         
   6  -8   2          9.52          9.60         1.22 o                         
  -9  -7   2         18.38         14.87         1.00 o                         
  -8  -7   2        192.91        195.54         4.83 o                         
  -7  -7   2          9.40          8.22         0.35 o                         
  -6  -7   2         82.44         77.81         1.70 o                         
  -5  -7   2          2.03          1.28         0.18 o                         
  -4  -7   2         80.45         81.10         1.86 o                         
  -3  -7   2         11.93         13.14         0.44 o                         
  -2  -7   2        722.60        753.41        13.53 o                         
  -1  -7   2       1700.60       1865.15        35.02 o                         
   0  -7   2        497.85        496.50         9.38 o                         
   1  -7   2         31.86         29.57         0.73 o                         
   2  -7   2        337.07        344.79         6.90 o                         
   3  -7   2        236.20        224.13         5.38 o                         
   4  -7   2        194.57        195.05         5.30 o                         
   5  -7   2        134.45        129.89         3.99 o                         
   6  -7   2        180.24        186.12         6.51 o                         
  -9  -6   2          0.68          0.73         0.23 o                         
  -8  -6   2         90.17         89.38         2.29 o                         
  -7  -6   2        205.90        203.36         3.91 o                         
  -6  -6   2        452.65        451.50         8.58 o                         
  -5  -6   2          0.41          0.76         0.16 o                         
  -4  -6   2         18.39         18.46         0.41 o                         
  -3  -6   2        775.78        789.07        15.64 o                         
  -2  -6   2       1207.84       1344.96        28.25 o                         
  -1  -6   2         14.19         13.08         0.28 o                         
   0  -6   2        579.71        610.65        10.52 o                         
   1  -6   2        150.92        152.28         2.92 o                         
   2  -6   2        109.27        108.74         1.93 o                         
   3  -6   2        462.26        443.66         8.41 o                         
   4  -6   2          1.44          1.01         0.23 o                         
   5  -6   2        133.22        130.67         3.59 o                         
   6  -6   2         21.31         19.04         0.95 o                         
   7  -6   2          2.46          2.86         0.34 o                         
  -9  -5   2          0.46          0.98         0.24 o                         
  -8  -5   2         27.20         25.31         0.74 o                         
  -7  -5   2          9.56         10.04         0.35 o                         
  -6  -5   2        200.75        214.64         3.91 o                         
  -5  -5   2          5.89          5.32         0.23 o                         
  -4  -5   2        509.07        553.56        10.47 o                         
  -3  -5   2        227.44        248.66         4.97 o                         
  -2  -5   2        111.95        119.36         2.40 o                         
  -1  -5   2        642.61        625.31        11.78 o                         
   0  -5   2       1075.64       1127.79        20.64 o                         
   1  -5   2        263.77        282.84         5.11 o                         
   2  -5   2         14.71         14.61         0.34 o                         
   3  -5   2        342.07        326.70         5.91 o                         
   4  -5   2        257.18        254.01         5.11 o                         
   5  -5   2          4.36          5.06         0.41 o                         
   6  -5   2         30.14         31.45         1.25 o                         
   7  -5   2         46.39         46.86         2.05 o                         
  -9  -4   2         10.77          9.25         0.54 o                         
  -8  -4   2         50.86         48.64         1.23 o                         
  -7  -4   2        145.56        138.03         2.56 o                         
  -6  -4   2        244.46        220.14         4.43 o                         
  -5  -4   2        265.86        280.84         4.87 o                         
  -4  -4   2        722.32        731.27        15.38 o                         
  -3  -4   2       1143.67       1184.67        28.64 o                         
  -2  -4   2        146.26        154.30         3.39 o                         
  -1  -4   2        424.69        418.10         7.47 o                         
   0  -4   2       3984.86       4115.85        97.55 o                         
   1  -4   2         10.35         14.15         0.34 o                         
   2  -4   2       1217.85       1238.86        21.26 o                         
   3  -4   2        401.21        400.50         6.18 o                         
   4  -4   2         46.16         46.60         0.80 o                         
   5  -4   2        231.19        218.26         4.40 o                         
   6  -4   2          1.58          1.02         0.24 o                         
   7  -4   2         60.08         52.14         1.69 o                         
   8  -4   2         93.01         99.84         3.54 o                         
  -9  -3   2        276.38        287.65         7.72 o                         
  -8  -3   2        421.37        417.32         9.46 o                         
  -7  -3   2          0.23          0.34         0.19 o                         
  -6  -3   2       1196.71       1198.30        20.59 o                         
  -5  -3   2        189.99        187.40         3.41 o                         
  -4  -3   2         87.37         91.44         1.77 o                         
  -3  -3   2         22.75         23.41         0.51 o                         
  -2  -3   2       1599.74       1513.78        50.34 o                         
  -1  -3   2        251.77        271.32         5.10 o                         
   0  -3   2        152.79        145.05         2.75 o                         
   1  -3   2       2076.24       2029.50        40.09 o                         
   2  -3   2        427.01        442.01         8.77 o                         
   3  -3   2          0.15          1.02         0.08 o                         
   4  -3   2        349.82        326.94         5.23 o                         
   5  -3   2        283.62        281.91         5.36 o                         
   6  -3   2        253.51        248.48         5.00 o                         
   7  -3   2         18.48         16.60         0.54 o                         
   8  -3   2         10.16          6.70         0.56 o                         
  -9  -2   2         64.96         65.35         1.72 o                         
  -8  -2   2        492.39        473.28        11.56 o                         
  -7  -2   2       3289.40       3529.51        66.20 o                         
  -6  -2   2         26.12         25.07         0.54 o                         
  -5  -2   2         28.29         23.50         0.46 o                         
  -4  -2   2         17.99         16.27         0.51 o                         
  -3  -2   2        204.80        184.55         3.19 o                         
  -2  -2   2        663.73        614.10        13.93 o                         
  -1  -2   2        346.93        285.59         7.58 o                         
   0  -2   2       1687.46       1534.92        37.24 o                         
   1  -2   2        433.60        380.54         7.54 o                         
   2  -2   2        311.40        256.09         4.57 o                         
   3  -2   2         36.68         50.16         0.94 o                         
   4  -2   2        178.72        148.06         2.35 o                         
   5  -2   2         10.42          9.16         0.27 o                         
   6  -2   2        207.20        202.99         3.70 o                         
   7  -2   2          5.92          8.70         0.36 o                         
   8  -2   2          8.50          6.98         0.48 o                         
   9  -2   2          0.21          0.23         0.50 o                         
  -9  -1   2        252.09        263.61        10.34 o                         
  -8  -1   2         57.81         53.12         1.34 o                         
  -7  -1   2        306.49        309.45         5.87 o                         
  -6  -1   2        150.47        138.26         2.44 o                         
  -5  -1   2         18.02         19.31         0.40 o                         
  -4  -1   2       1183.86       1205.10        19.85 o                         
  -3  -1   2        342.26        323.20         6.09 o                         
  -2  -1   2        880.09        761.77        17.12 o                         
  -1  -1   2          1.11          0.73         0.06 o                         
   0  -1   2          0.36          0.83         0.06 o                         
   1  -1   2       1092.39       1129.11        22.35 o                         
   2  -1   2        492.06        435.55         8.00 o                         
   3  -1   2        221.96        210.35         4.16 o                         
   4  -1   2        147.95        156.25         2.61 o                         
   5  -1   2         12.10         11.46         0.28 o                         
   6  -1   2         43.36         45.57         0.95 o                         
   7  -1   2        109.42         98.16         1.93 o                         
   8  -1   2        165.12        137.78         3.57 o                         
   9  -1   2         71.93         88.83         5.45 o                         
  -9   0   2          4.42          5.70         0.48 o                         
  -8   0   2          6.95          6.93         0.43 o                         
  -7   0   2          0.16          0.45         0.15 o                         
  -6   0   2        112.88        119.39         2.32 o                         
  -5   0   2         35.27         29.44         0.52 o                         
  -4   0   2        230.75        225.20         3.49 o                         
  -3   0   2         73.81         71.89         1.21 o                         
  -2   0   2         88.36         77.02         1.47 o                         
  -1   0   2         93.83         86.90         1.74 o                         
   0   0   2        151.58        130.58         3.75 o                         
   1   0   2          7.08         10.12         0.21 o                         
   2   0   2       2214.18       2011.38        59.66 o                         
   3   0   2       1612.74       1586.71        28.35 o                         
   4   0   2       1819.56       1867.66        39.20 o                         
   5   0   2          0.08          0.86         0.10 o                         
   6   0   2         21.05         17.17         0.41 o                         
   7   0   2         75.08         66.27         1.36 o                         
   8   0   2         99.25         82.81         2.11 o                         
   9   0   2        442.37        417.97        16.73 o                         
  -9   1   2         15.31         13.31         1.05 o                         
  -8   1   2         37.73         42.99         1.23 o                         
  -7   1   2          1.98          3.35         0.22 o                         
  -6   1   2         95.55         89.64         1.68 o                         
  -5   1   2          7.43          6.47         0.24 o                         
  -4   1   2        131.71        126.86         2.10 o                         
  -3   1   2          0.62          2.04         0.09 o                         
  -2   1   2        201.33        232.94         3.47 o                         
  -1   1   2       1388.63       1303.95        23.33 o                         
   0   1   2          0.00          0.42         0.06 o                         
   1   1   2        471.71        511.78        11.48 o                         
   2   1   2         58.15         54.49         1.09 o                         
   3   1   2       1772.98       1723.72        32.44 o                         
   4   1   2       1123.94       1127.11        20.20 o                         
   5   1   2        105.29        100.90         1.70 o                         
   6   1   2        258.54        258.18         4.91 o                         
   7   1   2         80.33         89.07         2.00 o                         
   8   1   2         44.45         38.09         0.92 o                         
   9   1   2        167.52        167.06         5.07 o                         
  -8   2   2         22.26         24.13         0.82 o                         
  -7   2   2          2.47          3.38         0.40 o                         
  -6   2   2          1.03          1.09         0.15 o                         
  -5   2   2          8.57          8.47         0.24 o                         
  -4   2   2          4.29          3.17         0.13 o                         
  -3   2   2        338.34        305.07         5.05 o                         
  -2   2   2        414.28        407.37         5.56 o                         
  -1   2   2       3699.36       3435.54        71.95 o                         
   0   2   2       8129.40       5614.57       247.36 o                         
   1   2   2        117.02        108.11         3.37 o                         
   2   2   2       2288.69       2049.72        54.42 o                         
   3   2   2       1546.63       1572.93        31.07 o                         
   4   2   2        880.06        944.06        16.74 o                         
   5   2   2         11.55         10.75         0.27 o                         
   6   2   2        275.79        242.23         4.05 o                         
   7   2   2         65.38         79.92         1.68 o                         
   8   2   2          5.84          6.31         0.34 o                         
   9   2   2          0.32          0.55         0.35 o                         
  -8   3   2          6.68          8.67         0.43 o                         
  -7   3   2         63.24         63.42         1.64 o                         
  -6   3   2         52.15         49.57         1.14 o                         
  -5   3   2          0.18          0.57         0.11 o                         
  -4   3   2        154.84        149.60         2.26 o                         
  -3   3   2         14.99         16.43         0.31 o                         
  -2   3   2          9.62          9.50         0.19 o                         
  -1   3   2       1679.21       1734.26        27.46 o                         
   0   3   2        954.44        978.33        20.54 o                         
   1   3   2      46325.68      31333.96      1862.33 o                         
   2   3   2       3447.30       3368.73        88.19 o                         
   3   3   2        349.92        347.84         5.98 o                         
   4   3   2          3.60          4.39         0.18 o                         
   5   3   2         44.96         51.19         0.97 o                         
   6   3   2          0.70          2.13         0.14 o                         
   7   3   2          8.52          8.44         0.33 o                         
   8   3   2         51.25         46.62         1.17 o                         
   9   3   2          0.03          0.50         0.35 o                         
  10   3   2         10.68         11.18         0.96 o                         
  -8   4   2        159.80        164.69         5.71 o                         
  -7   4   2          0.07         -0.05         0.20 o                         
  -6   4   2         39.25         34.06         0.95 o                         
  -5   4   2         72.05         70.67         1.48 o                         
  -4   4   2        151.82        153.56         2.32 o                         
  -3   4   2         36.88         50.09         0.79 o                         
  -2   4   2        567.43        520.33         7.50 o                         
  -1   4   2        286.16        272.03         4.90 o                         
   0   4   2       2277.85       2279.99        48.83 o                         
   1   4   2        889.78        901.37        15.43 o                         
   2   4   2       1413.96       1372.00        25.78 o                         
   3   4   2       4190.59       4484.12       118.87 o                         
   4   4   2       1325.94       1423.29        28.14 o                         
   5   4   2        664.26        670.88        11.54 o                         
   6   4   2        168.36        172.30         3.16 o                         
   7   4   2        119.10        107.98         2.39 o                         
   8   4   2         16.80         18.62         0.57 o                         
   9   4   2          0.42          0.85         0.23 o                         
  10   4   2         43.27         44.71         4.77 o                         
  -7   5   2          0.78          0.75         0.28 o                         
  -6   5   2         23.05         24.82         0.74 o                         
  -5   5   2         90.47         80.42         1.79 o                         
  -4   5   2          7.49          8.59         0.35 o                         
  -3   5   2        243.62        246.24         4.10 o                         
  -2   5   2        900.76       1029.95        17.65 o                         
  -1   5   2       1353.26       1451.41        30.58 o                         
   0   5   2         25.23         20.32         0.47 o                         
   1   5   2        167.82        181.76         3.85 o                         
   2   5   2        468.92        494.19        10.84 o                         
   3   5   2        208.53        204.27         3.92 o                         
   4   5   2        608.59        612.37        14.80 o                         
   5   5   2        348.85        368.58         6.37 o                         
   6   5   2         26.59         28.13         0.60 o                         
   7   5   2        138.00        120.56         2.81 o                         
   8   5   2          4.66          5.23         0.35 o                         
   9   5   2          3.52          4.79         0.39 o                         
  10   5   2         10.82         10.67         1.35 o                         
  -7   6   2         29.15         23.03         0.80 o                         
  -6   6   2         22.15         25.30         0.88 o                         
  -5   6   2         65.72         80.37         2.24 o                         
  -4   6   2        237.81        230.21         5.55 o                         
  -3   6   2          0.31          1.24         0.12 o                         
  -2   6   2        107.96        123.47         2.27 o                         
  -1   6   2         31.14         33.66         0.76 o                         
   0   6   2          1.44          2.05         0.12 o                         
   1   6   2         12.80         13.70         0.30 o                         
   2   6   2        427.76        444.09         7.64 o                         
   3   6   2        806.19        826.65        13.64 o                         
   4   6   2        128.56        131.85         2.59 o                         
   5   6   2         18.69         17.77         0.39 o                         
   6   6   2         12.52         10.63         0.36 o                         
   7   6   2          3.63          4.47         0.27 o                         
   8   6   2         10.62         12.54         0.48 o                         
   9   6   2         44.13         45.16         1.22 o                         
  -6   7   2        145.47        125.35         3.80 o                         
  -5   7   2         44.29         44.40         1.29 o                         
  -4   7   2         97.13         78.79         1.87 o                         
  -3   7   2        224.80        210.17         4.23 o                         
  -2   7   2        189.16        194.19         3.71 o                         
  -1   7   2        211.04        189.83         3.63 o                         
   0   7   2        836.09        859.74        15.45 o                         
   1   7   2         27.83         26.72         0.61 o                         
   2   7   2        186.84        187.74         3.27 o                         
   3   7   2         13.39         15.83         0.45 o                         
   4   7   2          5.58          5.58         0.25 o                         
   5   7   2        315.14        310.09         5.91 o                         
   6   7   2         16.42         18.44         0.56 o                         
   7   7   2          1.14          1.08         0.20 o                         
   8   7   2        118.52        113.23         3.13 o                         
   9   7   2        413.26        404.73        13.97 o                         
  -6   8   2         53.10         59.55         4.94 o                         
  -5   8   2        308.10        302.29         8.11 o                         
  -4   8   2        228.11        215.63         5.31 o                         
  -3   8   2        510.99        474.20         9.45 o                         
  -2   8   2         76.64         75.21         1.67 o                         
  -1   8   2        128.54        114.85         2.35 o                         
   0   8   2        439.07        462.80         8.75 o                         
   1   8   2        220.61        213.51         3.90 o                         
   2   8   2          8.60          7.08         0.27 o                         
   3   8   2        338.63        335.78         6.09 o                         
   4   8   2          2.81          3.33         0.24 o                         
   5   8   2         37.98         39.59         1.86 o                         
   6   8   2        234.05        262.78         8.16 o                         
   7   8   2         58.58         58.48         1.79 o                         
   8   8   2         99.44         99.38         3.60 o                         
   9   8   2        222.85        221.26         7.73 o                         
  -5   9   2         18.20         16.66         1.27 o                         
  -4   9   2        277.51        276.85         7.42 o                         
  -3   9   2         41.75         35.34         1.08 o                         
  -2   9   2         80.79         77.91         1.63 o                         
  -1   9   2         12.98         12.44         0.45 o                         
   0   9   2          1.37          1.97         0.17 o                         
   1   9   2         22.97         21.63         0.59 o                         
   2   9   2         47.85         50.11         1.16 o                         
   3   9   2        246.06        237.57         4.88 o                         
   4   9   2        122.36        130.47         2.83 o                         
   5   9   2          3.92          3.94         0.26 o                         
   6   9   2        209.68        218.66         6.65 o                         
   7   9   2          6.68          5.62         0.44 o                         
   8   9   2         40.64         43.46         1.51 o                         
   9   9   2         29.93         28.17         2.19 o                         
  -4  10   2         30.31         33.39         1.10 o                         
  -3  10   2         61.16         58.15         1.66 o                         
  -2  10   2          4.82          5.61         0.32 o                         
  -1  10   2        223.27        211.89         4.53 o                         
   0  10   2          0.37          0.79         0.19 o                         
   1  10   2        164.33        159.31         3.26 o                         
   2  10   2         61.05         59.12         1.39 o                         
   3  10   2          0.84          1.16         0.24 o                         
   4  10   2          2.21          2.74         0.27 o                         
   5  10   2         66.56         61.77         1.65 o                         
   6  10   2         75.13         62.25         2.03 o                         
   7  10   2        503.44        436.60        18.58 o                         
   8  10   2          5.22          4.79         0.65 o                         
  -3  11   2         17.58         17.84         1.60 o                         
  -2  11   2        231.75        224.06         6.03 o                         
  -1  11   2          4.19          4.39         0.29 o                         
   0  11   2          7.84          8.48         0.41 o                         
   1  11   2          0.12          0.25         0.21 o                         
   2  11   2        102.69        103.89         2.43 o                         
   3  11   2         11.15         10.83         0.47 o                         
   4  11   2          0.55          1.26         0.35 o                         
   5  11   2         50.75         48.75         1.62 o                         
   6  11   2         62.36         57.27         3.22 o                         
  -2  12   2        101.40        115.26         4.97 o                         
  -1  12   2         22.63         22.51         0.95 o                         
   0  12   2         54.07         52.61         1.39 o                         
   1  12   2         27.84         27.39         0.81 o                         
   2  12   2        156.70        148.48         3.70 o                         
   3  12   2          0.60          1.08         0.29 o                         
   4  12   2         54.51         43.08         1.75 o                         
   5  12   2         98.17        107.25        14.98 o                         
   0  13   2          9.34         11.85         0.76 o                         
   1  13   2         25.25         25.67         0.91 o                         
   2  13   2        208.14        218.56         7.46 o                         
   3  13   2        521.76        534.76        22.63 o                         
   4  13   2        223.59        211.85        11.07 o                         
   5  13   2         42.84         57.09         4.03 o                         
  -2 -13   3         17.86         16.12         2.30 o                         
  -5 -12   3        353.31        373.39        15.87 o                         
  -4 -12   3        158.69        173.73        12.27 o                         
  -3 -12   3         60.29         63.56         2.09 o                         
  -2 -12   3        279.95        290.00         7.84 o                         
  -1 -12   3        112.36        114.72         3.23 o                         
   0 -12   3          5.09          3.97         0.52 o                         
   1 -12   3         28.12         29.32         4.15 o                         
  -6 -11   3        130.87        131.25         5.69 o                         
  -5 -11   3         19.22         16.63         1.28 o                         
  -4 -11   3        589.20        627.03        16.80 o                         
  -3 -11   3          4.86          6.95         0.53 o                         
  -2 -11   3         74.09         76.26         2.20 o                         
  -1 -11   3         63.73         63.61         1.70 o                         
   0 -11   3         93.86         95.39         2.69 o                         
   1 -11   3          5.24          5.71         0.51 o                         
   2 -11   3         27.13         28.10         1.64 o                         
  -7 -10   3         28.13         30.94         1.70 o                         
  -6 -10   3         15.83         17.61         0.79 o                         
  -5 -10   3         97.75        102.39         3.23 o                         
  -4 -10   3        144.88        142.84         4.10 o                         
  -3 -10   3         16.59         16.98         0.55 o                         
  -2 -10   3         25.14         28.03         0.84 o                         
  -1 -10   3         29.97         30.57         0.90 o                         
   0 -10   3         91.88         94.38         2.44 o                         
   1 -10   3         12.86         11.69         0.64 o                         
   2 -10   3        204.40        205.25         6.26 o                         
   3 -10   3         36.54         35.31         1.40 o                         
   4 -10   3          1.29          3.30         0.68 o                         
  -8  -9   3         24.25         25.18         1.36 o                         
  -7  -9   3         24.54         24.98         1.17 o                         
  -6  -9   3         20.60         18.64         0.73 o                         
  -5  -9   3          8.29          9.60         0.43 o                         
  -4  -9   3        225.41        227.83         5.80 o                         
  -3  -9   3         41.45         41.20         1.00 o                         
  -2  -9   3         13.22         12.39         0.45 o                         
  -1  -9   3         15.91         13.70         0.56 o                         
   0  -9   3        424.11        428.30        11.52 o                         
   1  -9   3          0.32          1.04         0.20 o                         
   2  -9   3         45.32         49.27         2.28 o                         
   3  -9   3         82.46         89.05         2.52 o                         
   4  -9   3        128.37        147.04         6.02 o                         
   5  -9   3         19.97         18.51         1.46 o                         
  -8  -8   3         13.54         16.04         0.83 o                         
  -7  -8   3          3.33          4.23         0.37 o                         
  -6  -8   3         95.49         96.82         2.33 o                         
  -5  -8   3         43.92         40.66         0.91 o                         
  -4  -8   3         35.22         37.56         0.83 o                         
  -3  -8   3        284.50        289.58         5.64 o                         
  -2  -8   3        168.75        181.22         3.67 o                         
  -1  -8   3          3.22          3.93         0.30 o                         
   0  -8   3         67.99         67.39         1.52 o                         
   1  -8   3          0.73          1.06         0.17 o                         
   2  -8   3       1777.02       1845.63        38.79 o                         
   3  -8   3         11.21         15.18         0.66 o                         
   4  -8   3        170.72        175.71         4.79 o                         
   5  -8   3         17.29         14.69         0.84 o                         
  -9  -7   3          8.93          6.69         1.57 o                         
  -8  -7   3         16.14         15.65         0.73 o                         
  -7  -7   3        178.92        175.82         4.06 o                         
  -6  -7   3          8.82         10.48         0.38 o                         
  -5  -7   3          6.44          5.30         0.30 o                         
  -4  -7   3         11.88         13.59         0.41 o                         
  -3  -7   3          0.57          0.57         0.14 o                         
  -2  -7   3         26.51         22.43         0.69 o                         
  -1  -7   3         57.44         61.89         1.29 o                         
   0  -7   3          0.01          0.33         0.12 o                         
   1  -7   3        227.85        225.96         4.54 o                         
   2  -7   3        234.66        229.22         4.39 o                         
   3  -7   3       1986.03       2131.52        51.70 o                         
   4  -7   3        758.06        747.16        19.95 o                         
   5  -7   3        208.79        211.18         8.25 o                         
   6  -7   3         11.28         11.22         0.66 o                         
  -9  -6   3         15.71         12.84         0.67 o                         
  -8  -6   3          5.26          4.97         0.32 o                         
  -7  -6   3        104.71         97.85         2.19 o                         
  -6  -6   3         11.59         10.90         0.47 o                         
  -5  -6   3        120.22        116.75         2.55 o                         
  -4  -6   3         20.07         23.77         0.51 o                         
  -3  -6   3        279.61        284.75         4.94 o                         
  -2  -6   3          8.56         11.35         0.27 o                         
  -1  -6   3        358.17        376.39         8.40 o                         
   0  -6   3         38.01         30.06         0.58 o                         
   1  -6   3        936.64        930.00        15.97 o                         
   2  -6   3        394.64        376.46         6.81 o                         
   3  -6   3        814.01        837.80        16.66 o                         
   4  -6   3        233.45        218.64         4.71 o                         
   5  -6   3        290.98        276.33         9.66 o                         
   6  -6   3         60.38         62.08         2.30 o                         
   7  -6   3         57.54         62.13         2.27 o                         
  -9  -5   3          2.01          2.18         0.31 o                         
  -8  -5   3         72.27         71.45         2.30 o                         
  -7  -5   3         40.34         41.89         1.01 o                         
  -6  -5   3        198.61        185.59         3.78 o                         
  -5  -5   3        289.38        283.45         5.70 o                         
  -4  -5   3          5.62          4.87         0.30 o                         
  -3  -5   3        338.60        355.03         6.41 o                         
  -2  -5   3         55.76         53.54         1.19 o                         
  -1  -5   3       1210.81       1364.53        24.42 o                         
   0  -5   3         93.79        102.04         2.24 o                         
   1  -5   3       1432.85       1534.13        27.44 o                         
   2  -5   3        242.87        247.15         4.69 o                         
   3  -5   3          2.61          2.90         0.17 o                         
   4  -5   3        441.60        448.62         8.95 o                         
   5  -5   3        116.77        108.74         3.39 o                         
   6  -5   3        136.93        138.06         4.23 o                         
   7  -5   3         78.37         77.47         3.44 o                         
  -9  -4   3          0.16          0.76         0.24 o                         
  -8  -4   3         13.49         13.67         0.56 o                         
  -7  -4   3        166.09        152.40         3.12 o                         
  -6  -4   3        367.92        346.29         6.59 o                         
  -5  -4   3       1524.67       1613.81        28.96 o                         
  -4  -4   3         12.30         19.80         0.46 o                         
  -3  -4   3       1010.58       1048.52        29.93 o                         
  -2  -4   3         53.55         56.65         1.43 o                         
  -1  -4   3        456.12        433.84         7.78 o                         
   0  -4   3       6347.15       7015.77       228.97 o                         
   1  -4   3        535.99        511.08         9.17 o                         
   2  -4   3         89.69         83.60         1.43 o                         
   3  -4   3        118.30        122.46         2.24 o                         
   4  -4   3         62.07         61.92         1.25 o                         
   5  -4   3        179.63        185.45         5.06 o                         
   6  -4   3          0.24          0.21         0.25 o                         
   7  -4   3         13.61         11.47         0.58 o                         
   8  -4   3         45.45         47.03         2.25 o                         
  -9  -3   3          1.47          1.28         0.65 o                         
  -8  -3   3          5.36          5.62         0.31 o                         
  -7  -3   3         52.17         53.71         1.12 o                         
  -6  -3   3          1.51          1.78         0.13 o                         
  -5  -3   3        498.37        505.31         8.71 o                         
  -4  -3   3        347.97        381.56         8.36 o                         
  -3  -3   3         31.45         40.74         1.22 o                         
  -2  -3   3         83.19         61.69         1.55 o                         
  -1  -3   3         33.40         36.41         0.71 o                         
   0  -3   3         13.00         18.06         0.32 o                         
   1  -3   3        235.41        208.19         3.59 o                         
   2  -3   3        399.40        385.72         7.74 o                         
   3  -3   3        339.03        332.50         5.50 o                         
   4  -3   3         34.78         30.59         0.57 o                         
   5  -3   3         45.42         44.88         0.93 o                         
   6  -3   3        299.06        282.55         5.68 o                         
   7  -3   3          3.67          3.65         0.31 o                         
   8  -3   3         16.46         14.38         0.76 o                         
  -9  -2   3          1.88          1.38         0.55 o                         
  -8  -2   3        195.61        196.38         4.85 o                         
  -7  -2   3        501.22        483.37         8.72 o                         
  -6  -2   3        475.90        477.40         9.52 o                         
  -5  -2   3        344.62        346.66         5.98 o                         
  -4  -2   3        284.12        282.07         4.88 o                         
  -3  -2   3         15.42         20.16         0.57 o                         
  -2  -2   3       1400.44       1395.95        39.34 o                         
  -1  -2   3        174.35        143.34         2.86 o                         
   0  -2   3       2800.84       2433.66        83.68 o                         
   1  -2   3          6.87          3.28         0.10 o                         
   2  -2   3       1942.05       2004.46        34.26 o                         
   3  -2   3       1335.45       1278.22        29.19 o                         
   4  -2   3         61.46         55.45         0.93 o                         
   5  -2   3        559.42        564.00        10.64 o                         
   6  -2   3         37.76         37.94         0.78 o                         
   7  -2   3        232.21        215.71         4.62 o                         
   8  -2   3          2.61          2.50         0.35 o                         
  -9  -1   3         43.72         44.55         2.84 o                         
  -8  -1   3        760.48        785.80        20.91 o                         
  -7  -1   3        125.99        129.94         3.36 o                         
  -6  -1   3        531.83        531.17         9.15 o                         
  -5  -1   3          1.49          1.27         0.12 o                         
  -4  -1   3       1414.40       1396.62        25.02 o                         
  -3  -1   3         11.59          7.64         0.24 o                         
  -2  -1   3         32.45         23.60         0.42 o                         
  -1  -1   3         16.88         18.02         0.45 o                         
   0  -1   3        348.04        322.65         6.40 o                         
   1  -1   3       1886.70       1815.54        49.67 o                         
   2  -1   3       1091.23        998.03        17.85 o                         
   3  -1   3        781.90        685.35        11.29 o                         
   4  -1   3          6.38         10.49         0.25 o                         
   5  -1   3         55.33         59.19         1.03 o                         
   6  -1   3          9.25          9.27         0.37 o                         
   7  -1   3        218.24        204.31         3.98 o                         
   8  -1   3        141.61        142.47         3.89 o                         
  -9   0   3          4.62          4.39         0.41 o                         
  -8   0   3        894.90        984.25        26.22 o                         
  -7   0   3          0.19          0.56         0.17 o                         
  -6   0   3        260.47        262.56         4.55 o                         
  -5   0   3        998.86        981.74        15.62 o                         
  -4   0   3        181.95        195.47         3.39 o                         
  -3   0   3         20.27         17.75         0.36 o                         
  -2   0   3        458.78        393.63         6.76 o                         
  -1   0   3         60.13         50.83         0.98 o                         
   0   0   3         20.38         16.80         0.63 o                         
   1   0   3         42.63         48.40         1.16 o                         
   2   0   3        505.68        450.79         7.42 o                         
   3   0   3          9.79         12.98         0.29 o                         
   4   0   3        333.20        367.18         5.65 o                         
   5   0   3        226.39        250.00         4.16 o                         
   6   0   3         17.40         15.44         0.37 o                         
   7   0   3        416.81        376.42         7.15 o                         
   8   0   3          0.01          0.03         0.21 o                         
   9   0   3         57.09         49.14         1.83 o                         
  -8   1   3         77.69         87.37         2.66 o                         
  -7   1   3         41.18         37.70         1.04 o                         
  -6   1   3        950.30       1015.65        17.44 o                         
  -5   1   3          0.66          0.41         0.10 o                         
  -4   1   3         63.98         60.63         0.94 o                         
  -3   1   3          0.99          1.11         0.08 o                         
  -2   1   3        542.88        561.60         8.35 o                         
  -1   1   3          0.00          0.77         0.06 o                         
   0   1   3        507.65        503.71        12.23 o                         
   1   1   3        187.98        146.38         3.09 o                         
   2   1   3        121.28        132.50         2.60 o                         
   3   1   3         23.26         18.50         0.35 o                         
   4   1   3        265.40        282.29         5.28 o                         
   5   1   3        125.76        130.86         2.29 o                         
   6   1   3         47.33         52.38         0.97 o                         
   7   1   3        104.08         86.74         2.05 o                         
   8   1   3        170.88        144.03         3.11 o                         
   9   1   3        503.69        484.15        16.73 o                         
  -8   2   3         35.94         41.93         1.62 o                         
  -7   2   3         49.01         47.69         1.17 o                         
  -6   2   3          0.07          0.37         0.16 o                         
  -5   2   3        283.89        287.98         4.99 o                         
  -4   2   3         46.21         38.70         0.64 o                         
  -3   2   3        563.71        590.74         8.79 o                         
  -2   2   3         21.36         22.13         0.36 o                         
  -1   2   3        563.83        536.83         7.75 o                         
   0   2   3       3294.85       2953.18        93.77 o                         
   1   2   3       1361.70       1275.93        30.95 o                         
   2   2   3         82.47         83.46         1.39 o                         
   3   2   3         99.01        108.29         2.06 o                         
   4   2   3       1753.83       1836.22        38.56 o                         
   5   2   3        877.89        932.40        16.02 o                         
   6   2   3        632.74        648.55        11.17 o                         
   7   2   3         14.11          8.86         0.39 o                         
   8   2   3         46.65         37.96         0.99 o                         
   9   2   3          8.04          8.73         0.63 o                         
  -8   3   3         26.77         31.67         1.44 o                         
  -7   3   3         52.95         54.16         1.42 o                         
  -6   3   3         82.60         80.56         1.67 o                         
  -5   3   3          0.18          0.92         0.13 o                         
  -4   3   3         62.11         49.14         0.84 o                         
  -3   3   3         20.38         22.54         0.43 o                         
  -2   3   3        241.72        224.75         3.59 o                         
  -1   3   3         13.25         12.75         0.27 o                         
   0   3   3       2558.95       2574.91        48.39 o                         
   1   3   3       2294.05       2330.14        62.14 o                         
   2   3   3        230.32        218.68         4.36 o                         
   3   3   3        558.11        596.72        11.15 o                         
   4   3   3          6.56         10.09         0.27 o                         
   5   3   3       1200.73       1310.32        20.80 o                         
   6   3   3        760.90        845.97        13.98 o                         
   7   3   3         81.63         83.87         2.04 o                         
   8   3   3          0.61          1.33         0.20 o                         
   9   3   3         27.49         27.23         0.88 o                         
  -8   4   3         40.37         34.92         1.57 o                         
  -7   4   3          0.03          0.02         0.19 o                         
  -6   4   3         26.98         26.01         0.76 o                         
  -5   4   3         17.31         15.32         0.44 o                         
  -4   4   3          3.43          3.01         0.14 o                         
  -3   4   3         46.22         49.68         0.82 o                         
  -2   4   3          2.18          1.69         0.08 o                         
  -1   4   3        323.62        327.01         5.96 o                         
   0   4   3          4.92          8.45         0.26 o                         
   1   4   3        302.53        296.89         4.72 o                         
   2   4   3       3889.33       3970.50       112.22 o                         
   3   4   3        571.17        543.62        12.93 o                         
   4   4   3       1214.61       1317.12        24.71 o                         
   5   4   3         61.11         57.23         1.13 o                         
   6   4   3         61.51         67.30         1.35 o                         
   7   4   3        143.31        138.01         3.23 o                         
   8   4   3        226.92        218.12         5.40 o                         
   9   4   3          1.10          0.28         0.21 o                         
  10   4   3          0.11          0.68         0.85 o                         
  -7   5   3          0.03          0.39         0.19 o                         
  -6   5   3         82.05         83.16         2.12 o                         
  -5   5   3         36.05         32.20         0.87 o                         
  -4   5   3         82.98         89.64         1.96 o                         
  -3   5   3         13.16         11.29         0.28 o                         
  -2   5   3          1.16          1.49         0.09 o                         
  -1   5   3        379.97        376.82         5.80 o                         
   0   5   3        399.24        410.31         7.74 o                         
   1   5   3         40.20         37.60         0.83 o                         
   2   5   3          4.32          5.43         0.23 o                         
   3   5   3       6342.13       6810.82       272.15 o                         
   4   5   3        473.48        529.32         9.11 o                         
   5   5   3         46.94         42.39         0.82 o                         
   6   5   3         69.99         67.57         1.29 o                         
   7   5   3         86.39         88.66         1.97 o                         
   8   5   3          6.89          6.62         0.43 o                         
   9   5   3          9.72         10.10         0.49 o                         
  -7   6   3         19.55         21.04         0.74 o                         
  -6   6   3         46.82         42.65         1.23 o                         
  -5   6   3        188.17        195.03         5.28 o                         
  -4   6   3        409.52        407.10         9.29 o                         
  -3   6   3         60.46         44.03         0.90 o                         
  -2   6   3        102.42        123.70         2.18 o                         
  -1   6   3        479.48        473.32         8.53 o                         
   0   6   3        255.63        244.57         4.59 o                         
   1   6   3         22.53         26.60         0.52 o                         
   2   6   3        604.38        610.47        12.11 o                         
   3   6   3        846.09        903.78        16.18 o                         
   4   6   3         20.18         20.60         0.51 o                         
   5   6   3        511.18        553.91        10.46 o                         
   6   6   3         91.26         95.51         2.08 o                         
   7   6   3         36.21         41.22         0.95 o                         
   8   6   3          0.99          2.98         0.29 o                         
   9   6   3          1.83          1.43         0.28 o                         
  -6   7   3        164.91        163.93         4.94 o                         
  -5   7   3         49.50         52.89         1.50 o                         
  -4   7   3          1.35          0.92         0.30 o                         
  -3   7   3        220.53        210.73         5.24 o                         
  -2   7   3         32.65         26.50         0.57 o                         
  -1   7   3         84.41         87.55         2.02 o                         
   0   7   3        741.26        812.68        14.60 o                         
   1   7   3       1017.93       1089.15        17.29 o                         
   2   7   3        111.96        109.85         2.03 o                         
   3   7   3        423.70        448.30         8.07 o                         
   4   7   3        147.01        147.43         2.86 o                         
   5   7   3        388.38        411.07         6.84 o                         
   6   7   3          0.03          0.59         0.15 o                         
   7   7   3         26.19         23.04         0.66 o                         
   8   7   3         90.46         92.98         2.38 o                         
   9   7   3         92.67         88.91         2.77 o                         
  -5   8   3        205.82        197.97         5.95 o                         
  -4   8   3        322.32        331.29         8.11 o                         
  -3   8   3         22.49         21.93         0.63 o                         
  -2   8   3         85.49         73.51         1.57 o                         
  -1   8   3        187.64        183.92         3.72 o                         
   0   8   3        222.25        225.46         4.53 o                         
   1   8   3          0.59          1.18         0.14 o                         
   2   8   3        132.01        129.38         2.51 o                         
   3   8   3        188.32        182.82         3.24 o                         
   4   8   3         28.47         28.64         0.75 o                         
   5   8   3         31.10         33.39         0.95 o                         
   6   8   3        176.13        160.05         4.36 o                         
   7   8   3          4.98          5.36         0.40 o                         
   8   8   3        220.64        236.83        10.19 o                         
   9   8   3         22.52         25.73         1.15 o                         
  -5   9   3         97.64        101.76         6.63 o                         
  -4   9   3        277.83        255.70         8.87 o                         
  -3   9   3         22.26         21.51         0.65 o                         
  -2   9   3          2.79          2.94         0.21 o                         
  -1   9   3        713.31        717.74        13.51 o                         
   0   9   3        139.03        139.44         3.95 o                         
   1   9   3        121.23        113.50         2.39 o                         
   2   9   3         48.98         48.33         1.01 o                         
   3   9   3        131.66        128.39         2.39 o                         
   4   9   3        153.50        146.92         5.02 o                         
   5   9   3        132.40        131.20         4.00 o                         
   6   9   3        202.50        190.98         4.79 o                         
   7   9   3         36.31         32.21         1.06 o                         
   8   9   3          4.03          5.03         0.54 o                         
   9   9   3          7.01          7.55         1.11 o                         
  -4  10   3         11.63         12.96         1.94 o                         
  -3  10   3          7.30          7.11         0.37 o                         
  -2  10   3         20.36         20.41         0.62 o                         
  -1  10   3        269.36        257.11         5.96 o                         
   0  10   3         53.02         56.70         1.67 o                         
   1  10   3        239.95        233.46         5.36 o                         
   2  10   3        133.84        132.98         2.90 o                         
   3  10   3         85.72         84.40         1.79 o                         
   4  10   3         24.54         23.21         0.73 o                         
   5  10   3        105.97        111.95         3.12 o                         
   6  10   3          8.27          9.69         0.69 o                         
   7  10   3         24.02         20.41         1.20 o                         
   8  10   3          0.40         -0.17         0.53 o                         
  -3  11   3        142.54        151.82         6.49 o                         
  -2  11   3        381.01        406.36        17.22 o                         
  -1  11   3         20.77         20.56         0.71 o                         
   0  11   3          9.28         10.35         0.49 o                         
   1  11   3         22.34         23.71         0.73 o                         
   2  11   3         32.40         29.33         0.80 o                         
   3  11   3         10.11         12.15         0.78 o                         
   4  11   3          0.80          1.28         0.26 o                         
   5  11   3         22.82         22.87         2.30 o                         
   6  11   3         21.26         17.10         1.27 o                         
   7  11   3         65.14         58.77         6.89 o                         
  -2  12   3         17.32         19.30         1.42 o                         
  -1  12   3          8.31          9.36         0.53 o                         
   0  12   3          0.00          0.24         0.25 o                         
   1  12   3          0.27          0.40         0.19 o                         
   2  12   3         30.91         32.03         0.92 o                         
   3  12   3        148.22        147.72         4.52 o                         
   4  12   3         15.12         18.66         0.91 o                         
   5  12   3          5.23          5.38         0.51 o                         
   6  12   3          1.13          0.77         1.02 o                         
   0  13   3        233.86        244.97        14.64 o                         
   1  13   3          5.91          5.87         0.55 o                         
   2  13   3         21.39         22.08         1.51 o                         
   3  13   3          7.56          7.36         0.54 o                         
   4  13   3        130.89        127.66        13.97 o                         
   5  13   3          6.97          7.98         1.13 o                         
  -4 -12   4        186.97        184.97        16.42 o                         
  -3 -12   4          0.14          0.35         0.36 o                         
  -2 -12   4         81.09         82.99         2.37 o                         
  -1 -12   4          0.05          0.49         0.35 o                         
   0 -12   4          0.79          1.46         0.50 o                         
  -6 -11   4        498.20        489.21        20.75 o                         
  -5 -11   4        243.88        246.33         9.07 o                         
  -4 -11   4          9.23          9.15         0.63 o                         
  -3 -11   4         34.85         33.08         1.12 o                         
  -2 -11   4          4.11          5.33         0.42 o                         
  -1 -11   4          4.25          5.84         0.39 o                         
   0 -11   4          8.48         10.59         0.58 o                         
   1 -11   4         16.53         15.51         0.76 o                         
   2 -11   4         18.56         20.83         1.17 o                         
  -7 -10   4         25.85         28.19         1.21 o                         
  -6 -10   4        501.96        545.44        16.34 o                         
  -5 -10   4        170.24        153.62         7.16 o                         
  -4 -10   4         92.12         88.93         2.31 o                         
  -3 -10   4          4.77          5.31         0.41 o                         
  -2 -10   4         65.44         64.96         1.63 o                         
  -1 -10   4          4.21          4.31         0.37 o                         
   0 -10   4        230.55        220.54         5.08 o                         
   1 -10   4          1.01          1.02         0.29 o                         
   2 -10   4         32.76         33.69         1.39 o                         
   3 -10   4         16.85         18.69         2.60 o                         
  -7  -9   4        116.66        121.21         4.34 o                         
  -6  -9   4        225.86        226.35         7.98 o                         
  -5  -9   4         50.57         52.82         1.75 o                         
  -4  -9   4          0.33          0.66         0.19 o                         
  -3  -9   4         73.52         75.91         1.63 o                         
  -2  -9   4        828.77        852.55        18.07 o                         
  -1  -9   4        107.18        104.41         2.66 o                         
   0  -9   4         62.06         59.49         1.59 o                         
   1  -9   4        102.50         96.98         2.15 o                         
   2  -9   4         19.20         18.14         0.71 o                         
   3  -9   4         63.27         66.66         1.97 o                         
   4  -9   4          3.20          3.32         0.59 o                         
  -8  -8   4          1.43          0.64         0.37 o                         
  -7  -8   4         45.58         45.37         1.35 o                         
  -6  -8   4         44.82         40.15         1.11 o                         
  -5  -8   4         62.75         68.40         1.56 o                         
  -4  -8   4        201.22        214.54         4.15 o                         
  -3  -8   4        426.81        455.80         9.71 o                         
  -2  -8   4         92.95         94.33         1.88 o                         
  -1  -8   4          0.39          0.64         0.17 o                         
   0  -8   4          0.03          0.21         0.16 o                         
   1  -8   4        101.67        105.34         2.68 o                         
   2  -8   4        159.55        157.36         3.42 o                         
   3  -8   4         12.71         10.92         0.53 o                         
   4  -8   4         43.53         40.48         1.42 o                         
   5  -8   4         92.96         94.86         3.46 o                         
  -8  -7   4          7.67          6.77         0.59 o                         
  -7  -7   4        166.80        171.60         4.67 o                         
  -6  -7   4         85.68         81.21         1.73 o                         
  -5  -7   4          7.26          6.66         0.30 o                         
  -4  -7   4          1.60          2.21         0.17 o                         
  -3  -7   4          2.38          2.98         0.16 o                         
  -2  -7   4         39.89         36.54         0.79 o                         
  -1  -7   4         24.96         24.76         0.60 o                         
   0  -7   4          8.58          8.18         0.28 o                         
   1  -7   4        150.34        146.67         3.19 o                         
   2  -7   4          5.89          5.59         0.35 o                         
   3  -7   4         22.98         25.27         0.74 o                         
   4  -7   4         55.07         58.15         1.73 o                         
   5  -7   4          3.51          6.23         0.55 o                         
   6  -7   4        309.87        367.67        12.73 o                         
  -8  -6   4         32.16         29.55         0.84 o                         
  -7  -6   4          9.44          7.93         0.47 o                         
  -6  -6   4         34.21         30.48         0.72 o                         
  -5  -6   4         81.72         86.19         1.82 o                         
  -4  -6   4         23.43         24.39         0.66 o                         
  -3  -6   4          3.31          3.97         0.24 o                         
  -2  -6   4         24.71         26.49         0.53 o                         
  -1  -6   4        320.96        336.07         5.58 o                         
   0  -6   4         62.36         60.71         1.27 o                         
   1  -6   4        882.40        879.33        18.48 o                         
   2  -6   4       1003.04        995.01        19.76 o                         
   3  -6   4       1125.86       1156.82        22.94 o                         
   4  -6   4        148.15        139.91         3.28 o                         
   5  -6   4         21.88         19.77         0.96 o                         
   6  -6   4        267.77        269.49         9.40 o                         
   7  -6   4          7.87         10.79         0.86 o                         
  -9  -5   4        155.38        149.84         9.10 o                         
  -8  -5   4         62.98         65.21         1.69 o                         
  -7  -5   4        217.68        208.79         4.90 o                         
  -6  -5   4          2.31          2.20         0.26 o                         
  -5  -5   4         51.77         48.11         1.08 o                         
  -4  -5   4        309.07        319.89         5.79 o                         
  -3  -5   4        121.99        123.95         2.32 o                         
  -2  -5   4        230.47        248.77         4.51 o                         
  -1  -5   4        251.45        289.45         5.47 o                         
   0  -5   4         21.99         23.11         0.50 o                         
   1  -5   4        158.56        153.40         2.94 o                         
   2  -5   4        292.62        289.41         5.48 o                         
   3  -5   4         75.85         73.64         1.75 o                         
   4  -5   4        684.76        698.93        14.76 o                         
   5  -5   4        284.91        285.30         9.21 o                         
   6  -5   4          1.15          1.09         0.39 o                         
   7  -5   4         38.92         39.06         1.53 o                         
  -9  -4   4         37.05         38.31         2.71 o                         
  -8  -4   4         29.88         30.78         0.88 o                         
  -7  -4   4        415.89        414.32         9.39 o                         
  -6  -4   4         18.97         19.56         0.59 o                         
  -5  -4   4         49.36         42.46         0.94 o                         
  -4  -4   4        415.05        430.74         7.44 o                         
  -3  -4   4         19.18         22.60         0.51 o                         
  -2  -4   4         27.48         22.37         0.51 o                         
  -1  -4   4       1010.95        979.74        23.78 o                         
   0  -4   4       1444.51       1674.48        36.43 o                         
   1  -4   4        414.42        438.31         8.27 o                         
   2  -4   4        490.94        469.80         9.34 o                         
   3  -4   4        951.65        917.74        17.26 o                         
   4  -4   4          2.62          2.86         0.22 o                         
   5  -4   4        137.29        135.18         4.85 o                         
   6  -4   4         13.83         11.07         0.56 o                         
   7  -4   4         40.87         40.83         1.44 o                         
   8  -4   4         11.19          9.56         1.01 o                         
  -9  -3   4         12.86         15.85         1.89 o                         
  -8  -3   4          0.04          0.12         0.18 o                         
  -7  -3   4         18.68         20.62         0.60 o                         
  -6  -3   4        102.74        110.22         2.14 o                         
  -5  -3   4        176.69        185.35         3.25 o                         
  -4  -3   4          2.93          1.22         0.09 o                         
  -3  -3   4       1155.94       1226.02        26.86 o                         
  -2  -3   4       1231.55       1236.66        61.33 o                         
  -1  -3   4        400.29        454.84         8.57 o                         
   0  -3   4        110.93        109.93         2.93 o                         
   1  -3   4       2107.68       2448.46        55.51 o                         
   2  -3   4          2.78          4.61         0.17 o                         
   3  -3   4        281.96        290.91         5.03 o                         
   4  -3   4        131.86        126.13         2.14 o                         
   5  -3   4          1.05          1.52         0.20 o                         
   6  -3   4        192.01        187.38         4.65 o                         
   7  -3   4          1.00          1.59         0.37 o                         
   8  -3   4          0.33          1.09         0.35 o                         
  -9  -2   4          0.22          0.99         0.27 o                         
  -8  -2   4         53.48         52.72         1.37 o                         
  -7  -2   4         28.48         28.74         0.72 o                         
  -6  -2   4         18.15         18.54         0.49 o                         
  -5  -2   4        343.84        379.36         7.17 o                         
  -4  -2   4        122.80        139.14         2.54 o                         
  -3  -2   4       6482.06       6197.41       212.37 o                         
  -2  -2   4        169.24        209.44         5.20 o                         
  -1  -2   4        232.03        240.25         5.82 o                         
   0  -2   4       3747.06       3941.64        85.11 o                         
   1  -2   4        246.49        274.80         5.30 o                         
   2  -2   4       1916.98       2027.13        42.55 o                         
   3  -2   4         18.94         18.66         0.42 o                         
   4  -2   4        183.77        175.17         2.73 o                         
   5  -2   4         60.86         59.04         1.18 o                         
   6  -2   4         17.47         17.59         0.53 o                         
   7  -2   4          7.50          6.86         0.43 o                         
   8  -2   4          2.57          3.45         0.57 o                         
  -9  -1   4         42.03         39.75         2.55 o                         
  -8  -1   4        101.44        100.91         3.09 o                         
  -7  -1   4         63.76         70.90         1.89 o                         
  -6  -1   4         14.57         13.54         0.47 o                         
  -5  -1   4        119.73        123.62         2.18 o                         
  -4  -1   4          1.97          3.64         0.16 o                         
  -3  -1   4       1896.90       2016.98        49.96 o                         
  -2  -1   4         62.43         71.61         1.55 o                         
  -1  -1   4         12.43         12.48         0.31 o                         
   0  -1   4        586.89        527.08         9.04 o                         
   1  -1   4        629.16        652.75        10.35 o                         
   2  -1   4        466.78        430.20         8.71 o                         
   3  -1   4         13.00         16.22         0.31 o                         
   4  -1   4        205.95        194.49         3.38 o                         
   5  -1   4        205.48        191.56         3.34 o                         
   6  -1   4         57.36         52.06         0.95 o                         
   7  -1   4         37.03         37.57         0.94 o                         
   8  -1   4         64.43         67.18         1.93 o                         
   9  -1   4          6.49          8.33         1.01 o                         
  -8   0   4        290.50        305.47         8.18 o                         
  -7   0   4        761.13        756.53        18.21 o                         
  -6   0   4        171.19        176.94         3.84 o                         
  -5   0   4       1258.10       1273.88        21.03 o                         
  -4   0   4       1229.96       1292.91        20.56 o                         
  -3   0   4        792.07        832.38        12.78 o                         
  -2   0   4        260.97        282.32         4.67 o                         
  -1   0   4         59.78         61.10         1.08 o                         
   0   0   4       1168.88       1179.87        22.11 o                         
   1   0   4         19.57         18.23         0.34 o                         
   2   0   4        905.33        855.77        16.76 o                         
   3   0   4        270.84        296.16         5.33 o                         
   4   0   4         53.42         50.63         0.82 o                         
   5   0   4        768.58        729.39        11.62 o                         
   6   0   4        222.23        206.09         3.47 o                         
   7   0   4         59.85         55.49         1.16 o                         
   8   0   4         91.33         97.58         3.04 o                         
   9   0   4        101.69         99.01         3.53 o                         
  -8   1   4          8.40         11.75         0.56 o                         
  -7   1   4          7.23          7.39         0.33 o                         
  -6   1   4       2760.68       3038.50        56.98 o                         
  -5   1   4        345.13        340.57         5.90 o                         
  -4   1   4         91.10         76.93         1.27 o                         
  -3   1   4         21.20         20.16         0.35 o                         
  -2   1   4          0.57          1.61         0.08 o                         
  -1   1   4       1441.22       1425.62        21.87 o                         
   0   1   4       1023.65       1031.58        20.42 o                         
   1   1   4        176.79        189.55         3.40 o                         
   2   1   4        266.91        273.06         5.93 o                         
   3   1   4        280.97        260.94         4.93 o                         
   4   1   4          8.95         14.78         0.45 o                         
   5   1   4        351.95        341.47         5.66 o                         
   6   1   4          0.29          0.63         0.11 o                         
   7   1   4         11.93         10.13         0.35 o                         
   8   1   4          0.33          0.25         0.23 o                         
   9   1   4         47.81         44.03         3.84 o                         
  -8   2   4        268.41        302.83        10.49 o                         
  -7   2   4          2.83          2.96         0.31 o                         
  -6   2   4        649.61        669.72        13.30 o                         
  -5   2   4        193.30        185.61         3.55 o                         
  -4   2   4        261.94        267.15         4.64 o                         
  -3   2   4        111.96        120.73         1.89 o                         
  -2   2   4        304.63        309.73         4.77 o                         
  -1   2   4       1193.05       1149.94        15.68 o                         
   0   2   4       2403.88       2365.22        42.34 o                         
   1   2   4        475.92        449.83         8.90 o                         
   2   2   4         99.95         96.14         1.60 o                         
   3   2   4         69.68         66.52         1.28 o                         
   4   2   4         21.02         22.30         0.39 o                         
   5   2   4          2.16          4.17         0.17 o                         
   6   2   4         64.74         64.22         1.13 o                         
   7   2   4          5.85          7.18         0.30 o                         
   8   2   4         40.72         39.08         1.11 o                         
   9   2   4        120.27        114.96         3.24 o                         
  -8   3   4         29.33         32.15         1.45 o                         
  -7   3   4         31.16         34.65         1.14 o                         
  -6   3   4         63.36         64.29         1.42 o                         
  -5   3   4         67.11         58.10         1.17 o                         
  -4   3   4        707.40        695.05        11.48 o                         
  -3   3   4          3.71          1.53         0.09 o                         
  -2   3   4        296.31        305.41         4.87 o                         
  -1   3   4         10.14         11.65         0.22 o                         
   0   3   4          0.83          2.28         0.12 o                         
   1   3   4        132.87        167.22         2.89 o                         
   2   3   4        215.37        214.68         4.27 o                         
   3   3   4         92.11         93.37         1.70 o                         
   4   3   4          1.57          2.14         0.12 o                         
   5   3   4          0.02          2.18         0.20 o                         
   6   3   4        252.47        260.95         4.36 o                         
   7   3   4         64.42         58.37         1.15 o                         
   8   3   4         20.56         16.10         0.58 o                         
   9   3   4        183.78        167.46         4.16 o                         
  -7   4   4         17.22         21.37         0.75 o                         
  -6   4   4         24.68         23.71         0.75 o                         
  -5   4   4        140.83        135.48         3.13 o                         
  -4   4   4          3.43          3.72         0.22 o                         
  -3   4   4        128.91        130.49         2.12 o                         
  -2   4   4        287.57        320.10         4.78 o                         
  -1   4   4        593.21        631.70        11.42 o                         
   0   4   4       2397.82       2557.26        50.54 o                         
   1   4   4        100.21        102.02         1.85 o                         
   2   4   4        892.35        882.64        17.47 o                         
   3   4   4       2042.54       1966.18        47.64 o                         
   4   4   4        345.03        351.25         6.06 o                         
   5   4   4        375.67        405.84         6.26 o                         
   6   4   4          2.85          3.11         0.19 o                         
   7   4   4         66.65         67.22         1.53 o                         
   8   4   4        152.95        156.16         3.93 o                         
   9   4   4         15.00         12.06         0.55 o                         
  -7   5   4         52.74         61.76         1.91 o                         
  -6   5   4         10.23         11.21         0.44 o                         
  -5   5   4         45.44         40.06         1.08 o                         
  -4   5   4        237.00        243.24         5.17 o                         
  -3   5   4         59.22         62.95         1.15 o                         
  -2   5   4         98.12        102.74         1.68 o                         
  -1   5   4        717.61        715.07        11.81 o                         
   0   5   4        423.32        430.47         7.51 o                         
   1   5   4       1616.15       1737.06        41.48 o                         
   2   5   4       1204.58       1229.10        24.69 o                         
   3   5   4       3807.47       4365.43       115.78 o                         
   4   5   4          7.64          8.18         0.27 o                         
   5   5   4        581.32        635.46        11.98 o                         
   6   5   4         75.97         70.31         1.49 o                         
   7   5   4         25.56         28.85         0.74 o                         
   8   5   4          2.35          3.81         0.30 o                         
   9   5   4         31.98         38.24         1.93 o                         
  -7   6   4         21.70         32.55         1.63 o                         
  -6   6   4         10.43         10.10         0.42 o                         
  -5   6   4         51.45         53.96         1.54 o                         
  -4   6   4        194.04        194.31         4.43 o                         
  -3   6   4          6.50          7.02         0.26 o                         
  -2   6   4        127.16        125.14         2.31 o                         
  -1   6   4        384.62        397.99         6.87 o                         
   0   6   4         11.60          9.09         0.33 o                         
   1   6   4       1413.21       1505.34        24.75 o                         
   2   6   4       2568.23       2817.86        74.67 o                         
   3   6   4       1312.10       1410.95        25.25 o                         
   4   6   4        408.01        412.22         7.11 o                         
   5   6   4        133.92        122.58         2.38 o                         
   6   6   4         14.18         23.15         0.57 o                         
   7   6   4        126.81        123.02         2.68 o                         
   8   6   4         45.49         44.70         1.14 o                         
   9   6   4          0.12          0.22         0.33 o                         
  -6   7   4         57.25         61.45         1.90 o                         
  -5   7   4         50.19         48.88         1.39 o                         
  -4   7   4         72.80         75.68         1.92 o                         
  -3   7   4        107.05        105.55         2.17 o                         
  -2   7   4        237.00        258.32         5.19 o                         
  -1   7   4         54.70         59.18         1.14 o                         
   0   7   4          6.69         10.10         0.32 o                         
   1   7   4        286.23        293.78         5.08 o                         
   2   7   4        181.15        200.87         4.28 o                         
   3   7   4        278.29        277.72         5.26 o                         
   4   7   4       1039.34       1086.45        17.93 o                         
   5   7   4        284.12        327.64         5.92 o                         
   6   7   4        173.62        173.50         3.20 o                         
   7   7   4         19.47         21.69         0.64 o                         
   8   7   4        153.57        142.76         3.57 o                         
   9   7   4          0.17          1.00         0.32 o                         
  -5   8   4          4.28          4.86         0.32 o                         
  -4   8   4         40.35         40.47         1.08 o                         
  -3   8   4         35.39         36.31         0.93 o                         
  -2   8   4         23.97         22.83         0.60 o                         
  -1   8   4        155.38        123.94         2.53 o                         
   0   8   4        591.27        686.12        12.33 o                         
   1   8   4         21.39         23.06         0.53 o                         
   2   8   4        167.84        178.65         3.62 o                         
   3   8   4        199.31        189.87         3.47 o                         
   4   8   4          0.04          0.84         0.16 o                         
   5   8   4        209.17        210.00         4.66 o                         
   6   8   4          1.28          2.05         0.27 o                         
   7   8   4         45.97         44.01         1.27 o                         
   8   8   4          1.32          1.40         0.32 o                         
   9   8   4          6.54          5.64         0.65 o                         
  -5   9   4         93.24         89.07         5.48 o                         
  -4   9   4         47.58         47.67         1.38 o                         
  -3   9   4        215.22        218.51         5.86 o                         
  -2   9   4         46.91         55.99         1.44 o                         
  -1   9   4          8.01         12.56         0.38 o                         
   0   9   4         59.45         69.56         3.11 o                         
   1   9   4         85.40         86.70         1.93 o                         
   2   9   4          1.57          1.12         0.18 o                         
   3   9   4          1.56          1.10         0.17 o                         
   4   9   4        366.23        357.90         8.14 o                         
   5   9   4        150.67        157.11         3.93 o                         
   6   9   4         71.61         64.88         1.77 o                         
   7   9   4        110.49        105.57         3.31 o                         
   8   9   4          2.46          2.66         0.58 o                         
  -4  10   4        128.57        130.85         5.62 o                         
  -3  10   4        201.41        190.58         6.60 o                         
  -2  10   4        398.45        386.08        10.32 o                         
  -1  10   4          3.99          5.17         0.30 o                         
   0  10   4         49.19         48.08         1.19 o                         
   1  10   4          0.02          0.39         0.21 o                         
   2  10   4          4.95          4.85         0.36 o                         
   3  10   4          0.16          0.43         0.18 o                         
   4  10   4          0.13          0.44         0.22 o                         
   5  10   4          0.37          0.95         0.37 o                         
   6  10   4        180.79        175.99         6.23 o                         
   7  10   4         32.87         29.80         1.50 o                         
   8  10   4         36.43         32.98         1.41 o                         
  -3  11   4        226.25        220.94         9.41 o                         
  -2  11   4        151.56        148.23         5.18 o                         
  -1  11   4          4.97          5.42         0.35 o                         
   0  11   4          8.59          7.85         0.41 o                         
   1  11   4        318.85        324.64         7.96 o                         
   2  11   4        267.41        263.99         6.49 o                         
   3  11   4         15.25         18.42         0.67 o                         
   4  11   4          3.73          3.97         0.30 o                         
   5  11   4         14.51         15.18         0.77 o                         
   6  11   4          3.83          4.79         0.72 o                         
   7  11   4        207.15        196.52        13.23 o                         
  -1  12   4         85.91         90.33         3.19 o                         
   0  12   4          0.95          1.52         0.23 o                         
   1  12   4         15.08         15.29         0.58 o                         
   2  12   4         73.35         79.63         2.49 o                         
   3  12   4        101.32         96.55         3.03 o                         
   4  12   4         59.61         59.62         2.75 o                         
   5  12   4          2.09          2.97         0.52 o                         
   6  12   4          2.91          1.90         0.64 o                         
   1  13   4          5.48          4.92         0.50 o                         
   2  13   4          0.19          0.32         0.30 o                         
   3  13   4          1.26          1.59         0.36 o                         
   4  13   4         26.00         33.51         2.29 o                         
  -3 -12   5          0.77          1.90         0.58 o                         
  -2 -12   5         12.52         10.62         0.93 o                         
  -1 -12   5         12.11         10.32         1.58 o                         
  -5 -11   5         29.86         32.10         1.86 o                         
  -4 -11   5          0.03          0.79         0.39 o                         
  -3 -11   5         26.52         24.54         1.14 o                         
  -2 -11   5        190.35        181.05         5.56 o                         
  -1 -11   5        193.67        162.46         5.07 o                         
   0 -11   5         80.01         91.69         2.61 o                         
   1 -11   5          2.85          1.80         0.41 o                         
   2 -11   5         32.29         35.17         2.48 o                         
  -6 -10   5         27.97         26.19         1.26 o                         
  -5 -10   5        638.78        651.45        22.49 o                         
  -4 -10   5         12.06         12.44         0.58 o                         
  -3 -10   5         43.39         41.73         1.48 o                         
  -2 -10   5          0.66          0.82         0.28 o                         
  -1 -10   5          3.38          4.20         0.38 o                         
   0 -10   5         82.14         78.18         2.06 o                         
   1 -10   5        129.97        124.73         3.48 o                         
   2 -10   5          4.75          5.18         0.54 o                         
   3 -10   5          5.08          4.45         0.76 o                         
  -7  -9   5         36.78         37.67         1.57 o                         
  -6  -9   5        111.77        104.44         4.88 o                         
  -5  -9   5         51.95         53.50         1.44 o                         
  -4  -9   5        861.45        964.49        21.15 o                         
  -3  -9   5       1002.73       1088.68        22.99 o                         
  -2  -9   5        231.27        226.16         4.89 o                         
  -1  -9   5        335.95        321.02         7.34 o                         
   0  -9   5          2.37          2.28         0.23 o                         
   1  -9   5         13.85         12.94         0.50 o                         
   2  -9   5         29.27         30.42         1.02 o                         
   3  -9   5         86.18         82.19         3.15 o                         
   4  -9   5          0.65          2.01         0.45 o                         
  -8  -8   5         44.64         46.28         2.20 o                         
  -7  -8   5          2.53          2.91         0.43 o                         
  -6  -8   5        113.81        119.85         2.79 o                         
  -5  -8   5          0.08          0.39         0.17 o                         
  -4  -8   5        229.47        234.30         5.24 o                         
  -3  -8   5        942.40       1044.41        19.68 o                         
  -2  -8   5         67.76         68.10         1.63 o                         
  -1  -8   5        285.23        270.28         7.43 o                         
   0  -8   5         64.04         62.19         1.55 o                         
   1  -8   5        305.07        301.30         6.47 o                         
   2  -8   5         19.43         15.06         0.54 o                         
   3  -8   5         60.30         57.90         1.64 o                         
   4  -8   5         11.22         11.80         0.75 o                         
   5  -8   5          4.44          4.18         0.57 o                         
  -8  -7   5         18.59         19.97         0.80 o                         
  -7  -7   5          1.77          0.85         0.18 o                         
  -6  -7   5        701.03        710.01        15.98 o                         
  -5  -7   5         18.96         19.30         0.55 o                         
  -4  -7   5        249.55        263.83         5.34 o                         
  -3  -7   5         12.79         15.29         0.44 o                         
  -2  -7   5         24.44         26.94         0.60 o                         
  -1  -7   5         28.01         29.53         0.65 o                         
   0  -7   5        152.68        152.56         3.13 o                         
   1  -7   5        323.37        328.79         7.01 o                         
   2  -7   5         76.57         66.62         1.55 o                         
   3  -7   5        224.11        210.66         4.29 o                         
   4  -7   5         18.52         15.02         0.85 o                         
   5  -7   5         49.24         47.19         1.84 o                         
   6  -7   5          9.20         12.38         1.27 o                         
  -8  -6   5          0.54          1.13         0.36 o                         
  -7  -6   5          3.05          4.20         0.27 o                         
  -6  -6   5         83.86         73.87         1.58 o                         
  -5  -6   5         26.95         25.79         0.66 o                         
  -4  -6   5         16.28         15.99         0.54 o                         
  -3  -6   5          1.55          1.15         0.13 o                         
  -2  -6   5        110.17        114.67         2.04 o                         
  -1  -6   5        414.85        425.27         7.68 o                         
   0  -6   5        304.69        304.02         6.10 o                         
   1  -6   5        474.25        454.99         8.76 o                         
   2  -6   5        141.73        139.54         3.23 o                         
   3  -6   5        326.56        330.23         7.58 o                         
   4  -6   5         17.07         21.43         0.71 o                         
   5  -6   5         26.28         30.20         1.30 o                         
   6  -6   5          0.61          0.43         0.36 o                         
  -8  -5   5         12.75         12.65         0.52 o                         
  -7  -5   5         78.30         77.12         2.81 o                         
  -6  -5   5          2.42          2.36         0.19 o                         
  -5  -5   5        133.01        134.11         2.63 o                         
  -4  -5   5        335.86        353.53         6.72 o                         
  -3  -5   5          6.40          6.35         0.22 o                         
  -2  -5   5         12.72         13.89         0.37 o                         
  -1  -5   5        176.02        199.40         3.53 o                         
   0  -5   5          4.91          6.02         0.23 o                         
   1  -5   5         13.68         11.47         0.33 o                         
   2  -5   5         17.99         17.20         0.44 o                         
   3  -5   5       1192.50       1165.72        22.40 o                         
   4  -5   5        282.31        279.44         6.41 o                         
   5  -5   5         71.54         70.21         2.03 o                         
   6  -5   5          3.23          2.83         0.39 o                         
   7  -5   5         25.29         28.72         1.50 o                         
  -8  -4   5          9.84          8.19         0.67 o                         
  -7  -4   5         14.06         14.67         0.54 o                         
  -6  -4   5        256.02        243.60         4.92 o                         
  -5  -4   5         29.03         34.22         0.83 o                         
  -4  -4   5        215.72        222.05         4.25 o                         
  -3  -4   5         97.80         91.48         1.78 o                         
  -2  -4   5         10.14          8.69         0.32 o                         
  -1  -4   5          1.00          0.67         0.10 o                         
   0  -4   5        270.61        263.62         4.57 o                         
   1  -4   5          2.29          1.67         0.12 o                         
   2  -4   5        402.69        395.42         7.47 o                         
   3  -4   5        814.37        777.32        15.45 o                         
   4  -4   5       3104.27       3407.51        76.51 o                         
   5  -4   5       2907.70       3254.75        78.93 o                         
   6  -4   5         16.35         15.71         0.68 o                         
   7  -4   5         24.91         26.76         1.23 o                         
  -9  -3   5         20.32         19.76         1.29 o                         
  -8  -3   5         13.14         12.70         0.60 o                         
  -7  -3   5        215.16        225.00         6.22 o                         
  -6  -3   5        225.61        220.17         4.72 o                         
  -5  -3   5         49.56         47.72         0.99 o                         
  -4  -3   5        319.91        339.99         6.45 o                         
  -3  -3   5         19.68         16.55         0.37 o                         
  -2  -3   5        103.99        102.84         2.25 o                         
  -1  -3   5        274.72        281.54         5.32 o                         
   0  -3   5         11.38         14.32         0.38 o                         
   1  -3   5        141.88        168.14         2.93 o                         
   2  -3   5        335.51        326.07         5.48 o                         
   3  -3   5        474.58        484.71         8.70 o                         
   4  -3   5         75.21         77.50         1.35 o                         
   5  -3   5         13.34         14.28         0.49 o                         
   6  -3   5        497.85        481.98        10.92 o                         
   7  -3   5          1.93          2.30         0.35 o                         
   8  -3   5         64.25         69.23         4.27 o                         
  -8  -2   5        151.75        163.07         5.70 o                         
  -7  -2   5         65.49         63.32         1.54 o                         
  -6  -2   5         10.45         11.37         0.39 o                         
  -5  -2   5         83.12         90.33         1.97 o                         
  -4  -2   5        246.57        251.07         5.22 o                         
  -3  -2   5        316.90        341.98         6.45 o                         
  -2  -2   5        962.94       1112.09        27.00 o                         
  -1  -2   5        696.89        740.51        21.49 o                         
   0  -2   5       1996.43       2268.73        44.85 o                         
   1  -2   5        656.68        660.64        11.83 o                         
   2  -2   5       1885.01       2126.14        52.96 o                         
   3  -2   5        819.33        867.92        14.89 o                         
   4  -2   5        392.99        364.77         6.32 o                         
   5  -2   5        641.12        640.15        12.08 o                         
   6  -2   5          0.29          0.90         0.21 o                         
   7  -2   5         47.45         46.11         1.30 o                         
   8  -2   5         17.92         17.48         0.83 o                         
  -8  -1   5          7.81          6.67         0.66 o                         
  -7  -1   5          5.30          5.52         0.27 o                         
  -6  -1   5          0.76          0.90         0.14 o                         
  -5  -1   5         67.09         69.97         1.47 o                         
  -4  -1   5        875.06        957.33        19.00 o                         
  -3  -1   5        141.47        151.96         2.75 o                         
  -2  -1   5        417.75        409.42         7.36 o                         
  -1  -1   5        450.57        469.10         9.18 o                         
   0  -1   5       1015.66       1062.06        17.49 o                         
   1  -1   5       1113.44       1279.92        21.08 o                         
   2  -1   5       2556.17       2772.65        54.81 o                         
   3  -1   5        470.67        506.99         8.71 o                         
   4  -1   5         19.98         19.67         0.47 o                         
   5  -1   5          4.25          4.09         0.21 o                         
   6  -1   5          4.80          5.24         0.43 o                         
   7  -1   5        108.67        105.78         2.20 o                         
   8  -1   5          8.70         10.16         0.65 o                         
  -8   0   5         52.74         56.58         2.04 o                         
  -7   0   5          0.54          0.69         0.18 o                         
  -6   0   5        252.10        244.56         4.91 o                         
  -5   0   5          1.05          0.56         0.12 o                         
  -4   0   5        205.29        217.36         4.24 o                         
  -3   0   5        176.74        218.92         3.96 o                         
  -2   0   5        299.28        351.25         6.99 o                         
  -1   0   5       2598.72       2861.53        61.89 o                         
   0   0   5       1107.06       1093.89        16.78 o                         
   1   0   5        302.67        303.49         4.68 o                         
   2   0   5        892.60        937.51        16.58 o                         
   3   0   5        289.05        288.55         4.79 o                         
   4   0   5        116.35        120.93         2.13 o                         
   5   0   5         24.81         22.47         0.45 o                         
   6   0   5         33.45         30.86         0.67 o                         
   7   0   5         11.69         10.86         0.45 o                         
   8   0   5          2.67          4.56         0.43 o                         
   9   0   5         27.87         25.75         1.14 o                         
  -8   1   5         19.53         17.77         0.65 o                         
  -7   1   5        340.69        358.02        10.37 o                         
  -6   1   5        585.75        597.26        11.27 o                         
  -5   1   5        101.53         99.76         1.95 o                         
  -4   1   5          0.01          0.53         0.11 o                         
  -3   1   5        641.25        680.40        11.25 o                         
  -2   1   5        163.69        162.55         2.61 o                         
  -1   1   5       2356.40       2550.97        45.66 o                         
   0   1   5        813.91        809.48        12.83 o                         
   1   1   5        641.75        639.82        10.97 o                         
   2   1   5         96.70        103.96         2.88 o                         
   3   1   5         17.60         18.80         0.40 o                         
   4   1   5          0.30          0.50         0.08 o                         
   5   1   5         77.27         83.78         1.44 o                         
   6   1   5        301.38        303.04         5.77 o                         
   7   1   5        149.94        138.45         2.69 o                         
   8   1   5        129.51        124.89         2.92 o                         
   9   1   5         17.49         19.89         1.46 o                         
  -8   2   5          4.32          3.43         0.70 o                         
  -7   2   5         20.76         19.39         0.70 o                         
  -6   2   5         70.18         71.93         1.52 o                         
  -5   2   5        809.68        851.73        16.02 o                         
  -4   2   5        426.13        446.53         7.41 o                         
  -3   2   5        724.62        706.15        10.86 o                         
  -2   2   5         75.21         69.13         1.34 o                         
  -1   2   5          6.83          3.00         0.10 o                         
   0   2   5         26.14         26.13         0.44 o                         
   1   2   5         28.12         28.64         0.62 o                         
   2   2   5         10.53          8.92         0.24 o                         
   3   2   5         68.81         70.50         1.75 o                         
   4   2   5          9.12          8.45         0.26 o                         
   5   2   5         11.30         13.18         0.34 o                         
   6   2   5          0.03          0.39         0.11 o                         
   7   2   5          0.01          0.38         0.15 o                         
   8   2   5        267.96        264.13         7.19 o                         
   9   2   5         51.79         54.29         2.02 o                         
  -8   3   5         25.94         35.44         2.53 o                         
  -7   3   5        434.60        475.95        18.82 o                         
  -6   3   5          8.56          7.67         0.35 o                         
  -5   3   5          2.15          1.98         0.18 o                         
  -4   3   5       1640.81       1737.61        29.80 o                         
  -3   3   5        398.66        382.95         5.72 o                         
  -2   3   5         78.61         78.00         1.19 o                         
  -1   3   5         46.35         44.96         0.73 o                         
   0   3   5         29.23         25.49         0.50 o                         
   1   3   5         13.40         15.09         0.37 o                         
   2   3   5        293.87        300.35         6.32 o                         
   3   3   5          3.46          4.79         0.16 o                         
   4   3   5        573.27        578.86        10.90 o                         
   5   3   5          2.86          5.09         0.19 o                         
   6   3   5         48.53         51.42         0.92 o                         
   7   3   5         13.85         11.89         0.39 o                         
   8   3   5         95.84         92.12         2.61 o                         
   9   3   5        161.83        153.59         4.23 o                         
  -7   4   5        108.56        130.77         4.56 o                         
  -6   4   5         70.64         74.90         2.07 o                         
  -5   4   5        386.48        392.56         9.58 o                         
  -4   4   5         26.79         20.24         0.63 o                         
  -3   4   5        144.19        127.44         2.08 o                         
  -2   4   5         45.28         48.52         0.82 o                         
  -1   4   5         32.58         36.42         0.55 o                         
   0   4   5          5.47          7.14         0.17 o                         
   1   4   5         95.89         93.59         1.52 o                         
   2   4   5          3.27          3.93         0.21 o                         
   3   4   5       1675.84       1764.55        60.19 o                         
   4   4   5          1.39          2.04         0.12 o                         
   5   4   5        104.84        109.03         2.01 o                         
   6   4   5         34.68         32.30         0.71 o                         
   7   4   5         12.84         12.06         0.41 o                         
   8   4   5         32.26         32.58         0.96 o                         
   9   4   5         50.10         47.27         1.72 o                         
  -7   5   5         39.44         48.24         1.74 o                         
  -6   5   5         59.93         65.62         1.82 o                         
  -5   5   5         31.50         29.04         0.88 o                         
  -4   5   5        543.29        560.39        16.03 o                         
  -3   5   5        130.22        112.96         2.22 o                         
  -2   5   5        135.50        111.59         1.96 o                         
  -1   5   5        453.94        483.94         8.33 o                         
   0   5   5         20.32         22.80         0.42 o                         
   1   5   5        565.19        604.66        10.00 o                         
   2   5   5        313.62        329.16         5.93 o                         
   3   5   5        443.34        491.80         9.26 o                         
   4   5   5        310.14        334.47         6.33 o                         
   5   5   5        406.46        444.52         8.87 o                         
   6   5   5         93.02        109.23         2.14 o                         
   7   5   5          1.00          0.95         0.17 o                         
   8   5   5        115.88        126.73         3.21 o                         
   9   5   5        107.04        105.43         2.93 o                         
  -6   6   5         22.56         25.44         0.77 o                         
  -5   6   5         81.59         85.26         2.34 o                         
  -4   6   5         70.36         68.59         1.75 o                         
  -3   6   5          0.02          0.03         0.12 o                         
  -2   6   5         19.41         16.72         0.41 o                         
  -1   6   5         49.30         50.80         0.94 o                         
   0   6   5        763.72        803.90        12.77 o                         
   1   6   5       1312.89       1406.93        23.22 o                         
   2   6   5       1196.36       1306.06        21.54 o                         
   3   6   5         39.49         48.04         0.89 o                         
   4   6   5        138.78        157.22         3.12 o                         
   5   6   5        336.49        343.04         6.51 o                         
   6   6   5       1273.29       1404.18        26.47 o                         
   7   6   5        790.50        850.95        17.96 o                         
   8   6   5         60.64         70.07         1.70 o                         
   9   6   5         25.54         24.34         0.94 o                         
  -6   7   5          0.64          0.75         0.22 o                         
  -5   7   5          2.25          3.61         0.28 o                         
  -4   7   5          0.16          0.58         0.20 o                         
  -3   7   5        108.57        102.63         2.14 o                         
  -2   7   5        307.23        333.40         9.08 o                         
  -1   7   5        107.44        108.01         2.20 o                         
   0   7   5         52.80         52.76         0.98 o                         
   1   7   5        128.17        124.95         2.20 o                         
   2   7   5          4.01          4.08         0.18 o                         
   3   7   5        851.18        904.35        15.57 o                         
   4   7   5         73.64         80.91         1.52 o                         
   5   7   5       1796.35       2025.91        38.08 o                         
   6   7   5         92.17         93.17         1.77 o                         
   7   7   5         62.93         68.10         1.54 o                         
   8   7   5        142.82        135.30         3.40 o                         
   9   7   5         18.46         16.47         0.92 o                         
  -5   8   5         33.96         33.90         1.13 o                         
  -4   8   5          0.51          0.36         0.24 o                         
  -3   8   5          0.31          0.57         0.16 o                         
  -2   8   5         15.03         18.25         0.67 o                         
  -1   8   5        307.83        319.35         7.78 o                         
   0   8   5        216.23        226.75         4.33 o                         
   1   8   5         41.11         45.90         0.91 o                         
   2   8   5        239.31        242.83         4.88 o                         
   3   8   5        285.05        297.77         5.40 o                         
   4   8   5       1383.16       1517.96        27.21 o                         
   5   8   5       1180.31       1200.74        22.61 o                         
   6   8   5          0.15          0.70         0.19 o                         
   7   8   5         99.42         94.23         2.37 o                         
   8   8   5          0.59          0.62         0.28 o                         
   9   8   5         29.33         24.18         2.38 o                         
  -4   9   5          1.01          1.22         0.25 o                         
  -3   9   5        152.99        154.46         3.53 o                         
  -2   9   5         81.94         78.10         1.97 o                         
  -1   9   5         15.72         20.03         0.59 o                         
   0   9   5        399.44        410.95         7.77 o                         
   1   9   5         57.76         57.08         1.51 o                         
   2   9   5         63.88         70.50         1.60 o                         
   3   9   5        144.15        153.00         3.58 o                         
   4   9   5        258.06        260.59         5.91 o                         
   5   9   5          6.76          6.06         0.32 o                         
   6   9   5        325.46        301.80        13.38 o                         
   7   9   5         13.83         14.75         0.84 o                         
   8   9   5         49.85         54.26         3.54 o                         
  -3  10   5          8.79          9.40         0.46 o                         
  -2  10   5        219.02        219.55         5.90 o                         
  -1  10   5          5.85          5.38         0.33 o                         
   0  10   5         11.58         10.69         0.43 o                         
   1  10   5          0.61          0.64         0.18 o                         
   2  10   5        743.66        817.14        17.22 o                         
   3  10   5        104.16        109.90         2.42 o                         
   4  10   5        123.61        125.91         2.99 o                         
   5  10   5         14.02         11.79         0.91 o                         
   6  10   5        330.81        306.90        10.71 o                         
   7  10   5          0.49          1.30         0.57 o                         
   8  10   5         14.17         16.12         1.09 o                         
  -2  11   5         12.87         15.28         0.68 o                         
  -1  11   5        120.20        114.33         3.48 o                         
   0  11   5        137.38        144.73         3.93 o                         
   1  11   5          7.14          9.34         0.46 o                         
   2  11   5          9.15          8.41         0.54 o                         
   3  11   5        238.65        222.73         9.03 o                         
   4  11   5         27.97         26.94         1.00 o                         
   5  11   5          2.02          2.28         0.64 o                         
   6  11   5         24.52         33.78         2.38 o                         
   7  11   5         84.88         83.91         5.89 o                         
  -1  12   5         74.81         68.89         2.52 o                         
   0  12   5        122.98        115.29         4.04 o                         
   1  12   5         11.96         11.69         0.66 o                         
   2  12   5          0.00          0.25         0.29 o                         
   3  12   5          1.97          2.28         0.27 o                         
   4  12   5          5.09          3.98         0.71 o                         
   5  12   5          5.02          5.43         1.07 o                         
   6  12   5          3.37          1.73         0.74 o                         
   1  13   5          0.09          0.46         0.41 o                         
   2  13   5         15.58         15.64         2.35 o                         
  -4 -11   6          0.69          2.09         0.48 o                         
  -3 -11   6         49.17         51.06         1.73 o                         
  -2 -11   6          0.09          1.05         0.40 o                         
  -1 -11   6          7.35          6.92         0.49 o                         
   0 -11   6         11.68         10.74         0.76 o                         
   1 -11   6          0.00         -0.04         0.47 o                         
  -6 -10   6        214.52        212.20        12.85 o                         
  -5 -10   6          0.34          0.74         0.36 o                         
  -4 -10   6         47.67         47.55         1.49 o                         
  -3 -10   6          4.64          6.14         0.48 o                         
  -2 -10   6        274.72        271.45         8.19 o                         
  -1 -10   6         57.53         57.47         1.71 o                         
   0 -10   6         26.11         22.68         0.88 o                         
   1 -10   6        150.46        164.47         8.59 o                         
   2 -10   6         93.19        101.27         4.08 o                         
  -6  -9   6        213.59        207.91         5.62 o                         
  -5  -9   6          0.69          0.86         0.23 o                         
  -4  -9   6        162.07        169.51         4.78 o                         
  -3  -9   6        149.99        159.43         3.93 o                         
  -2  -9   6          4.79          3.91         0.34 o                         
  -1  -9   6         59.64         61.02         1.55 o                         
   0  -9   6        131.34        109.65         2.85 o                         
   1  -9   6         15.51          9.91         0.50 o                         
   2  -9   6        100.59        120.49         3.78 o                         
   3  -9   6        108.16        105.85         3.30 o                         
   4  -9   6          0.17          0.26         0.78 o                         
  -7  -8   6         23.26         21.81         1.07 o                         
  -6  -8   6        147.16        162.42         4.48 o                         
  -5  -8   6        686.59        780.16        17.60 o                         
  -4  -8   6        789.95        828.41        17.89 o                         
  -3  -8   6        177.48        177.47         3.65 o                         
  -2  -8   6         19.05         18.22         0.54 o                         
  -1  -8   6          1.14          0.89         0.20 o                         
   0  -8   6         96.02         92.81         2.09 o                         
   1  -8   6         40.00         42.19         1.05 o                         
   2  -8   6          9.54          8.39         0.60 o                         
   3  -8   6        135.95        138.76         3.86 o                         
   4  -8   6         39.62         43.38         2.90 o                         
   5  -8   6          9.28         10.64         1.27 o                         
  -7  -7   6         42.34         49.48         1.91 o                         
  -6  -7   6          0.65          1.04         0.22 o                         
  -5  -7   6        315.46        326.72         7.44 o                         
  -4  -7   6          2.39          4.65         0.53 o                         
  -3  -7   6        457.49        441.92        10.81 o                         
  -2  -7   6        138.17        154.20         3.01 o                         
  -1  -7   6        275.06        284.91         5.44 o                         
   0  -7   6          0.09          0.34         0.15 o                         
   1  -7   6        187.00        174.74         3.82 o                         
   2  -7   6         36.13         34.57         0.91 o                         
   3  -7   6          4.49          5.13         0.35 o                         
   4  -7   6        115.16        113.59         3.60 o                         
   5  -7   6         12.56         13.29         0.79 o                         
  -8  -6   6         52.36         41.13         1.73 o                         
  -7  -6   6        530.55        498.95        13.34 o                         
  -6  -6   6        137.31        124.64         4.27 o                         
  -5  -6   6        179.76        176.67         3.84 o                         
  -4  -6   6        109.56        101.67         2.44 o                         
  -3  -6   6        447.63        476.92         8.67 o                         
  -2  -6   6          0.12          0.41         0.13 o                         
  -1  -6   6       1250.08       1308.55        23.44 o                         
   0  -6   6        645.63        668.80        13.31 o                         
   1  -6   6         88.26         84.68         1.62 o                         
   2  -6   6        279.20        269.37         5.16 o                         
   3  -6   6        244.13        225.91         4.63 o                         
   4  -6   6          0.30          0.18         0.28 o                         
   5  -6   6          3.83          3.56         0.45 o                         
   6  -6   6          9.53         12.15         0.88 o                         
  -8  -5   6          0.17          0.56         0.19 o                         
  -7  -5   6          0.53          1.04         0.23 o                         
  -6  -5   6         21.84         22.89         0.66 o                         
  -5  -5   6         64.89         62.72         1.29 o                         
  -4  -5   6        307.76        303.61         6.19 o                         
  -3  -5   6         84.09         86.72         1.74 o                         
  -2  -5   6        266.95        277.70         6.48 o                         
  -1  -5   6          1.47          1.33         0.11 o                         
   0  -5   6        116.76        108.50         2.12 o                         
   1  -5   6         37.15         37.86         0.82 o                         
   2  -5   6         81.22         74.18         1.43 o                         
   3  -5   6         13.67         13.26         0.42 o                         
   4  -5   6        182.87        165.72         4.18 o                         
   5  -5   6         30.79         25.81         1.03 o                         
   6  -5   6         92.98         91.46         4.52 o                         
   7  -5   6          2.61          2.54         0.51 o                         
  -8  -4   6          3.69          1.68         0.21 o                         
  -7  -4   6         42.06         36.33         1.10 o                         
  -6  -4   6         11.19         11.90         0.39 o                         
  -5  -4   6          6.34          7.78         0.41 o                         
  -4  -4   6        171.85        163.27         3.32 o                         
  -3  -4   6          8.85          7.01         0.24 o                         
  -2  -4   6         10.50          9.51         0.29 o                         
  -1  -4   6          7.48          9.19         0.27 o                         
   0  -4   6        272.76        281.56         5.34 o                         
   1  -4   6         77.87         76.34         1.44 o                         
   2  -4   6         27.88         28.38         0.61 o                         
   3  -4   6          3.25          4.11         0.28 o                         
   4  -4   6          0.71          1.02         0.25 o                         
   5  -4   6        406.26        418.25        10.28 o                         
   6  -4   6          0.59          1.32         0.36 o                         
   7  -4   6         43.96         49.89         2.01 o                         
  -8  -3   6          1.67          1.94         0.29 o                         
  -7  -3   6         69.02         68.03         2.49 o                         
  -6  -3   6          0.03          0.65         0.17 o                         
  -5  -3   6         14.03         12.84         0.46 o                         
  -4  -3   6        115.70        120.73         2.34 o                         
  -3  -3   6         11.08         11.37         0.30 o                         
  -2  -3   6        261.25        248.97         5.62 o                         
  -1  -3   6        186.70        183.76         4.11 o                         
   0  -3   6         28.02         26.15         0.53 o                         
   1  -3   6          1.36          2.48         0.13 o                         
   2  -3   6        208.04        207.24         3.95 o                         
   3  -3   6        258.19        261.41         5.45 o                         
   4  -3   6       1181.88       1201.38        27.06 o                         
   5  -3   6        241.50        239.19         6.50 o                         
   6  -3   6         21.56         21.81         0.83 o                         
   7  -3   6        115.64        111.71         4.06 o                         
   8  -3   6          2.50          2.50         0.63 o                         
  -8  -2   6        147.07        150.61         6.43 o                         
  -7  -2   6          0.35          0.64         0.18 o                         
  -6  -2   6        115.75        107.60         2.12 o                         
  -5  -2   6         15.35         12.77         0.39 o                         
  -4  -2   6         88.91         79.77         1.57 o                         
  -3  -2   6        993.06        991.88        17.82 o                         
  -2  -2   6        339.95        335.31         6.05 o                         
  -1  -2   6        138.50        136.15         2.55 o                         
   0  -2   6          0.03          3.94         0.63 o                         
   1  -2   6        154.97        148.76         2.79 o                         
   2  -2   6          2.54          2.05         0.18 o                         
   3  -2   6         99.11         97.47         1.80 o                         
   4  -2   6         41.56         38.61         0.78 o                         
   5  -2   6        724.99        752.65        13.55 o                         
   6  -2   6        873.23        897.19        20.25 o                         
   7  -2   6        498.40        522.98        12.81 o                         
   8  -2   6         35.77         35.09         2.89 o                         
  -8  -1   6        118.85        128.26         5.49 o                         
  -7  -1   6          5.58          6.67         0.44 o                         
  -6  -1   6         48.33         48.17         1.26 o                         
  -5  -1   6         51.95         53.63         1.14 o                         
  -4  -1   6        193.73        187.60         3.42 o                         
  -3  -1   6        197.68        204.90         4.10 o                         
  -2  -1   6        142.56        163.60         2.98 o                         
  -1  -1   6        383.13        375.23         5.79 o                         
   0  -1   6         61.91         61.09         1.24 o                         
   1  -1   6       3035.44       3471.08        72.91 o                         
   2  -1   6         67.31         76.38         1.48 o                         
   3  -1   6          4.51          6.95         0.22 o                         
   4  -1   6        218.62        217.07         4.23 o                         
   5  -1   6        152.23        149.45         2.75 o                         
   6  -1   6          7.59          7.99         0.37 o                         
   7  -1   6        216.13        217.15         5.41 o                         
   8  -1   6          0.00          0.79         0.42 o                         
  -8   0   6         44.02         46.94         1.87 o                         
  -7   0   6         36.79         41.88         1.19 o                         
  -6   0   6        147.21        141.11         3.51 o                         
  -5   0   6          0.00          0.31         0.11 o                         
  -4   0   6        112.10        111.49         2.16 o                         
  -3   0   6        256.12        282.13         5.10 o                         
  -2   0   6        240.14        261.88         4.52 o                         
  -1   0   6          0.05          0.54         0.06 o                         
   0   0   6        231.11        199.37         3.78 o                         
   1   0   6        402.79        423.42         6.75 o                         
   2   0   6       2386.42       2572.22        46.07 o                         
   3   0   6        715.43        724.05        11.96 o                         
   4   0   6        657.78        683.74        11.76 o                         
   5   0   6        246.00        239.31         4.17 o                         
   6   0   6         35.32         33.22         0.80 o                         
   7   0   6        120.13        115.84         2.73 o                         
   8   0   6         10.64         12.01         0.58 o                         
   9   0   6          1.25          0.36         0.86 o                         
  -8   1   6          0.68          0.53         0.60 o                         
  -7   1   6        201.52        218.38         6.52 o                         
  -6   1   6          0.24          0.60         0.14 o                         
  -5   1   6         18.20         19.31         0.47 o                         
  -4   1   6         16.47         13.30         0.32 o                         
  -3   1   6        203.97        232.38         4.02 o                         
  -2   1   6       2195.03       2585.85        42.56 o                         
  -1   1   6        776.90        852.70        14.07 o                         
   0   1   6         10.17         11.83         0.24 o                         
   1   1   6        834.53        852.98        14.03 o                         
   2   1   6          0.94          1.39         0.12 o                         
   3   1   6         18.94         22.49         0.54 o                         
   4   1   6        877.04        927.63        15.93 o                         
   5   1   6        345.30        362.31         6.03 o                         
   6   1   6          2.95          3.36         0.21 o                         
   7   1   6         16.80         14.51         0.46 o                         
   8   1   6         36.19         43.29         1.46 o                         
   9   1   6         58.15         57.86         2.14 o                         
  -7   2   6         74.74         78.35         2.49 o                         
  -6   2   6         50.02         50.87         1.22 o                         
  -5   2   6        105.42        100.81         2.09 o                         
  -4   2   6        587.84        606.75        11.44 o                         
  -3   2   6        219.33        228.45         3.97 o                         
  -2   2   6       1064.37       1140.05        18.13 o                         
  -1   2   6         43.40         34.23         0.57 o                         
   0   2   6        715.86        747.96        11.12 o                         
   1   2   6        203.60        202.47         4.34 o                         
   2   2   6        280.75        267.87         4.91 o                         
   3   2   6        148.09        161.41         3.36 o                         
   4   2   6          4.08          4.58         0.17 o                         
   5   2   6         78.14         75.83         1.37 o                         
   6   2   6         23.76         26.43         0.58 o                         
   7   2   6        181.39        175.65         3.40 o                         
   8   2   6          1.02          0.86         0.29 o                         
   9   2   6          3.45          2.63         0.59 o                         
  -7   3   6          2.09          4.33         0.59 o                         
  -6   3   6        921.57        933.68        22.62 o                         
  -5   3   6        310.84        325.09         7.38 o                         
  -4   3   6       1087.63       1161.64        23.00 o                         
  -3   3   6        444.21        450.08         7.18 o                         
  -2   3   6        466.97        499.29         7.45 o                         
  -1   3   6       1235.85       1254.72        17.12 o                         
   0   3   6          7.06          5.55         0.15 o                         
   1   3   6        107.96        113.24         2.41 o                         
   2   3   6        432.13        451.37         8.49 o                         
   3   3   6         10.79          9.00         0.25 o                         
   4   3   6        372.58        399.13         7.18 o                         
   5   3   6        145.16        147.07         2.59 o                         
   6   3   6          0.61          0.50         0.13 o                         
   7   3   6         16.12         16.53         0.44 o                         
   8   3   6         27.92         27.44         0.84 o                         
   9   3   6        104.22        106.61         3.31 o                         
  -7   4   6        104.43        122.41         4.27 o                         
  -6   4   6         85.20         86.44         2.37 o                         
  -5   4   6        848.52        902.11        24.02 o                         
  -4   4   6        737.30        674.78        40.33 o                         
  -3   4   6        107.86        111.07         2.05 o                         
  -2   4   6         39.15         38.18         0.72 o                         
  -1   4   6        483.46        501.60         7.47 o                         
   0   4   6        840.47        859.16        13.65 o                         
   1   4   6         65.04         62.52         1.17 o                         
   2   4   6         12.70         12.60         0.37 o                         
   3   4   6        221.01        224.49         4.54 o                         
   4   4   6         16.05         18.61         0.41 o                         
   5   4   6         18.70         19.26         0.46 o                         
   6   4   6          3.82          3.03         0.20 o                         
   7   4   6         27.54         27.38         0.67 o                         
   8   4   6          9.37          9.27         0.60 o                         
   9   4   6         12.89         13.09         0.69 o                         
  -6   5   6          1.74          2.09         0.21 o                         
  -5   5   6        416.86        444.05        11.86 o                         
  -4   5   6          0.28          0.78         0.22 o                         
  -3   5   6        369.25        393.28         7.82 o                         
  -2   5   6        122.60        127.25         3.33 o                         
  -1   5   6        213.10        200.91         3.64 o                         
   0   5   6         46.28         46.55         0.86 o                         
   1   5   6        275.91        290.75         5.03 o                         
   2   5   6          4.80          6.41         0.20 o                         
   3   5   6         10.74         11.99         0.41 o                         
   4   5   6        174.76        184.00         3.68 o                         
   5   5   6          0.00          0.12         0.11 o                         
   6   5   6        108.55        109.59         2.17 o                         
   7   5   6         14.95         14.36         0.48 o                         
   8   5   6          1.30          2.67         0.30 o                         
   9   5   6         41.90         40.13         1.50 o                         
  -6   6   6          1.03          1.80         0.29 o                         
  -5   6   6         17.79         16.96         0.56 o                         
  -4   6   6         60.84         58.37         1.64 o                         
  -3   6   6        727.47        762.46        16.04 o                         
  -2   6   6          9.59         13.78         0.38 o                         
  -1   6   6         55.63         68.01         1.31 o                         
   0   6   6         44.49         37.69         0.67 o                         
   1   6   6        133.42        154.21         2.82 o                         
   2   6   6          5.76          6.00         0.29 o                         
   3   6   6         10.45          8.98         0.26 o                         
   4   6   6          0.31          0.42         0.12 o                         
   5   6   6        138.71        139.65         2.71 o                         
   6   6   6        137.57        144.23         2.67 o                         
   7   6   6         16.19         16.03         0.49 o                         
   8   6   6         65.40         62.57         1.67 o                         
   9   6   6          8.32          9.16         0.60 o                         
  -5   7   6          0.27          0.55         0.17 o                         
  -4   7   6          1.19          1.39         0.18 o                         
  -3   7   6        298.57        311.67         7.05 o                         
  -2   7   6        172.35        181.41         4.44 o                         
  -1   7   6         35.55         38.22         1.18 o                         
   0   7   6         25.26         25.08         0.58 o                         
   1   7   6        629.58        650.60        12.28 o                         
   2   7   6          2.29          2.98         0.16 o                         
   3   7   6         27.43         30.87         0.67 o                         
   4   7   6        453.34        481.46         9.62 o                         
   5   7   6          0.62          1.08         0.14 o                         
   6   7   6         59.67         62.55         1.22 o                         
   7   7   6          0.50          1.38         0.22 o                         
   8   7   6         17.02         14.84         0.63 o                         
   9   7   6          6.38          4.52         0.46 o                         
  -5   8   6         87.83         87.83         2.67 o                         
  -4   8   6          6.17          6.22         0.34 o                         
  -3   8   6          9.49          9.32         0.36 o                         
  -2   8   6         21.96         23.49         0.66 o                         
  -1   8   6        446.07        470.12        10.59 o                         
   0   8   6        232.71        244.97         5.52 o                         
   1   8   6         71.68         75.19         1.58 o                         
   2   8   6         22.70         19.25         0.51 o                         
   3   8   6       1000.35       1081.92        21.47 o                         
   4   8   6       1049.25       1111.88        22.14 o                         
   5   8   6          0.72          1.16         0.21 o                         
   6   8   6        187.73        196.30         4.09 o                         
   7   8   6         71.59         68.97         2.00 o                         
   8   8   6        193.70        184.66        12.63 o                         
   9   8   6         71.53         65.65         3.08 o                         
  -4   9   6          4.72          5.45         0.38 o                         
  -3   9   6         10.56         11.89         0.45 o                         
  -2   9   6          3.02          3.44         0.22 o                         
  -1   9   6          2.17          3.05         0.21 o                         
   0   9   6        381.64        371.70         7.96 o                         
   1   9   6         17.66         15.49         0.47 o                         
   2   9   6         89.67         90.58         1.81 o                         
   3   9   6        456.90        482.63         9.64 o                         
   4   9   6        545.66        542.28        11.50 o                         
   5   9   6        153.10        145.35         3.38 o                         
   6   9   6         33.50         31.21         0.92 o                         
   7   9   6        197.92        180.68         9.93 o                         
   8   9   6        180.12        181.04         6.88 o                         
  -3  10   6         24.80         22.37         1.12 o                         
  -2  10   6         38.91         40.64         1.32 o                         
  -1  10   6          2.36          2.62         0.23 o                         
   0  10   6         95.20        104.05         3.01 o                         
   1  10   6         34.84         35.29         0.92 o                         
   2  10   6         46.20         53.50         1.32 o                         
   3  10   6         24.60         21.23         0.66 o                         
   4  10   6        100.49         90.52         2.57 o                         
   5  10   6          2.66          4.57         0.35 o                         
   6  10   6        219.30        228.53         9.85 o                         
   7  10   6        388.30        381.23        14.26 o                         
   8  10   6         14.61         16.34         1.20 o                         
  -2  11   6          0.54          1.62         0.29 o                         
  -1  11   6          0.86          0.49         0.22 o                         
   0  11   6         39.00         36.92         1.12 o                         
   1  11   6        105.78        123.82         3.78 o                         
   2  11   6          3.48          6.18         0.38 o                         
   3  11   6         54.28         62.19         1.90 o                         
   4  11   6         79.64         76.31         2.40 o                         
   5  11   6          6.26          5.62         0.75 o                         
   6  11   6         47.56         43.20         2.12 o                         
   7  11   6         81.86         61.36         2.86 o                         
  -1  12   6         27.52         25.66         2.06 o                         
   0  12   6        172.46        171.20         5.95 o                         
   1  12   6         24.89         28.57         1.14 o                         
   2  12   6         56.99         51.62         2.38 o                         
   3  12   6         13.82          8.41         0.96 o                         
   4  12   6         40.06         37.68         1.75 o                         
   5  12   6          1.57          1.50         0.41 o                         
   6  12   6          2.29          1.75         0.70 o                         
   2  13   6         10.85         12.60         1.42 o                         
   3  13   6         30.06         37.77         2.54 o                         
   4  13   6         11.57         12.61         1.23 o                         
  -3 -11   7         54.95         52.29         3.55 o                         
  -2 -11   7         49.68         49.79         1.96 o                         
  -1 -11   7          3.85          6.78         0.62 o                         
   0 -11   7         13.14         18.45         1.49 o                         
  -5 -10   7          2.53          1.55         0.54 o                         
  -4 -10   7          4.16          3.55         0.46 o                         
  -3 -10   7          1.13          1.43         0.30 o                         
  -2 -10   7          4.55          5.33         0.52 o                         
  -1 -10   7        327.72        345.77        12.00 o                         
   0 -10   7          0.05          0.48         0.30 o                         
   1 -10   7         19.71         23.15         1.06 o                         
   2 -10   7          0.17          2.49         0.71 o                         
  -6  -9   7          5.91          4.83         0.84 o                         
  -5  -9   7          0.59          0.99         0.34 o                         
  -4  -9   7          3.86          4.58         0.36 o                         
  -3  -9   7          0.47          1.08         0.25 o                         
  -2  -9   7          4.12          3.35         0.35 o                         
  -1  -9   7         78.28         63.45         1.74 o                         
   0  -9   7          0.63          1.30         0.30 o                         
   1  -9   7         36.00         28.21         1.01 o                         
   2  -9   7          3.01          1.24         0.40 o                         
   3  -9   7         19.35         27.31         2.00 o                         
  -6  -8   7         68.61         68.09         2.29 o                         
  -5  -8   7        103.04        114.96         2.69 o                         
  -4  -8   7         30.71         30.63         1.19 o                         
  -3  -8   7         14.33         16.04         0.57 o                         
  -2  -8   7          1.58          1.56         0.21 o                         
  -1  -8   7        112.06        111.14         2.65 o                         
   0  -8   7        261.71        219.55         4.74 o                         
   1  -8   7          8.85         13.75         0.59 o                         
   2  -8   7         65.77         66.71         1.95 o                         
   3  -8   7        115.55        132.05         4.12 o                         
   4  -8   7          0.72          0.77         0.44 o                         
  -7  -7   7         22.07         22.47         1.12 o                         
  -6  -7   7         53.34         59.81         1.51 o                         
  -5  -7   7        116.37        117.84         2.74 o                         
  -4  -7   7       1516.63       1595.43        30.02 o                         
  -3  -7   7        407.15        412.33         8.22 o                         
  -2  -7   7         36.59         38.99         0.93 o                         
  -1  -7   7        176.74        178.02         3.46 o                         
   0  -7   7          1.57          0.70         0.17 o                         
   1  -7   7         10.36         12.97         0.47 o                         
   2  -7   7        162.56        146.90         3.25 o                         
   3  -7   7          3.99          3.08         0.30 o                         
   4  -7   7        126.68        137.80         4.32 o                         
   5  -7   7         28.72         32.30         1.48 o                         
  -7  -6   7          2.45          2.85         0.27 o                         
  -6  -6   7         10.31          9.40         0.38 o                         
  -5  -6   7         27.72         25.45         0.69 o                         
  -4  -6   7          7.04          8.86         0.33 o                         
  -3  -6   7       2545.84       2970.30        66.99 o                         
  -2  -6   7       2599.15       2973.54        57.37 o                         
  -1  -6   7          8.85          7.19         0.28 o                         
   0  -6   7        266.94        260.60         4.99 o                         
   1  -6   7         10.49         12.50         0.47 o                         
   2  -6   7         85.75         79.24         1.72 o                         
   3  -6   7         70.42         70.35         1.57 o                         
   4  -6   7         37.74         35.00         1.19 o                         
   5  -6   7          2.26          3.28         0.48 o                         
   6  -6   7         48.93         48.35         2.29 o                         
  -8  -5   7         70.65         59.91         5.66 o                         
  -7  -5   7         39.19         36.06         1.41 o                         
  -6  -5   7        214.31        195.13         4.50 o                         
  -5  -5   7        172.85        158.01         3.43 o                         
  -4  -5   7         10.44         10.85         0.49 o                         
  -3  -5   7        243.19        250.95         5.09 o                         
  -2  -5   7         21.16         23.05         0.84 o                         
  -1  -5   7        220.86        223.72         4.29 o                         
   0  -5   7        384.97        402.36         7.30 o                         
   1  -5   7          6.33          4.93         0.28 o                         
   2  -5   7         44.04         44.34         0.97 o                         
   3  -5   7         33.49         27.61         0.68 o                         
   4  -5   7         34.43         32.11         1.20 o                         
   5  -5   7          4.00          3.97         0.51 o                         
   6  -5   7        105.02        112.27         4.94 o                         
  -8  -4   7          2.29          3.60         0.35 o                         
  -7  -4   7         61.49         61.34         1.76 o                         
  -6  -4   7         95.33         74.14         1.79 o                         
  -5  -4   7        652.14        592.40        12.54 o                         
  -4  -4   7        194.53        198.49         4.89 o                         
  -3  -4   7        132.83        136.09         2.79 o                         
  -2  -4   7         91.17         86.21         1.70 o                         
  -1  -4   7        183.63        185.45         3.97 o                         
   0  -4   7        526.91        562.40        10.64 o                         
   1  -4   7        126.05        125.90         2.45 o                         
   2  -4   7        484.03        500.49         9.50 o                         
   3  -4   7        121.03        115.80         2.41 o                         
   4  -4   7         84.60         79.20         2.08 o                         
   5  -4   7        106.02         93.61         2.67 o                         
   6  -4   7         17.66         14.29         0.86 o                         
   7  -4   7        133.16        142.00         5.93 o                         
  -8  -3   7         12.58         11.91         0.62 o                         
  -7  -3   7        373.12        392.96        11.75 o                         
  -6  -3   7          0.77          1.48         0.33 o                         
  -5  -3   7         36.06         34.55         0.81 o                         
  -4  -3   7         10.52         12.63         0.39 o                         
  -3  -3   7         49.24         49.66         1.13 o                         
  -2  -3   7         90.96         89.73         1.96 o                         
  -1  -3   7        288.05        291.67         5.70 o                         
   0  -3   7          0.03          0.67         0.27 o                         
   1  -3   7        412.01        410.75         7.77 o                         
   2  -3   7         13.82         15.27         0.42 o                         
   3  -3   7         31.04         30.09         0.77 o                         
   4  -3   7          0.19          0.23         0.29 o                         
   5  -3   7         45.78         42.23         1.31 o                         
   6  -3   7          3.71          3.25         0.47 o                         
   7  -3   7          0.22          1.01         0.54 o                         
  -8  -2   7         25.30         30.49         1.60 o                         
  -7  -2   7         20.31         17.47         0.74 o                         
  -6  -2   7          2.34          1.72         0.18 o                         
  -5  -2   7         18.68         10.75         0.34 o                         
  -4  -2   7         26.80         29.12         0.67 o                         
  -3  -2   7        147.64        152.31         2.93 o                         
  -2  -2   7        210.01        209.26         4.00 o                         
  -1  -2   7         45.80         45.05         0.82 o                         
   0  -2   7          9.46          6.29         0.19 o                         
   1  -2   7         36.35         34.30         0.67 o                         
   2  -2   7         44.03         47.20         0.95 o                         
   3  -2   7        180.92        174.98         3.06 o                         
   4  -2   7        993.03       1025.25        18.43 o                         
   5  -2   7        654.64        661.91        13.98 o                         
   6  -2   7          7.17          8.45         0.50 o                         
   7  -2   7          0.10          1.29         0.71 o                         
   8  -2   7         91.84         91.91         4.28 o                         
  -8  -1   7          0.62          1.99         0.56 o                         
  -7  -1   7          8.66          7.69         0.45 o                         
  -6  -1   7          0.01          0.22         0.14 o                         
  -5  -1   7          1.87          1.51         0.17 o                         
  -4  -1   7         10.32         17.22         0.42 o                         
  -3  -1   7         74.08         67.09         1.32 o                         
  -2  -1   7          7.50         10.30         0.27 o                         
  -1  -1   7         46.15         48.95         0.79 o                         
   0  -1   7          7.39          7.23         0.17 o                         
   1  -1   7        355.21        354.39         6.11 o                         
   2  -1   7         27.58         28.42         0.57 o                         
   3  -1   7          9.69          8.82         0.24 o                         
   4  -1   7         42.97         43.59         0.91 o                         
   5  -1   7       1190.07       1268.75        23.88 o                         
   6  -1   7       3155.53       3667.32        77.01 o                         
   7  -1   7          1.66          3.21         0.34 o                         
   8  -1   7          5.36          5.51         0.55 o                         
  -8   0   7         44.07         43.20         2.89 o                         
  -7   0   7          0.06          0.29         0.22 o                         
  -6   0   7        197.38        200.48         4.92 o                         
  -5   0   7         40.65         44.31         0.94 o                         
  -4   0   7         43.43         47.85         0.99 o                         
  -3   0   7        748.97        781.62        14.04 o                         
  -2   0   7        394.38        382.58         7.23 o                         
  -1   0   7        427.65        411.36         5.95 o                         
   0   0   7        435.04        449.35         6.92 o                         
   1   0   7        107.51        105.03         1.78 o                         
   2   0   7         92.41        118.51         1.92 o                         
   3   0   7        502.85        517.36         8.91 o                         
   4   0   7         25.70         29.98         0.61 o                         
   5   0   7        132.71        135.01         2.50 o                         
   6   0   7         44.09         42.63         1.01 o                         
   7   0   7        437.32        456.34        11.20 o                         
   8   0   7         28.48         30.54         1.23 o                         
  -7   1   7        169.74        191.71         5.76 o                         
  -6   1   7          6.12          6.78         0.32 o                         
  -5   1   7          2.80          2.76         0.18 o                         
  -4   1   7         44.65         43.47         0.90 o                         
  -3   1   7        183.65        177.61         3.39 o                         
  -2   1   7          4.85          7.11         0.23 o                         
  -1   1   7        199.09        210.27         3.51 o                         
   0   1   7        186.00        205.75         3.91 o                         
   1   1   7        280.86        292.72         5.05 o                         
   2   1   7          2.57          3.07         0.13 o                         
   3   1   7       2647.11       2916.96        89.02 o                         
   4   1   7        131.00        145.32         2.55 o                         
   5   1   7        146.57        149.62         2.54 o                         
   6   1   7        426.97        452.47         9.05 o                         
   7   1   7        105.25         99.73         2.55 o                         
   8   1   7          3.69          3.86         0.49 o                         
   9   1   7        266.95        235.53        14.30 o                         
  -7   2   7         22.67         26.64         1.76 o                         
  -6   2   7          1.34          1.88         0.19 o                         
  -5   2   7          1.12          1.18         0.14 o                         
  -4   2   7        221.85        224.11         4.26 o                         
  -3   2   7         10.39         12.27         0.33 o                         
  -2   2   7         27.37         35.68         0.60 o                         
  -1   2   7        113.63        136.62         1.95 o                         
   0   2   7        464.83        463.53         6.70 o                         
   1   2   7         13.29         12.34         0.29 o                         
   2   2   7         74.29         69.15         1.35 o                         
   3   2   7        708.69        756.99        13.01 o                         
   4   2   7        133.76        146.62         2.82 o                         
   5   2   7        317.61        326.65         5.67 o                         
   6   2   7          8.33          9.24         0.33 o                         
   7   2   7         17.26         18.39         0.52 o                         
   8   2   7         53.83         56.77         3.45 o                         
   9   2   7          0.44          0.15         0.35 o                         
  -7   3   7          5.68          7.55         0.54 o                         
  -6   3   7         13.31         14.47         0.60 o                         
  -5   3   7        420.57        443.82        11.85 o                         
  -4   3   7         20.40         21.17         0.72 o                         
  -3   3   7         24.28         23.07         0.53 o                         
  -2   3   7         14.48         18.81         0.36 o                         
  -1   3   7       1269.53       1400.47        20.21 o                         
   0   3   7        311.40        349.59         5.81 o                         
   1   3   7         27.60         38.80         0.93 o                         
   2   3   7        155.50        153.52         3.04 o                         
   3   3   7         68.28         69.20         1.36 o                         
   4   3   7        221.55        232.83         4.43 o                         
   5   3   7        349.72        382.37         6.63 o                         
   6   3   7        332.10        341.05         7.26 o                         
   7   3   7        112.44        110.80         2.09 o                         
   8   3   7         59.74         56.64         2.76 o                         
   9   3   7          6.38          8.61         0.80 o                         
  -7   4   7         24.81         30.88         2.13 o                         
  -6   4   7         45.54         46.39         1.46 o                         
  -5   4   7        271.89        278.14         7.45 o                         
  -4   4   7         30.24         29.54         0.89 o                         
  -3   4   7         15.18         15.49         0.59 o                         
  -2   4   7          2.99          2.59         0.18 o                         
  -1   4   7       1373.75       1412.88        24.28 o                         
   0   4   7       1169.59       1243.42        20.53 o                         
   1   4   7        241.76        255.53         4.85 o                         
   2   4   7        171.30        192.05         3.48 o                         
   3   4   7         15.81         16.93         0.40 o                         
   4   4   7         87.33         94.34         1.84 o                         
   5   4   7         73.34         77.44         1.47 o                         
   6   4   7          3.64          4.98         0.25 o                         
   7   4   7         80.07         78.46         1.60 o                         
   8   4   7          1.64          1.40         0.29 o                         
   9   4   7        103.80        106.61         3.87 o                         
  -6   5   7         40.80         43.53         1.37 o                         
  -5   5   7         27.74         27.69         0.83 o                         
  -4   5   7       1423.48       1559.40        41.48 o                         
  -3   5   7        382.76        404.22        10.81 o                         
  -2   5   7        676.41        697.46        14.19 o                         
  -1   5   7          3.89          2.73         0.16 o                         
   0   5   7         64.52         70.46         1.22 o                         
   1   5   7        326.98        321.82         5.82 o                         
   2   5   7        105.30        112.85         2.08 o                         
   3   5   7         39.95         39.88         0.83 o                         
   4   5   7          5.72          5.89         0.22 o                         
   5   5   7          2.95          3.02         0.17 o                         
   6   5   7         41.36         44.71         0.92 o                         
   7   5   7          0.01          0.45         0.21 o                         
   8   5   7        113.88         99.14         3.15 o                         
   9   5   7         50.56         50.60         1.94 o                         
  -6   6   7         26.37         26.43         1.02 o                         
  -5   6   7          6.65          6.82         0.38 o                         
  -4   6   7        197.10        204.09         5.49 o                         
  -3   6   7        779.49        848.49        22.57 o                         
  -2   6   7        867.75        910.12        29.18 o                         
  -1   6   7         51.57         50.39         1.03 o                         
   0   6   7          7.40          6.00         0.20 o                         
   1   6   7        162.29        167.05         3.21 o                         
   2   6   7         27.63         26.67         0.57 o                         
   3   6   7         90.99         87.09         1.80 o                         
   4   6   7         14.23         14.94         0.41 o                         
   5   6   7        136.01        142.75         2.78 o                         
   6   6   7          0.02          0.08         0.14 o                         
   7   6   7         20.02         23.50         0.97 o                         
   8   6   7         24.25         22.88         0.80 o                         
   9   6   7          2.09          3.11         0.44 o                         
  -5   7   7          0.38          1.60         0.23 o                         
  -4   7   7        215.34        214.05         5.75 o                         
  -3   7   7        185.37        178.45         4.38 o                         
  -2   7   7         64.42         75.86         1.77 o                         
  -1   7   7        174.37        181.46         5.91 o                         
   0   7   7        103.16        111.66         2.29 o                         
   1   7   7         37.60         32.64         0.72 o                         
   2   7   7         28.95         26.72         0.58 o                         
   3   7   7        223.31        234.67         5.04 o                         
   4   7   7        119.18        123.33         2.87 o                         
   5   7   7          0.94          1.73         0.21 o                         
   6   7   7         36.90         36.67         0.83 o                         
   7   7   7          9.88         11.23         0.47 o                         
   8   7   7         28.95         29.18         0.99 o                         
   9   7   7         24.55         18.99         1.89 o                         
  -4   8   7          5.21          6.49         0.38 o                         
  -3   8   7         74.99         75.90         2.05 o                         
  -2   8   7         40.92         43.49         1.06 o                         
  -1   8   7        441.92        444.60        11.62 o                         
   0   8   7         44.84         42.48         1.02 o                         
   1   8   7          4.28          4.30         0.24 o                         
   2   8   7          5.69          3.96         0.32 o                         
   3   8   7        173.88        175.06         3.82 o                         
   4   8   7         22.09         20.48         0.57 o                         
   5   8   7        175.51        169.86         3.68 o                         
   6   8   7        225.20        228.91         5.24 o                         
   7   8   7         48.48         49.62         1.49 o                         
   8   8   7         34.22         36.60         1.28 o                         
  -4   9   7         28.53         30.54         2.04 o                         
  -3   9   7         17.36         18.25         1.04 o                         
  -2   9   7         28.78         29.16         0.88 o                         
  -1   9   7        190.83        203.55         5.47 o                         
   0   9   7         13.31         11.37         0.40 o                         
   1   9   7         60.76         54.69         1.37 o                         
   2   9   7         25.31         24.96         0.69 o                         
   3   9   7        112.01        104.16         2.69 o                         
   4   9   7          4.78          6.08         0.59 o                         
   5   9   7         10.90         10.14         0.46 o                         
   6   9   7          6.28          6.57         0.38 o                         
   7   9   7        413.27        378.88        10.19 o                         
   8   9   7        384.64        356.43        19.16 o                         
  -3  10   7         13.40         14.50         0.87 o                         
  -2  10   7         71.02         67.89         2.43 o                         
  -1  10   7          4.45          5.95         0.45 o                         
   0  10   7          1.17          1.11         0.19 o                         
   1  10   7        157.54        157.77         4.28 o                         
   2  10   7         22.11         22.46         0.82 o                         
   3  10   7          0.69          1.42         0.33 o                         
   4  10   7         91.52         80.16         2.51 o                         
   5  10   7        592.58        582.66        17.41 o                         
   6  10   7        536.64        506.19        13.54 o                         
   7  10   7          3.78          2.91         0.48 o                         
  -1  11   7         19.62         16.36         0.72 o                         
   0  11   7         39.04         38.14         1.78 o                         
   1  11   7         52.41         50.33         1.63 o                         
   2  11   7          8.03          7.33         0.49 o                         
   3  11   7         70.76         64.41         2.70 o                         
   4  11   7         75.05         66.34         2.45 o                         
   5  11   7        724.27        744.89        31.16 o                         
   6  11   7        857.75        814.58        34.40 o                         
   7  11   7          0.27          1.16         0.66 o                         
   0  12   7         13.10         13.51         0.78 o                         
   1  12   7         34.53         32.06         1.48 o                         
   2  12   7        248.27        237.96        13.17 o                         
   3  12   7          3.43          4.28         0.48 o                         
   4  12   7         99.80        105.49         4.54 o                         
   5  12   7          8.40          9.25         1.00 o                         
  -4 -10   8          7.96          9.69         1.47 o                         
  -3 -10   8         69.73         72.11         5.34 o                         
  -2 -10   8          4.57          3.57         0.43 o                         
  -1 -10   8        203.76        212.92         7.48 o                         
   0 -10   8          5.17          7.97         0.63 o                         
   1 -10   8         20.64         25.74         1.53 o                         
  -5  -9   8         15.60         16.93         1.21 o                         
  -4  -9   8         11.52         11.49         0.67 o                         
  -3  -9   8         13.52         14.22         0.75 o                         
  -2  -9   8         20.32         21.28         1.03 o                         
  -1  -9   8          0.00          0.62         0.32 o                         
   0  -9   8          0.24          1.39         0.36 o                         
   1  -9   8         13.69         11.17         1.27 o                         
   2  -9   8          1.26          2.66         0.44 o                         
  -6  -8   8          3.42          2.58         0.54 o                         
  -5  -8   8          0.14          0.13         0.40 o                         
  -4  -8   8         86.03         86.17         2.45 o                         
  -3  -8   8         15.16         16.78         0.67 o                         
  -2  -8   8        142.34        134.53         3.47 o                         
  -1  -8   8         12.89         16.28         0.74 o                         
   0  -8   8        203.07        196.11         4.94 o                         
   1  -8   8          4.60          6.43         0.46 o                         
   2  -8   8         65.55         62.25         2.09 o                         
   3  -8   8          0.64          0.25         0.40 o                         
  -6  -7   8          0.89          1.30         0.23 o                         
  -5  -7   8        160.48        178.17         4.43 o                         
  -4  -7   8          0.79          1.71         0.20 o                         
  -3  -7   8          3.82          3.78         0.27 o                         
  -2  -7   8          1.92          2.92         0.23 o                         
  -1  -7   8         47.98         45.44         1.02 o                         
   0  -7   8         11.30         15.22         0.49 o                         
   1  -7   8        136.86        106.03         2.56 o                         
   2  -7   8        106.78        114.45         2.75 o                         
   3  -7   8         65.59         74.50         2.19 o                         
   4  -7   8          2.52          2.69         0.53 o                         
  -7  -6   8         28.04         32.46         1.26 o                         
  -6  -6   8          0.77          0.36         0.23 o                         
  -5  -6   8         97.07         85.97         2.03 o                         
  -4  -6   8          6.75          9.58         0.35 o                         
  -3  -6   8        126.04        136.63         2.70 o                         
  -2  -6   8         86.39         86.87         1.84 o                         
  -1  -6   8         55.52         58.87         1.24 o                         
   0  -6   8         35.42         30.49         0.73 o                         
   1  -6   8          5.08          2.98         0.25 o                         
   2  -6   8         39.78         21.06         0.68 o                         
   3  -6   8         34.22         43.94         1.20 o                         
   4  -6   8         26.63         23.60         1.15 o                         
   5  -6   8         15.42         13.01         1.64 o                         
  -7  -5   8          0.70          0.85         0.18 o                         
  -6  -5   8         19.96         21.48         0.67 o                         
  -5  -5   8        179.24        194.16         5.30 o                         
  -4  -5   8        253.10        265.63         5.67 o                         
  -3  -5   8        924.94        953.36        16.41 o                         
  -2  -5   8        905.14        982.40        20.71 o                         
  -1  -5   8         23.72         25.57         0.61 o                         
   0  -5   8         23.16         21.46         0.53 o                         
   1  -5   8        162.95        174.27         3.60 o                         
   2  -5   8         35.19         35.35         0.84 o                         
   3  -5   8          0.00          0.39         0.23 o                         
   4  -5   8         21.15         23.29         0.90 o                         
   5  -5   8         13.15         13.83         0.84 o                         
   6  -5   8        197.98        219.09         9.39 o                         
  -7  -4   8         84.86         74.42         2.69 o                         
  -6  -4   8         10.26          9.81         0.41 o                         
  -5  -4   8         16.19         12.94         0.57 o                         
  -4  -4   8        245.50        229.41         4.63 o                         
  -3  -4   8        404.43        416.98         8.86 o                         
  -2  -4   8        132.01        136.54         2.80 o                         
  -1  -4   8       1346.57       1468.29        26.34 o                         
   0  -4   8        318.27        324.14         6.16 o                         
   1  -4   8         77.05         86.03         1.72 o                         
   2  -4   8        309.00        309.22         5.91 o                         
   3  -4   8          1.52          1.30         0.22 o                         
   4  -4   8          2.99          2.28         0.31 o                         
   5  -4   8        123.40        128.52         4.17 o                         
   6  -4   8         15.24         16.14         1.14 o                         
   7  -4   8          0.71          2.63         0.71 o                         
  -7  -3   8        178.64        170.22         5.97 o                         
  -6  -3   8        417.01        369.52         9.05 o                         
  -5  -3   8          3.86          3.21         0.20 o                         
  -4  -3   8        132.72        128.63         3.00 o                         
  -3  -3   8        385.52        395.57         8.37 o                         
  -2  -3   8        245.86        246.77         4.90 o                         
  -1  -3   8         16.51         13.16         0.34 o                         
   0  -3   8         18.96         21.66         0.55 o                         
   1  -3   8        243.08        240.72         4.72 o                         
   2  -3   8         78.76         83.62         1.67 o                         
   3  -3   8          0.19          0.56         0.18 o                         
   4  -3   8          0.48          0.87         0.22 o                         
   5  -3   8          5.60          7.97         0.61 o                         
   6  -3   8         42.13         39.71         1.63 o                         
   7  -3   8          3.90          5.18         0.48 o                         
  -7  -2   8         64.34         73.07         3.19 o                         
  -6  -2   8          0.65          0.77         0.35 o                         
  -5  -2   8         55.47         52.59         1.32 o                         
  -4  -2   8         66.74         54.68         1.27 o                         
  -3  -2   8        141.92        134.52         2.73 o                         
  -2  -2   8         32.97         32.56         0.70 o                         
  -1  -2   8         38.18         37.06         0.74 o                         
   0  -2   8        169.80        159.52         2.69 o                         
   1  -2   8         22.58         22.77         0.47 o                         
   2  -2   8        519.46        556.43        10.04 o                         
   3  -2   8        238.40        237.08         4.54 o                         
   4  -2   8         42.78         44.00         1.26 o                         
   5  -2   8        234.08        214.45         6.71 o                         
   6  -2   8         29.69         28.35         1.29 o                         
   7  -2   8          2.20          3.33         0.91 o                         
  -7  -1   8         69.59         78.97         3.43 o                         
  -6  -1   8        151.41        122.39         3.37 o                         
  -5  -1   8        204.47        205.68         4.41 o                         
  -4  -1   8         15.29         17.49         0.65 o                         
  -3  -1   8         74.86         67.33         1.40 o                         
  -2  -1   8          3.53          4.32         0.23 o                         
  -1  -1   8         93.68         98.61         1.75 o                         
   0  -1   8         14.88         14.94         0.31 o                         
   1  -1   8         80.09         74.23         1.24 o                         
   2  -1   8         26.20         24.78         0.50 o                         
   3  -1   8         23.06         21.35         0.48 o                         
   4  -1   8        260.50        258.53         4.94 o                         
   5  -1   8          4.01          3.98         0.26 o                         
   6  -1   8         40.22         39.86         1.41 o                         
   7  -1   8         38.39         35.74         1.56 o                         
   8  -1   8          2.64          3.59         0.57 o                         
  -7   0   8         12.35         12.17         0.68 o                         
  -6   0   8          3.58          3.40         0.27 o                         
  -5   0   8         74.68         85.81         2.03 o                         
  -4   0   8        422.40        412.57        10.09 o                         
  -3   0   8         62.76         73.96         1.54 o                         
  -2   0   8         25.08         23.54         0.58 o                         
  -1   0   8         29.96         31.03         0.58 o                         
   0   0   8         24.75         24.60         0.43 o                         
   1   0   8         42.44         37.79         0.66 o                         
   2   0   8          9.26          6.53         0.23 o                         
   3   0   8        133.11        131.02         2.41 o                         
   4   0   8        146.20        148.69         3.03 o                         
   5   0   8        128.31        137.13         2.68 o                         
   6   0   8        449.74        458.86         9.16 o                         
   7   0   8        148.10        159.06         5.62 o                         
   8   0   8         99.69        100.57         3.61 o                         
  -7   1   8          7.04          5.53         0.58 o                         
  -6   1   8          3.27          5.13         0.59 o                         
  -5   1   8         43.11         37.57         0.93 o                         
  -4   1   8         25.72         25.79         0.86 o                         
  -3   1   8         15.98         18.49         0.44 o                         
  -2   1   8        401.83        408.88         7.73 o                         
  -1   1   8         54.09         53.76         0.80 o                         
   0   1   8         98.28         98.60         1.51 o                         
   1   1   8          0.20          0.27         0.08 o                         
   2   1   8         29.56         31.78         0.64 o                         
   3   1   8          9.67          8.01         0.24 o                         
   4   1   8         26.17         24.36         0.51 o                         
   5   1   8          9.84         10.78         0.33 o                         
   6   1   8        169.40        178.40         3.64 o                         
   7   1   8        173.01        177.16         4.42 o                         
   8   1   8       1080.29       1223.54        51.60 o                         
  -7   2   8         49.18         59.65         2.63 o                         
  -6   2   8          0.14          0.91         0.28 o                         
  -5   2   8         14.96         14.34         0.52 o                         
  -4   2   8         99.39        100.98         2.33 o                         
  -3   2   8        113.71        111.73         2.28 o                         
  -2   2   8         51.12         52.18         1.05 o                         
  -1   2   8        265.35        267.82         3.90 o                         
   0   2   8       1904.74       2010.78        31.98 o                         
   1   2   8         13.00         12.07         0.30 o                         
   2   2   8        895.75        978.21        16.80 o                         
   3   2   8          6.70          6.12         0.20 o                         
   4   2   8        215.08        234.61         4.09 o                         
   5   2   8        115.31        122.62         2.11 o                         
   6   2   8        202.87        206.31         3.79 o                         
   7   2   8        164.65        161.48         4.05 o                         
   8   2   8        316.92        343.95        10.41 o                         
  -6   3   8         42.29         49.85         1.57 o                         
  -5   3   8         23.10         22.91         0.82 o                         
  -4   3   8         84.78         94.34         2.58 o                         
  -3   3   8          0.32          0.52         0.15 o                         
  -2   3   8        307.16        329.33         6.55 o                         
  -1   3   8          6.68          7.44         0.23 o                         
   0   3   8         27.85         24.39         0.45 o                         
   1   3   8         73.52         73.54         1.38 o                         
   2   3   8         72.10         75.32         1.48 o                         
   3   3   8        389.03        414.92         8.28 o                         
   4   3   8          5.63          5.46         0.23 o                         
   5   3   8       1127.95       1271.83        21.87 o                         
   6   3   8         48.75         51.54         1.03 o                         
   7   3   8         41.31         37.96         1.01 o                         
   8   3   8        171.21        172.72         5.29 o                         
  -6   4   8        123.25        133.59         4.04 o                         
  -5   4   8        119.88        126.03         3.83 o                         
  -4   4   8         50.17         52.75         1.66 o                         
  -3   4   8          1.83          1.35         0.18 o                         
  -2   4   8         20.62         18.36         0.50 o                         
  -1   4   8         12.82         18.95         0.46 o                         
   0   4   8        367.89        416.76         6.67 o                         
   1   4   8         45.27         46.73         0.86 o                         
   2   4   8        235.81        235.23         4.26 o                         
   3   4   8        158.71        158.64         3.21 o                         
   4   4   8          8.14          8.68         0.33 o                         
   5   4   8        675.56        714.17        12.33 o                         
   6   4   8         93.98         92.56         1.69 o                         
   7   4   8         23.91         24.04         0.67 o                         
   8   4   8        106.91        106.98         3.36 o                         
   9   4   8          2.11          5.31         0.90 o                         
  -6   5   8          0.88          1.15         0.25 o                         
  -5   5   8          2.04          2.25         0.24 o                         
  -4   5   8          8.19          8.16         0.39 o                         
  -3   5   8        696.38        720.57        21.48 o                         
  -2   5   8         69.18         67.04         1.97 o                         
  -1   5   8        189.29        196.18         4.18 o                         
   0   5   8          6.77          5.83         0.28 o                         
   1   5   8        978.28       1047.89        18.03 o                         
   2   5   8         17.72         20.53         0.59 o                         
   3   5   8         50.14         50.52         1.04 o                         
   4   5   8         14.90         15.89         0.51 o                         
   5   5   8          0.90          1.34         0.14 o                         
   6   5   8         15.84         17.09         0.51 o                         
   7   5   8         46.93         48.05         1.23 o                         
   8   5   8        391.61        417.70        12.62 o                         
   9   5   8         28.14         29.07         2.01 o                         
  -5   6   8        220.16        224.24         6.02 o                         
  -4   6   8          1.57          1.47         0.21 o                         
  -3   6   8        674.37        718.85        19.16 o                         
  -2   6   8        532.72        542.95        11.43 o                         
  -1   6   8        524.15        525.07        15.67 o                         
   0   6   8        331.72        331.59         6.12 o                         
   1   6   8        249.19        232.04         4.67 o                         
   2   6   8         33.18         36.02         0.80 o                         
   3   6   8          0.01          0.06         0.12 o                         
   4   6   8         24.31         24.60         0.59 o                         
   5   6   8          1.41          1.90         0.16 o                         
   6   6   8         38.27         38.94         0.86 o                         
   7   6   8         50.27         46.85         1.20 o                         
   8   6   8          2.07          1.95         0.29 o                         
  -5   7   8        191.79        197.46        10.53 o                         
  -4   7   8        168.16        177.92        13.57 o                         
  -3   7   8        587.22        608.08        16.20 o                         
  -2   7   8        611.45        631.23        14.23 o                         
  -1   7   8         33.07         26.70         0.65 o                         
   0   7   8          9.90          8.41         0.42 o                         
   1   7   8        493.12        497.52         9.93 o                         
   2   7   8         37.51         37.31         1.03 o                         
   3   7   8        324.01        330.87         7.54 o                         
   4   7   8          4.77          5.53         0.27 o                         
   5   7   8          0.20          0.82         0.18 o                         
   6   7   8          4.80          6.23         0.32 o                         
   7   7   8          0.01          0.19         0.23 o                         
   8   7   8          2.50          2.43         0.31 o                         
  -4   8   8         46.08         47.47         1.51 o                         
  -3   8   8         69.75         75.61         2.33 o                         
  -2   8   8          9.69          8.54         0.36 o                         
  -1   8   8         42.33         46.69         1.29 o                         
   0   8   8        125.47        113.85         2.85 o                         
   1   8   8         15.18         18.53         0.56 o                         
   2   8   8          1.39          1.18         0.19 o                         
   3   8   8         25.52         26.38         0.71 o                         
   4   8   8          1.56          1.23         0.16 o                         
   5   8   8          0.84          0.57         0.17 o                         
   6   8   8         97.52        101.37         2.57 o                         
   7   8   8         15.91         15.92         0.65 o                         
   8   8   8          0.01          1.36         0.41 o                         
  -3   9   8          6.99          6.87         0.62 o                         
  -2   9   8        501.89        533.40        14.26 o                         
  -1   9   8         50.79         50.37         1.33 o                         
   0   9   8        186.33        201.84         4.98 o                         
   1   9   8         27.87         30.25         1.00 o                         
   2   9   8         88.00         88.38         2.32 o                         
   3   9   8         10.79         13.22         0.51 o                         
   4   9   8         49.56         42.83         1.30 o                         
   5   9   8        150.04        142.80         3.92 o                         
   6   9   8         37.83         38.78         1.45 o                         
   7   9   8         22.30         21.52         0.88 o                         
   8   9   8          0.02         -0.25         1.13 o                         
  -2  10   8        130.87        123.40         5.29 o                         
  -1  10   8         21.47         21.29         0.93 o                         
   0  10   8         40.19         44.98         1.57 o                         
   1  10   8         91.25         88.92         2.47 o                         
   2  10   8          2.74          2.53         0.27 o                         
   3  10   8         24.44         23.51         0.84 o                         
   4  10   8          6.23          7.84         0.67 o                         
   5  10   8        109.62         96.86         3.66 o                         
   6  10   8          7.73          6.22         0.66 o                         
   7  10   8         30.01         24.01         1.32 o                         
  -1  11   8         29.60         25.27         1.79 o                         
   0  11   8        326.47        326.15        11.26 o                         
   1  11   8          3.70          4.67         0.39 o                         
   2  11   8          1.02          1.21         0.50 o                         
   3  11   8          1.71          1.91         0.28 o                         
   4  11   8        104.55         92.18         4.24 o                         
   5  11   8         82.89         68.31         2.49 o                         
   6  11   8         34.04         27.42         1.49 o                         
   1  12   8         20.67         16.20         1.26 o                         
   2  12   8        101.70        103.47         8.10 o                         
   3  12   8          1.18          0.61         0.28 o                         
   4  12   8         60.93         52.01         3.31 o                         
  -4  -9   9          2.87          0.88         0.85 o                         
  -3  -9   9         17.42         20.26         1.37 o                         
  -2  -9   9         13.16         12.50         0.71 o                         
  -1  -9   9         29.26         32.37         1.38 o                         
   0  -9   9          4.25          4.38         0.44 o                         
   1  -9   9         15.33         19.84         0.99 o                         
  -5  -8   9         52.33         52.32         1.97 o                         
  -4  -8   9         47.43         50.25         1.89 o                         
  -3  -8   9         52.15         52.02         1.59 o                         
  -2  -8   9         81.44         76.36         2.20 o                         
  -1  -8   9        197.95        202.58         5.54 o                         
   0  -8   9         61.95         55.75         1.87 o                         
   1  -8   9         20.06         21.09         0.93 o                         
   2  -8   9         27.49         22.31         1.35 o                         
  -6  -7   9         14.66         17.10         1.03 o                         
  -5  -7   9         35.26         37.22         1.27 o                         
  -4  -7   9         38.61         40.17         1.22 o                         
  -3  -7   9          4.64          4.77         0.38 o                         
  -2  -7   9         24.63         26.66         0.81 o                         
  -1  -7   9         23.98         22.94         0.83 o                         
   0  -7   9         76.24         74.84         1.87 o                         
   1  -7   9         19.81         17.72         0.68 o                         
   2  -7   9          6.17          8.11         0.52 o                         
   3  -7   9          8.78          6.47         0.60 o                         
   4  -7   9         23.64         35.84         2.45 o                         
  -6  -6   9          0.28          0.68         0.43 o                         
  -5  -6   9         18.26         18.79         0.79 o                         
  -4  -6   9          6.51          7.08         0.38 o                         
  -3  -6   9         26.25         25.03         0.75 o                         
  -2  -6   9         38.37         37.86         0.87 o                         
  -1  -6   9         79.78         81.14         1.76 o                         
   0  -6   9        373.80        318.18         6.43 o                         
   1  -6   9         31.35         31.03         1.12 o                         
   2  -6   9        286.33        253.15         5.85 o                         
   3  -6   9          0.07          0.24         0.37 o                         
   4  -6   9         16.63         22.98         1.05 o                         
   5  -6   9        164.52        191.80        11.62 o                         
  -6  -5   9         16.08         20.11         0.96 o                         
  -5  -5   9          1.84          4.78         0.45 o                         
  -4  -5   9        253.02        274.96         6.77 o                         
  -3  -5   9          2.86          1.51         0.17 o                         
  -2  -5   9          7.41          6.67         0.33 o                         
  -1  -5   9          4.78          4.36         0.27 o                         
   0  -5   9          0.06         -0.09         0.17 o                         
   1  -5   9         30.84         21.66         0.69 o                         
   2  -5   9         19.60         14.97         0.55 o                         
   3  -5   9         80.02         69.43         1.85 o                         
   4  -5   9         13.12         17.12         0.85 o                         
   5  -5   9         44.33         45.10         1.77 o                         
  -7  -4   9          4.24          3.12         0.33 o                         
  -6  -4   9          7.81          9.20         0.93 o                         
  -5  -4   9         19.53         25.07         0.68 o                         
  -4  -4   9          3.88          6.42         0.29 o                         
  -3  -4   9       2046.10       2068.63        40.99 o                         
  -2  -4   9        562.95        620.93        12.40 o                         
  -1  -4   9         31.22         38.39         1.13 o                         
   0  -4   9        814.08        895.41        16.91 o                         
   1  -4   9         43.19         37.90         0.96 o                         
   2  -4   9        155.76        134.89         2.53 o                         
   3  -4   9         25.31         27.90         0.74 o                         
   4  -4   9          8.51          5.54         0.46 o                         
   5  -4   9         52.54         56.22         1.93 o                         
   6  -4   9         20.98         22.79         1.08 o                         
  -7  -3   9          5.12          8.48         0.59 o                         
  -6  -3   9          0.11          0.13         0.25 o                         
  -5  -3   9          6.36          7.03         0.45 o                         
  -4  -3   9         83.70         82.86         1.82 o                         
  -3  -3   9        171.10        182.56         3.92 o                         
  -2  -3   9       1376.66       1481.90        30.13 o                         
  -1  -3   9       3819.77       4339.09        91.21 o                         
   0  -3   9          7.32          6.60         0.30 o                         
   1  -3   9        206.31        206.09         3.97 o                         
   2  -3   9          7.64         11.40         0.38 o                         
   3  -3   9         35.68         39.40         0.99 o                         
   4  -3   9        153.72        145.61         3.68 o                         
   5  -3   9          0.72          1.43         0.41 o                         
   6  -3   9          2.79          2.69         0.49 o                         
   7  -3   9          1.43          1.04         0.62 o                         
  -7  -2   9         14.99          8.70         0.58 o                         
  -6  -2   9         26.16         20.22         1.15 o                         
  -5  -2   9        353.58        319.60         8.57 o                         
  -4  -2   9         21.69         19.99         0.64 o                         
  -3  -2   9        119.97        100.50         2.37 o                         
  -2  -2   9        183.57        184.99         3.98 o                         
  -1  -2   9        638.01        629.67        11.34 o                         
   0  -2   9         63.13         62.46         1.15 o                         
   1  -2   9          1.31          1.20         0.17 o                         
   2  -2   9        178.18        178.10         3.14 o                         
   3  -2   9          4.04          4.52         0.39 o                         
   4  -2   9        377.17        373.63         9.18 o                         
   5  -2   9          0.19          0.32         0.30 o                         
   6  -2   9          6.01          5.88         0.57 o                         
   7  -2   9         18.35         20.33         0.95 o                         
  -7  -1   9         48.98         41.96         1.99 o                         
  -6  -1   9        184.37        171.06         5.15 o                         
  -5  -1   9        101.89         89.19         2.26 o                         
  -4  -1   9        289.46        218.98         4.43 o                         
  -3  -1   9         53.34         44.67         1.36 o                         
  -2  -1   9          0.09          0.13         0.11 o                         
  -1  -1   9       1118.80       1126.55        19.36 o                         
   0  -1   9         31.08         30.11         0.60 o                         
   1  -1   9          0.42          0.57         0.12 o                         
   2  -1   9         65.44         65.30         1.26 o                         
   3  -1   9         40.11         40.15         0.91 o                         
   4  -1   9         49.55         46.07         1.05 o                         
   5  -1   9          4.74          5.34         0.33 o                         
   6  -1   9         11.68         13.33         0.84 o                         
   7  -1   9          0.09         -0.42         0.81 o                         
  -7   0   9          1.13          1.66         0.59 o                         
  -6   0   9        194.66        204.64         8.71 o                         
  -5   0   9         41.87         46.48         1.17 o                         
  -4   0   9        276.12        243.67         4.45 o                         
  -3   0   9         18.62         20.26         0.60 o                         
  -2   0   9         22.80         20.28         0.49 o                         
  -1   0   9        149.30        149.95         2.74 o                         
   0   0   9         21.94         20.68         0.43 o                         
   1   0   9         34.78         31.62         0.58 o                         
   2   0   9         18.57         18.45         0.48 o                         
   3   0   9          2.40          3.41         0.20 o                         
   4   0   9         27.00         29.61         0.80 o                         
   5   0   9        200.18        201.18         3.90 o                         
   6   0   9         11.77         13.79         0.85 o                         
   7   0   9          2.94          3.34         0.42 o                         
   8   0   9         10.77          8.49         1.27 o                         
  -7   1   9        208.25        274.20        16.69 o                         
  -6   1   9         10.01         15.80         0.83 o                         
  -5   1   9         82.18         91.27         2.51 o                         
  -4   1   9        303.33        261.36         5.53 o                         
  -3   1   9        317.13        318.60         6.75 o                         
  -2   1   9         11.61         11.26         0.32 o                         
  -1   1   9          0.33          0.30         0.11 o                         
   0   1   9         63.36         63.16         1.03 o                         
   1   1   9         29.37         27.93         0.55 o                         
   2   1   9          0.33          0.57         0.11 o                         
   3   1   9         85.40         96.71         1.82 o                         
   4   1   9         74.96         80.13         1.54 o                         
   5   1   9        441.89        455.43         8.23 o                         
   6   1   9        879.12        934.60        21.09 o                         
   7   1   9         20.10         20.68         0.78 o                         
   8   1   9         27.93         29.00         2.20 o                         
  -6   2   9          3.07          2.66         0.25 o                         
  -5   2   9          0.05          0.29         0.18 o                         
  -4   2   9         34.89         38.01         1.01 o                         
  -3   2   9         88.51        104.34         2.85 o                         
  -2   2   9        651.20        664.37        13.99 o                         
  -1   2   9         91.35         91.84         1.78 o                         
   0   2   9        197.71        201.73         3.52 o                         
   1   2   9        251.35        257.52         4.30 o                         
   2   2   9          1.60          2.00         0.15 o                         
   3   2   9         79.47         78.96         1.43 o                         
   4   2   9          0.25          0.38         0.16 o                         
   5   2   9         81.43         82.36         1.46 o                         
   6   2   9        262.22        271.99         5.81 o                         
   7   2   9        990.09       1108.52        29.56 o                         
   8   2   9          4.63          5.95         0.60 o                         
  -6   3   9        107.54        110.99         3.02 o                         
  -5   3   9          4.67          7.25         0.39 o                         
  -4   3   9         78.58         84.65         2.60 o                         
  -3   3   9          0.57          0.82         0.15 o                         
  -2   3   9        231.55        259.60         6.97 o                         
  -1   3   9        202.75        200.07         4.03 o                         
   0   3   9         73.61         69.61         1.34 o                         
   1   3   9        257.07        259.70         4.34 o                         
   2   3   9         17.73         18.55         0.43 o                         
   3   3   9        156.98        172.93         3.03 o                         
   4   3   9        176.84        185.54         3.40 o                         
   5   3   9          3.52          4.33         0.23 o                         
   6   3   9         53.46         52.61         1.11 o                         
   7   3   9         10.58         10.77         0.60 o                         
   8   3   9        150.00        156.21        10.45 o                         
  -6   4   9         88.10         92.51         5.61 o                         
  -5   4   9         13.21         11.04         0.52 o                         
  -4   4   9          4.65          5.51         0.44 o                         
  -3   4   9         16.87         17.89         0.65 o                         
  -2   4   9        137.32        142.90         3.87 o                         
  -1   4   9          4.28          3.71         0.20 o                         
   0   4   9          0.02          0.29         0.16 o                         
   1   4   9         69.67         66.13         1.25 o                         
   2   4   9        382.41        392.28         7.10 o                         
   3   4   9        177.97        179.57         3.44 o                         
   4   4   9        517.52        553.34         9.99 o                         
   5   4   9         68.94         71.92         1.34 o                         
   6   4   9         45.54         42.91         0.89 o                         
   7   4   9        171.93        184.58         4.60 o                         
   8   4   9        160.04        174.70         6.15 o                         
  -5   5   9         66.63         71.93         2.21 o                         
  -4   5   9          4.99          6.75         0.52 o                         
  -3   5   9         56.54         54.80         1.55 o                         
  -2   5   9          5.89          5.85         0.35 o                         
  -1   5   9        149.44        159.32         3.44 o                         
   0   5   9        114.85        116.69         2.25 o                         
   1   5   9         84.01         73.58         1.46 o                         
   2   5   9         11.39         11.73         0.34 o                         
   3   5   9         26.53         27.47         0.65 o                         
   4   5   9        170.08        176.19         4.07 o                         
   5   5   9          8.54          7.94         0.31 o                         
   6   5   9          4.14          4.53         0.29 o                         
   7   5   9         30.95         33.09         0.91 o                         
   8   5   9         36.18         38.01         1.37 o                         
  -5   6   9          8.68          8.12         0.49 o                         
  -4   6   9        105.32        113.06         3.69 o                         
  -3   6   9         67.18         66.66         1.85 o                         
  -2   6   9         11.81          9.92         0.37 o                         
  -1   6   9        369.08        373.04         7.89 o                         
   0   6   9        133.62        138.29         3.20 o                         
   1   6   9          2.29          3.99         0.32 o                         
   2   6   9        314.87        320.07         7.30 o                         
   3   6   9          2.72          4.26         0.30 o                         
   4   6   9         48.07         47.66         1.07 o                         
   5   6   9         34.83         29.80         0.72 o                         
   6   6   9         79.26         78.97         1.89 o                         
   7   6   9        174.17        162.78         4.45 o                         
   8   6   9         33.88         31.58         2.15 o                         
  -4   7   9         36.92         35.61         1.15 o                         
  -3   7   9         12.63         12.71         0.47 o                         
  -2   7   9          2.63          2.14         0.19 o                         
  -1   7   9         40.63         38.82         1.00 o                         
   0   7   9        377.35        361.03         8.83 o                         
   1   7   9        552.31        565.34        11.95 o                         
   2   7   9         83.98         78.66         1.54 o                         
   3   7   9        194.18        192.89         3.73 o                         
   4   7   9          0.71          0.85         0.21 o                         
   5   7   9         16.53         14.99         0.46 o                         
   6   7   9          8.69          8.32         0.38 o                         
   7   7   9         37.04         34.59         2.15 o                         
   8   7   9         18.41         17.10         0.90 o                         
  -3   8   9        710.80        741.30        22.03 o                         
  -2   8   9          1.09          3.00         0.45 o                         
  -1   8   9        662.99        709.19        18.87 o                         
   0   8   9        327.27        322.77         8.64 o                         
   1   8   9        204.67        197.15         4.24 o                         
   2   8   9        108.86        104.19         2.31 o                         
   3   8   9         52.92         56.92         1.42 o                         
   4   8   9         23.38         20.23         0.78 o                         
   5   8   9          8.80          9.13         0.38 o                         
   6   8   9         31.71         33.16         1.15 o                         
   7   8   9          0.10          0.65         0.41 o                         
  -2   9   9        309.88        329.73         9.88 o                         
  -1   9   9        512.42        476.55        12.75 o                         
   0   9   9        121.18        113.65         2.83 o                         
   1   9   9          2.12          1.65         0.22 o                         
   2   9   9          0.80          1.74         0.25 o                         
   3   9   9        114.93        110.84         3.43 o                         
   4   9   9        145.13        133.67         4.92 o                         
   5   9   9         78.47         83.48         2.31 o                         
   6   9   9         15.04         15.63         0.60 o                         
   7   9   9          0.01          0.34         0.29 o                         
  -1  10   9        372.05        370.87        11.07 o                         
   0  10   9         30.19         32.69         1.12 o                         
   1  10   9          9.77          9.25         0.47 o                         
   2  10   9          2.76          4.54         0.35 o                         
   3  10   9          0.02          1.05         0.26 o                         
   4  10   9        179.62        174.04         5.26 o                         
   5  10   9          4.00          6.94         0.51 o                         
   6  10   9         16.11         15.62         0.75 o                         
   0  11   9        437.68        437.36        25.09 o                         
   1  11   9         12.11         12.55         1.26 o                         
   2  11   9         38.66         38.38         1.49 o                         
   3  11   9         19.46         21.43         0.93 o                         
   4  11   9        165.21        158.14         5.53 o                         
   5  11   9          9.86          6.61         0.51 o                         
  -4  -8  10         55.22         54.05         2.47 o                         
  -3  -8  10         55.28         56.56         2.57 o                         
  -2  -8  10         87.81         85.67         3.15 o                         
  -1  -8  10        166.12        191.54         6.74 o                         
   0  -8  10         24.75         23.01         1.72 o                         
   1  -8  10          0.03          1.28         0.47 o                         
   2  -8  10          3.45          2.93         1.84 o                         
  -5  -7  10         31.67         30.69         1.98 o                         
  -4  -7  10         12.71         14.67         0.68 o                         
  -3  -7  10         59.72         61.39         2.30 o                         
  -2  -7  10         32.91         36.32         1.07 o                         
  -1  -7  10          0.00          0.55         0.26 o                         
   0  -7  10         15.64         16.54         0.89 o                         
   1  -7  10          5.28          3.16         0.39 o                         
   2  -7  10         10.04         10.99         0.77 o                         
   3  -7  10        120.13        149.18         6.51 o                         
  -5  -6  10        237.12        249.88         7.53 o                         
  -4  -6  10          0.03          0.58         0.21 o                         
  -3  -6  10         41.32         38.04         1.15 o                         
  -2  -6  10         25.14         25.59         0.81 o                         
  -1  -6  10         50.67         51.30         1.33 o                         
   0  -6  10          0.01          0.74         0.24 o                         
   1  -6  10          0.83          0.78         0.31 o                         
   2  -6  10        171.68        163.52         4.14 o                         
   3  -6  10          0.16          1.39         0.47 o                         
   4  -6  10         60.80         82.91         5.18 o                         
  -6  -5  10         25.70         26.91         1.11 o                         
  -5  -5  10         14.36         14.57         0.56 o                         
  -4  -5  10         11.74         11.42         0.47 o                         
  -3  -5  10          3.43          4.52         0.31 o                         
  -2  -5  10          6.46          7.68         0.37 o                         
  -1  -5  10         29.63         24.68         0.68 o                         
   0  -5  10          0.90          0.37         0.23 o                         
   1  -5  10        265.33        234.06         5.05 o                         
   2  -5  10         10.36         10.06         0.57 o                         
   3  -5  10          0.48          0.54         0.34 o                         
   4  -5  10          0.00          0.94         0.43 o                         
   5  -5  10          0.93          3.66         0.46 o                         
  -6  -4  10         76.23         91.62         3.25 o                         
  -5  -4  10         47.88         41.75         1.37 o                         
  -4  -4  10          7.28          4.59         0.31 o                         
  -3  -4  10         45.50         50.65         1.47 o                         
  -2  -4  10          0.00          0.63         0.17 o                         
  -1  -4  10         82.92         79.40         1.82 o                         
   0  -4  10         23.79         24.58         0.60 o                         
   1  -4  10         11.72         10.40         0.40 o                         
   2  -4  10        413.13        331.34         7.08 o                         
   3  -4  10          8.42          8.97         0.63 o                         
   4  -4  10          3.21          5.81         0.48 o                         
   5  -4  10         30.74         34.24         1.30 o                         
  -6  -3  10         17.03         23.22         0.95 o                         
  -5  -3  10          3.62          8.09         0.39 o                         
  -4  -3  10         37.44         27.58         1.39 o                         
  -3  -3  10          9.83         14.47         0.50 o                         
  -2  -3  10        378.95        396.38         8.43 o                         
  -1  -3  10        203.12        188.02         3.84 o                         
   0  -3  10         58.22         50.78         1.08 o                         
   1  -3  10        128.10        121.80         2.29 o                         
   2  -3  10          0.12          0.67         0.21 o                         
   3  -3  10         27.77         16.86         0.66 o                         
   4  -3  10         98.69         84.60         2.72 o                         
   5  -3  10         13.91         13.65         0.80 o                         
   6  -3  10         61.01         57.46         2.18 o                         
  -6  -2  10          4.45          5.32         0.57 o                         
  -5  -2  10          0.04          0.19         0.18 o                         
  -4  -2  10         22.38         21.13         0.65 o                         
  -3  -2  10          0.75          1.80         0.31 o                         
  -2  -2  10        190.61        168.62         3.63 o                         
  -1  -2  10       1520.98       1536.16        30.46 o                         
   0  -2  10          0.01          1.55         0.22 o                         
   1  -2  10         22.24         22.36         0.67 o                         
   2  -2  10        575.18        594.00        11.85 o                         
   3  -2  10         92.82         98.83         2.55 o                         
   4  -2  10         34.86         28.09         0.85 o                         
   5  -2  10        109.27        110.09         3.46 o                         
   6  -2  10          6.82          6.99         0.62 o                         
  -6  -1  10          2.09          0.82         0.28 o                         
  -5  -1  10          5.02          5.44         0.32 o                         
  -4  -1  10        139.87        123.92         3.09 o                         
  -3  -1  10        118.33        114.64         2.37 o                         
  -2  -1  10        762.70        754.80        15.02 o                         
  -1  -1  10         86.74         83.61         1.86 o                         
   0  -1  10        622.78        643.43        11.08 o                         
   1  -1  10       1425.27       1474.78        26.45 o                         
   2  -1  10         11.08         11.19         0.51 o                         
   3  -1  10        305.27        310.52         6.63 o                         
   4  -1  10          0.30          0.23         0.26 o                         
   5  -1  10        133.46        139.43         3.89 o                         
   6  -1  10         27.48         27.00         1.24 o                         
   7  -1  10          1.47          0.99         0.72 o                         
  -6   0  10         40.83         40.03         1.95 o                         
  -5   0  10        109.59         88.03         2.43 o                         
  -4   0  10         21.54         25.75         0.74 o                         
  -3   0  10        293.31        282.03         5.67 o                         
  -2   0  10          8.65          8.17         0.32 o                         
  -1   0  10         83.65         75.99         1.60 o                         
   0   0  10        131.63        125.08         2.57 o                         
   1   0  10        243.57        233.63         4.71 o                         
   2   0  10         88.94         94.22         1.96 o                         
   3   0  10         43.84         42.36         1.18 o                         
   4   0  10         38.55         40.29         0.96 o                         
   5   0  10         21.49         22.45         0.67 o                         
   6   0  10         21.33         22.10         1.02 o                         
   7   0  10        135.22        140.41         4.98 o                         
  -6   1  10         22.43         26.52         1.30 o                         
  -5   1  10         31.54         22.02         0.81 o                         
  -4   1  10        316.64        323.94         7.33 o                         
  -3   1  10         69.09         63.29         1.40 o                         
  -2   1  10        178.10        161.25         3.47 o                         
  -1   1  10         94.76         88.99         1.95 o                         
   0   1  10         29.79         31.59         0.74 o                         
   1   1  10       1111.58       1153.15        21.75 o                         
   2   1  10          1.67          1.47         0.17 o                         
   3   1  10          7.87          7.28         0.33 o                         
   4   1  10         22.13         21.53         0.59 o                         
   5   1  10        142.92        143.46         2.96 o                         
   6   1  10         55.65         58.44         1.73 o                         
   7   1  10          3.31          3.12         0.35 o                         
  -6   2  10        163.78        160.31         6.85 o                         
  -5   2  10         56.26         42.14         1.25 o                         
  -4   2  10         26.44         30.41         0.93 o                         
  -3   2  10          2.77          3.32         0.28 o                         
  -2   2  10        215.35        202.74         6.12 o                         
  -1   2  10         18.12         19.74         0.71 o                         
   0   2  10        114.77        113.15         2.10 o                         
   1   2  10        282.55        283.44         4.93 o                         
   2   2  10         29.02         32.53         0.66 o                         
   3   2  10          1.51          2.14         0.20 o                         
   4   2  10          9.22          9.53         0.35 o                         
   5   2  10         51.99         50.58         1.09 o                         
   6   2  10         11.28         12.94         0.52 o                         
   7   2  10         35.78         41.55         1.27 o                         
  -5   3  10         99.06        112.42         3.06 o                         
  -4   3  10          0.02          0.24         0.18 o                         
  -3   3  10        349.48        337.88         9.06 o                         
  -2   3  10        157.40        144.18         3.91 o                         
  -1   3  10        218.91        210.32         5.67 o                         
   0   3  10         38.02         38.03         0.78 o                         
   1   3  10         46.21         47.53         0.90 o                         
   2   3  10         21.01         23.55         0.51 o                         
   3   3  10         32.95         36.36         0.91 o                         
   4   3  10          7.31          7.66         0.34 o                         
   5   3  10          0.06          0.42         0.16 o                         
   6   3  10         13.20         13.15         0.49 o                         
   7   3  10        203.62        211.91         7.44 o                         
  -5   4  10         30.50         32.74         1.27 o                         
  -4   4  10          0.09          0.30         0.20 o                         
  -3   4  10         24.23         23.80         0.82 o                         
  -2   4  10         51.92         54.87         1.72 o                         
  -1   4  10        350.74        340.92         9.10 o                         
   0   4  10        105.12         93.27         2.24 o                         
   1   4  10         88.22         84.86         1.62 o                         
   2   4  10         81.74         79.93         1.60 o                         
   3   4  10          3.30          3.83         0.23 o                         
   4   4  10        137.51        139.39         2.59 o                         
   5   4  10         42.94         42.35         0.85 o                         
   6   4  10        137.87        138.24         2.84 o                         
   7   4  10         37.95         39.52         1.23 o                         
   8   4  10         24.50         21.22         1.26 o                         
  -5   5  10         15.85         18.14         0.86 o                         
  -4   5  10          1.07          1.78         0.22 o                         
  -3   5  10          3.59          3.70         0.31 o                         
  -2   5  10         36.78         35.07         1.14 o                         
  -1   5  10          0.06          0.28         0.19 o                         
   0   5  10         43.60         39.88         0.97 o                         
   1   5  10        425.40        415.70         8.32 o                         
   2   5  10          0.00          0.20         0.19 o                         
   3   5  10         65.79         67.09         1.38 o                         
   4   5  10         35.06         33.90         0.73 o                         
   5   5  10        299.49        309.40         5.90 o                         
   6   5  10         11.38         12.70         0.49 o                         
   7   5  10         26.39         25.93         1.20 o                         
   8   5  10        164.72        167.91        15.96 o                         
  -4   6  10         19.99         24.50         0.96 o                         
  -3   6  10        111.26        108.50         3.33 o                         
  -2   6  10          4.58          4.89         0.38 o                         
  -1   6  10         58.74         60.62         1.55 o                         
   0   6  10        136.26        143.22         3.30 o                         
   1   6  10          0.15          1.53         0.32 o                         
   2   6  10          0.07          0.29         0.24 o                         
   3   6  10         50.30         52.22         1.21 o                         
   4   6  10         21.13         22.96         0.61 o                         
   5   6  10        121.66        116.91         2.73 o                         
   6   6  10        324.95        326.36         8.02 o                         
   7   6  10        261.15        250.75         6.17 o                         
   8   6  10         41.91         49.40         2.46 o                         
  -3   7  10        195.26        216.54         7.49 o                         
  -2   7  10         13.14         13.48         1.10 o                         
  -1   7  10          3.06          2.93         0.36 o                         
   0   7  10         10.76         12.28         0.48 o                         
   1   7  10        254.81        243.96         5.55 o                         
   2   7  10          6.81          6.05         0.29 o                         
   3   7  10         42.14         35.76         0.85 o                         
   4   7  10          1.67          0.97         0.16 o                         
   5   7  10         63.16         62.13         1.62 o                         
   6   7  10        141.39        130.90         3.28 o                         
   7   7  10          9.45         10.59         0.60 o                         
  -3   8  10        104.63        105.54         4.57 o                         
  -2   8  10        209.33        200.20        12.18 o                         
  -1   8  10          0.00          0.21         0.48 o                         
   0   8  10          2.52          1.51         0.24 o                         
   1   8  10         95.11         92.27         2.34 o                         
   2   8  10         17.15         17.19         1.28 o                         
   3   8  10         16.29         17.19         1.25 o                         
   4   8  10        142.23        130.87         3.60 o                         
   5   8  10          4.94          4.94         0.31 o                         
   6   8  10          8.59          6.30         0.36 o                         
   7   8  10         31.29         27.10         1.13 o                         
  -1   9  10        451.19        425.97        13.04 o                         
   0   9  10        273.45        262.38         7.87 o                         
   1   9  10        100.63        103.60         3.17 o                         
   2   9  10         41.46         31.77         1.07 o                         
   3   9  10         81.71         80.15         2.49 o                         
   4   9  10          8.38          6.88         0.40 o                         
   5   9  10         13.94         13.93         0.53 o                         
   6   9  10          0.83          1.03         0.32 o                         
   0  10  10         24.04         22.77         1.00 o                         
   1  10  10         78.13         80.92         3.50 o                         
   2  10  10          2.17          2.50         0.28 o                         
   3  10  10         21.34         19.06         0.94 o                         
   4  10  10        101.99        103.10         3.66 o                         
   5  10  10         15.94         14.87         0.61 o                         
   6  10  10          3.90          6.72         1.32 o                         
   2  11  10          0.91          1.78         0.32 o                         
   3  11  10         22.62         20.09         1.14 o                         
  -3  -7  11         30.90         35.50         1.71 o                         
  -2  -7  11          1.31          0.32         0.36 o                         
  -1  -7  11          2.63          2.07         0.45 o                         
   0  -7  11         12.79         14.86         0.94 o                         
   1  -7  11          0.49          0.74         0.93 o                         
   2  -7  11          0.02          0.20         0.96 o                         
  -4  -6  11         27.59         32.99         1.32 o                         
  -3  -6  11        101.64         94.50         3.39 o                         
  -2  -6  11          0.02          0.10         0.45 o                         
  -1  -6  11        125.92        124.64         3.86 o                         
   0  -6  11          6.01          5.41         0.48 o                         
   1  -6  11          2.03          2.13         0.45 o                         
   2  -6  11        121.96        122.66         4.40 o                         
   3  -6  11          4.00          4.34         0.67 o                         
  -5  -5  11         13.31         11.68         1.09 o                         
  -4  -5  11        220.80        235.16         7.09 o                         
  -3  -5  11          0.36          0.56         0.28 o                         
  -2  -5  11        103.16        102.95         2.91 o                         
  -1  -5  11          1.12          0.77         0.23 o                         
   0  -5  11         45.97         50.12         1.49 o                         
   1  -5  11          1.56          1.27         0.64 o                         
   2  -5  11         11.29         10.61         1.42 o                         
   3  -5  11          5.28          5.40         0.64 o                         
   4  -5  11          9.01         15.33         0.81 o                         
  -5  -4  11        128.19        136.89         4.18 o                         
  -4  -4  11          7.19          5.62         0.56 o                         
  -3  -4  11        147.85        156.08         3.88 o                         
  -2  -4  11          0.61          0.85         0.22 o                         
  -1  -4  11         60.72         59.00         1.90 o                         
   0  -4  11         16.00         18.38         0.69 o                         
   1  -4  11          1.05          0.85         0.29 o                         
   2  -4  11         57.99         54.60         1.83 o                         
   3  -4  11          2.96          2.41         0.43 o                         
   4  -4  11          0.03          0.31         0.34 o                         
   5  -4  11          7.26          6.91         0.62 o                         
  -5  -3  11          5.15          5.19         0.40 o                         
  -4  -3  11         26.14         31.26         1.00 o                         
  -3  -3  11          2.16          2.48         0.22 o                         
  -2  -3  11         70.13         65.89         1.72 o                         
  -1  -3  11          8.04          9.48         0.39 o                         
   0  -3  11          1.53          1.36         0.23 o                         
   1  -3  11        197.48        165.20         3.66 o                         
   2  -3  11          9.61          8.44         0.56 o                         
   3  -3  11        259.49        231.21         7.04 o                         
   4  -3  11          4.05          3.12         0.36 o                         
   5  -3  11         71.84         81.48         2.97 o                         
  -5  -2  11         38.69         38.29         1.30 o                         
  -4  -2  11          1.18          0.25         0.19 o                         
  -3  -2  11         60.93         68.38         1.93 o                         
  -2  -2  11        278.61        253.65         5.80 o                         
  -1  -2  11         27.98         22.93         0.69 o                         
   0  -2  11        156.60        151.25         3.29 o                         
   1  -2  11        148.78        139.66         3.07 o                         
   2  -2  11         69.12         64.96         1.54 o                         
   3  -2  11         85.03         78.16         2.88 o                         
   4  -2  11         82.44         75.71         2.21 o                         
   5  -2  11         23.29         22.35         1.06 o                         
   6  -2  11         81.24         88.18         3.22 o                         
  -5  -1  11         11.50         11.05         0.52 o                         
  -4  -1  11          6.86          5.95         0.36 o                         
  -3  -1  11         15.79         19.07         0.61 o                         
  -2  -1  11       1320.17       1293.68        29.15 o                         
  -1  -1  11        362.20        377.45         9.26 o                         
   0  -1  11        151.78        155.76         3.63 o                         
   1  -1  11        643.20        613.38        13.62 o                         
   2  -1  11          1.64          1.99         0.26 o                         
   3  -1  11        438.18        413.33         9.39 o                         
   4  -1  11          0.28          1.11         0.30 o                         
   5  -1  11          0.18          0.90         0.30 o                         
   6  -1  11         11.17         11.07         0.97 o                         
  -5   0  11         63.59         50.30         1.65 o                         
  -4   0  11         30.62         29.68         1.37 o                         
  -3   0  11          2.62          2.32         0.21 o                         
  -2   0  11         35.26         31.96         0.88 o                         
  -1   0  11        156.22        155.56         4.26 o                         
   0   0  11       2328.53       2476.70        65.88 o                         
   1   0  11         18.41         15.40         0.54 o                         
   2   0  11        298.87        285.51         6.11 o                         
   3   0  11         46.05         47.59         1.22 o                         
   4   0  11         15.12         16.78         0.74 o                         
   5   0  11        325.16        339.44         9.17 o                         
   6   0  11         28.26         27.84         1.27 o                         
   7   0  11         16.91         18.54         1.68 o                         
  -5   1  11         80.89         70.65         2.58 o                         
  -4   1  11         37.37         24.42         0.82 o                         
  -3   1  11         31.06         31.12         0.96 o                         
  -2   1  11        100.98         90.07         2.50 o                         
  -1   1  11         18.60         17.35         0.66 o                         
   0   1  11        816.91        792.53        17.87 o                         
   1   1  11        286.16        278.45         5.62 o                         
   2   1  11          0.03          0.05         0.20 o                         
   3   1  11        138.91        135.11         2.94 o                         
   4   1  11          0.12          0.15         0.20 o                         
   5   1  11        299.95        320.16         7.90 o                         
   6   1  11          0.17          0.50         0.49 o                         
   7   1  11         50.50         49.88         2.49 o                         
  -5   2  11          8.77          6.62         0.52 o                         
  -4   2  11         31.67         32.83         1.18 o                         
  -3   2  11        113.07         86.19         2.40 o                         
  -2   2  11         64.96         51.31         1.49 o                         
  -1   2  11         16.52         15.69         0.63 o                         
   0   2  11        509.70        488.17        11.06 o                         
   1   2  11         68.22         63.77         1.33 o                         
   2   2  11        303.17        295.76         5.39 o                         
   3   2  11         91.28         88.42         1.69 o                         
   4   2  11         20.84         20.69         0.61 o                         
   5   2  11         69.04         68.69         1.59 o                         
   6   2  11          9.48          8.99         0.69 o                         
   7   2  11         14.94         15.05         0.97 o                         
  -5   3  11         18.78         19.37         1.02 o                         
  -4   3  11          2.66          4.47         0.44 o                         
  -3   3  11        161.78        138.97         4.23 o                         
  -2   3  11         16.70         19.34         0.69 o                         
  -1   3  11         30.25         28.14         0.88 o                         
   0   3  11          3.30          2.58         0.20 o                         
   1   3  11         15.99         17.17         0.48 o                         
   2   3  11         35.32         34.73         0.73 o                         
   3   3  11        118.92        114.46         2.14 o                         
   4   3  11         31.84         34.59         0.81 o                         
   5   3  11         23.82         22.41         0.67 o                         
   6   3  11         57.92         62.38         1.83 o                         
   7   3  11         35.27         36.30         1.47 o                         
  -4   4  11        143.49        149.09         4.51 o                         
  -3   4  11        313.46        297.35        10.29 o                         
  -2   4  11         41.75         38.69         1.45 o                         
  -1   4  11         50.37         47.60         1.52 o                         
   0   4  11         25.31         24.96         0.68 o                         
   1   4  11         13.31         12.30         0.39 o                         
   2   4  11         59.49         55.78         1.08 o                         
   3   4  11         19.13         21.04         0.53 o                         
   4   4  11        344.14        349.47         7.44 o                         
   5   4  11         84.80         94.99         2.25 o                         
   6   4  11         14.72         14.84         0.77 o                         
   7   4  11        283.97        302.05        10.48 o                         
  -4   5  11          3.04          3.89         0.50 o                         
  -3   5  11         58.19         66.75         2.45 o                         
  -2   5  11         12.61         11.39         0.57 o                         
  -1   5  11        179.90        169.08         5.10 o                         
   0   5  11        290.86        286.23         7.67 o                         
   1   5  11          0.79          0.89         0.29 o                         
   2   5  11         97.02         95.34         2.00 o                         
   3   5  11         11.62         12.46         0.45 o                         
   4   5  11        115.38        112.00         2.32 o                         
   5   5  11         34.16         38.64         1.00 o                         
   6   5  11          1.05          2.25         0.31 o                         
   7   5  11         72.74         83.11         4.35 o                         
  -3   6  11         65.13         68.57         2.45 o                         
  -2   6  11          2.41          3.25         0.32 o                         
  -1   6  11         49.92         51.71         1.47 o                         
   0   6  11         10.99          9.96         0.44 o                         
   1   6  11        128.16        119.99         3.29 o                         
   2   6  11         30.87         25.41         0.75 o                         
   3   6  11          0.26          1.20         0.17 o                         
   4   6  11        140.32        142.90         3.09 o                         
   5   6  11         29.01         27.46         0.88 o                         
   6   6  11          6.76          5.88         0.48 o                         
   7   6  11          0.67          0.71         0.66 o                         
  -3   7  11         37.17         43.20         5.38 o                         
  -2   7  11         13.90         13.55         0.70 o                         
  -1   7  11         12.51         12.41         0.82 o                         
   0   7  11          2.66          2.73         0.25 o                         
   1   7  11          1.40          1.77         0.23 o                         
   2   7  11         14.22         13.48         0.48 o                         
   3   7  11         67.94         64.08         1.66 o                         
   4   7  11         23.41         19.33         0.61 o                         
   5   7  11         28.50         22.74         0.69 o                         
   6   7  11        105.89         97.83         4.86 o                         
   7   7  11          0.07          0.07         0.47 o                         
  -2   8  11          0.50          0.34         0.81 o                         
  -1   8  11          1.56          1.51         0.30 o                         
   0   8  11         47.63         43.63         1.42 o                         
   1   8  11         31.31         33.50         1.01 o                         
   2   8  11        204.35        215.17         7.49 o                         
   3   8  11          5.93          5.61         0.40 o                         
   4   8  11         12.11         12.52         0.47 o                         
   5   8  11          0.73          0.71         0.21 o                         
   6   8  11         13.72         14.79         1.04 o                         
   0   9  11        274.44        272.53        11.58 o                         
   1   9  11         46.40         46.24         3.15 o                         
   2   9  11         64.62         63.27         2.54 o                         
   3   9  11        276.25        255.04         7.67 o                         
   4   9  11         14.54         14.67         0.59 o                         
   5   9  11         12.41         12.82         0.63 o                         
   1  10  11         37.82         33.14         2.51 o                         
   2  10  11        128.35        131.81         5.91 o                         
   3  10  11         31.81         29.95         1.16 o                         
   4  10  11          3.11          3.48         0.51 o                         
  -2  -6  12         40.91         47.79         3.47 o                         
  -1  -6  12         76.58         89.15         2.84 o                         
   0  -6  12         51.65         72.89         4.87 o                         
   1  -6  12          9.40          9.95         1.46 o                         
   2  -6  12        121.62        120.94         8.06 o                         
  -3  -5  12          1.52          1.18         0.32 o                         
  -2  -5  12         90.45         88.72         3.19 o                         
  -1  -5  12          5.46          4.42         0.38 o                         
   0  -5  12         11.64         15.88         0.70 o                         
   1  -5  12          1.65          3.94         0.53 o                         
   2  -5  12          2.39          2.59         0.47 o                         
   3  -5  12          1.10          1.39         0.54 o                         
  -4  -4  12          4.29          6.53         0.79 o                         
  -3  -4  12          8.63          8.88         0.58 o                         
  -2  -4  12          7.25          8.65         0.52 o                         
  -1  -4  12        146.12        130.95         4.63 o                         
   0  -4  12         66.47         65.86         2.28 o                         
   1  -4  12          0.73          1.47         0.35 o                         
   2  -4  12         51.41         47.71         1.63 o                         
   3  -4  12          4.04          4.41         0.61 o                         
   4  -4  12          0.28          1.22         0.50 o                         
  -4  -3  12         30.32         35.01         1.39 o                         
  -3  -3  12          6.66          7.15         0.50 o                         
  -2  -3  12        133.76        127.90         3.93 o                         
  -1  -3  12         13.70         13.96         0.61 o                         
   0  -3  12         13.95         13.97         0.62 o                         
   1  -3  12         23.24         25.13         0.91 o                         
   2  -3  12          5.34          5.68         0.50 o                         
   3  -3  12         17.71         14.38         0.92 o                         
   4  -3  12          9.90          8.90         0.76 o                         
  -4  -2  12         83.11         82.05         6.13 o                         
  -3  -2  12         12.27         13.71         0.60 o                         
  -2  -2  12         27.02         27.44         1.00 o                         
  -1  -2  12          0.37          0.89         0.24 o                         
   0  -2  12         39.85         39.41         1.36 o                         
   1  -2  12        136.65        131.02         3.63 o                         
   2  -2  12         15.57         10.19         0.64 o                         
   3  -2  12          0.51          0.88         0.30 o                         
   4  -2  12         15.99         13.43         0.93 o                         
   5  -2  12          0.76          0.87         0.47 o                         
  -4  -1  12          8.84          5.08         0.45 o                         
  -3  -1  12          5.85          3.68         0.56 o                         
  -2  -1  12         39.25         42.75         1.42 o                         
  -1  -1  12         10.58         12.26         0.81 o                         
   0  -1  12        136.97        124.83         3.86 o                         
   1  -1  12         11.53         10.24         0.63 o                         
   2  -1  12          1.04          0.92         0.33 o                         
   3  -1  12        366.16        346.38        10.43 o                         
   4  -1  12         26.44         26.01         0.92 o                         
   5  -1  12         19.08         15.53         0.74 o                         
  -4   0  12          7.04          8.01         0.67 o                         
  -3   0  12         62.02         66.35         3.07 o                         
  -2   0  12          5.04          3.99         0.39 o                         
  -1   0  12        124.37        132.06         4.68 o                         
   0   0  12        354.23        334.65         9.05 o                         
   1   0  12        170.37        155.58         4.28 o                         
   2   0  12         17.43         18.18         1.16 o                         
   3   0  12          2.63          2.78         0.41 o                         
   4   0  12        275.79        285.38         7.72 o                         
   5   0  12        237.46        228.11         9.85 o                         
   6   0  12          0.00          1.65         0.44 o                         
  -4   1  12         79.14         73.57         2.42 o                         
  -3   1  12         61.17         54.56         2.09 o                         
  -2   1  12          4.17          4.80         0.43 o                         
  -1   1  12         75.55         71.78         2.62 o                         
   0   1  12       1066.33       1064.22        25.92 o                         
   1   1  12        148.66        150.74         3.80 o                         
   2   1  12         89.96         91.66         2.37 o                         
   3   1  12        174.36        174.77         4.79 o                         
   4   1  12         78.27         82.80         2.63 o                         
   5   1  12        176.79        170.61         4.73 o                         
   6   1  12         33.47         35.44         1.29 o                         
  -4   2  12         29.42         27.72         1.37 o                         
  -3   2  12        254.49        238.06         8.30 o                         
  -2   2  12         70.37         68.74         2.17 o                         
  -1   2  12          8.95          7.84         0.47 o                         
   0   2  12          0.86          1.00         0.42 o                         
   1   2  12         85.28         87.37         2.10 o                         
   2   2  12       1610.35       1661.28        37.40 o                         
   3   2  12         24.44         24.95         0.84 o                         
   4   2  12        258.57        265.25         7.16 o                         
   5   2  12         29.63         30.42         1.01 o                         
   6   2  12         37.84         37.57         1.32 o                         
  -4   3  12         21.86         15.30         0.73 o                         
  -3   3  12         61.84         63.94         2.87 o                         
  -2   3  12         63.25         58.14         2.12 o                         
  -1   3  12         10.71         12.52         0.60 o                         
   0   3  12          0.06          0.72         0.34 o                         
   1   3  12         56.08         53.73         1.33 o                         
   2   3  12        462.81        454.52        10.28 o                         
   3   3  12         36.13         33.30         0.84 o                         
   4   3  12          7.97          6.69         0.40 o                         
   5   3  12         65.57         65.26         1.88 o                         
   6   3  12          0.38          0.50         0.34 o                         
  -3   4  12         55.53         61.32         2.21 o                         
  -2   4  12         71.60         72.10         2.59 o                         
  -1   4  12        391.13        382.92        13.24 o                         
   0   4  12        304.62        292.71         8.79 o                         
   1   4  12         71.25         67.26         1.63 o                         
   2   4  12        493.84        490.12        10.38 o                         
   3   4  12          0.23          0.51         0.22 o                         
   4   4  12        213.36        212.37         4.87 o                         
   5   4  12          0.48          1.37         0.30 o                         
   6   4  12         43.96         44.05         1.68 o                         
  -3   5  12          8.02         10.09         0.58 o                         
  -2   5  12         14.74         14.04         0.70 o                         
  -1   5  12         25.15         19.93         0.86 o                         
   0   5  12          7.57          7.81         0.47 o                         
   1   5  12         60.35         61.40         1.60 o                         
   2   5  12          0.65          1.59         0.20 o                         
   3   5  12          0.33          0.70         0.18 o                         
   4   5  12          7.70          8.63         0.40 o                         
   5   5  12          7.11          7.01         0.63 o                         
   6   5  12          4.48          5.48         0.44 o                         
  -2   6  12        145.33        135.83         4.76 o                         
  -1   6  12        250.54        256.00        10.80 o                         
   0   6  12         77.43         70.40         2.00 o                         
   1   6  12         14.49         14.88         0.54 o                         
   2   6  12         15.01         15.03         0.61 o                         
   3   6  12         36.10         38.04         1.04 o                         
   4   6  12         51.20         51.90         1.50 o                         
   5   6  12         18.04         19.29         0.77 o                         
   6   6  12         18.94         19.50         0.88 o                         
  -2   7  12          6.97          5.93         1.21 o                         
  -1   7  12          2.00          2.38         0.41 o                         
   0   7  12         52.97         47.19         1.80 o                         
   1   7  12          4.35          2.91         0.28 o                         
   2   7  12         80.56         77.27         1.99 o                         
   3   7  12         12.97         12.08         0.52 o                         
   4   7  12          4.48          4.29         0.36 o                         
   5   7  12         89.19         94.74         2.93 o                         
   6   7  12         12.50         11.37         0.84 o                         
  -1   8  12          0.24          0.02         0.76 o                         
   0   8  12         16.41         18.89         1.62 o                         
   1   8  12         39.42         45.89         1.70 o                         
   2   8  12          0.31          1.27         0.39 o                         
   3   8  12         19.30         16.36         0.72 o                         
   4   8  12          6.95          3.94         0.36 o                         
   5   8  12         12.63         14.54         0.78 o                         
   1   9  12         69.46         61.75         4.04 o                         
   2   9  12         44.89         40.94         1.53 o                         
   3   9  12          2.51          1.78         0.34 o                         
   4   9  12         17.90         16.88         0.89 o                         
  -2  -4  13          0.12          1.06         0.48 o                         
  -1  -4  13        213.20        209.06         7.31 o                         
   0  -4  13         10.57         14.96         0.90 o                         
   1  -4  13          3.97          2.01         0.79 o                         
   2  -4  13         35.11         31.17         1.64 o                         
  -3  -3  13         32.65         39.21         3.47 o                         
  -2  -3  13        127.67        135.96         4.80 o                         
  -1  -3  13          1.33          0.75         0.35 o                         
   0  -3  13         70.19         71.53         2.33 o                         
   1  -3  13          1.09          1.93         0.39 o                         
   2  -3  13          5.17          5.59         0.58 o                         
   3  -3  13          7.01          8.87         0.63 o                         
  -3  -2  13        119.70        137.05         4.85 o                         
  -2  -2  13         38.09         42.23         2.03 o                         
  -1  -2  13          2.90          2.57         0.53 o                         
   0  -2  13          2.78          2.89         0.40 o                         
   1  -2  13         82.07         77.04         2.50 o                         
   2  -2  13        103.35        112.54         3.60 o                         
   3  -2  13          0.83          0.58         0.31 o                         
   4  -2  13          3.28          2.00         0.39 o                         
  -3  -1  13         11.61         12.29         0.71 o                         
  -2  -1  13         16.69         15.99         0.88 o                         
  -1  -1  13         13.54         13.38         0.74 o                         
   0  -1  13         22.93         20.64         0.94 o                         
   1  -1  13         24.92         23.94         1.03 o                         
   2  -1  13          3.14          3.13         0.39 o                         
   3  -1  13         54.72         53.48         2.04 o                         
   4  -1  13          1.11          1.27         0.32 o                         
  -3   0  13          2.52          4.72         0.58 o                         
  -2   0  13        156.89        161.23         5.70 o                         
  -1   0  13          0.66          1.79         0.30 o                         
   0   0  13         35.29         29.39         1.21 o                         
   1   0  13          6.68          7.05         0.53 o                         
   2   0  13          0.06         -0.11         0.35 o                         
   3   0  13          0.01          1.07         0.30 o                         
   4   0  13         14.41         11.59         0.58 o                         
   5   0  13          0.40          0.71         0.40 o                         
  -3   1  13         65.34         53.81         2.05 o                         
  -2   1  13          2.33          2.43         0.35 o                         
  -1   1  13         75.26         63.53         2.34 o                         
   0   1  13         13.08         10.47         0.64 o                         
   1   1  13        139.03        141.27         4.33 o                         
   2   1  13        240.72        241.83         8.45 o                         
   3   1  13         86.71         89.98         2.82 o                         
   4   1  13         30.46         27.98         0.99 o                         
   5   1  13         49.47         51.11         2.42 o                         
  -3   2  13         56.69         55.84         2.51 o                         
  -2   2  13         19.69         18.67         0.91 o                         
  -1   2  13         62.36         55.80         2.08 o                         
   0   2  13        353.72        348.66        12.11 o                         
   1   2  13         46.65         48.38         1.60 o                         
   2   2  13        393.25        385.03        11.55 o                         
   3   2  13          0.05          0.60         0.35 o                         
   4   2  13        183.16        198.13        11.60 o                         
   5   2  13         36.91         38.11         1.50 o                         
  -3   3  13        105.05        105.22         4.54 o                         
  -2   3  13        124.50        119.98         5.17 o                         
  -1   3  13         14.29         11.55         0.73 o                         
   0   3  13        110.79        103.51         3.29 o                         
   1   3  13        883.52        884.94        23.63 o                         
   2   3  13         25.34         23.17         0.89 o                         
   3   3  13         10.44         12.10         0.68 o                         
   4   3  13          1.74          3.03         0.40 o                         
   5   3  13         23.06         25.83         1.60 o                         
  -2   4  13          0.72          1.34         0.41 o                         
  -1   4  13         14.27         13.83         0.81 o                         
   0   4  13          7.52          7.08         0.78 o                         
   1   4  13         63.32         56.07         1.84 o                         
   2   4  13         31.94         33.32         1.40 o                         
   3   4  13          1.45          1.14         0.56 o                         
   4   4  13        374.14        383.52        13.25 o                         
   5   4  13         13.44         14.07         0.78 o                         
  -2   5  13         47.22         39.52         1.87 o                         
  -1   5  13         14.39         11.88         0.61 o                         
   0   5  13         39.59         35.30         1.78 o                         
   1   5  13        164.96        159.87         5.59 o                         
   2   5  13          6.06          7.67         0.52 o                         
   3   5  13        105.39        102.88         3.17 o                         
   4   5  13        156.19        155.70         4.75 o                         
   5   5  13          0.00          0.62         0.31 o                         
  -1   6  13         29.39         24.18         1.26 o                         
   0   6  13         38.03         42.43         2.73 o                         
   1   6  13        209.47        205.77         6.24 o                         
   2   6  13          3.32          3.42         0.30 o                         
   3   6  13         72.12         74.62         2.34 o                         
   4   6  13         49.34         47.89         1.58 o                         
   5   6  13          7.43          6.29         0.85 o                         
   0   7  13          3.66          2.83         0.81 o                         
   1   7  13         77.00         76.92         3.42 o                         
   2   7  13          3.36          4.45         0.55 o                         
   3   7  13         21.40         23.93         1.11 o                         
   4   7  13        176.44        179.20         6.24 o                         
   2   8  13         18.66         19.12         1.76 o                         
   3   8  13          2.50          2.51         0.50 o                         
   0  -3  14         96.47        105.52         6.60 o                         
   1  -3  14         16.21         27.70         1.70 o                         
  -1  -2  14          1.94          2.58         0.43 o                         
   0  -2  14         35.61         34.10         1.70 o                         
   1  -2  14         82.63         83.41         3.03 o                         
   2  -2  14         83.56         95.41         3.44 o                         
  -2  -1  14        355.80        414.83        21.33 o                         
  -1  -1  14          0.02         -0.33         0.37 o                         
   0  -1  14         47.24         47.54         1.59 o                         
   1  -1  14         45.77         47.46         1.96 o                         
   2  -1  14          3.33          3.30         0.41 o                         
   3  -1  14         11.66         10.31         0.73 o                         
  -2   0  14         12.98          9.14         1.66 o                         
  -1   0  14         10.09         10.25         0.68 o                         
   0   0  14         18.52         17.77         0.91 o                         
   1   0  14          0.16          0.87         0.36 o                         
   2   0  14          0.43          0.54         0.34 o                         
   3   0  14         34.03         32.40         1.06 o                         
   4   0  14         35.88         37.79         2.80 o                         
  -2   1  14          5.52          7.81         0.93 o                         
  -1   1  14          4.49          4.18         0.46 o                         
   0   1  14          4.44          5.02         0.50 o                         
   1   1  14         30.51         28.56         1.49 o                         
   2   1  14         51.18         48.95         1.63 o                         
   3   1  14          9.44          8.65         0.58 o                         
   4   1  14          0.00         -0.28         0.44 o                         
  -2   2  14          0.58          2.30         0.60 o                         
  -1   2  14          0.69          1.23         0.37 o                         
   0   2  14         32.02         34.05         1.39 o                         
   1   2  14          5.83          5.26         0.51 o                         
   2   2  14         55.99         57.04         2.69 o                         
   3   2  14        126.85        128.91         3.97 o                         
   4   2  14        127.84        124.74         3.86 o                         
  -1   3  14         27.44         24.69         1.26 o                         
   0   3  14         14.20         14.88         1.02 o                         
   1   3  14        104.15         93.89         4.10 o                         
   2   3  14         38.97         36.67         1.82 o                         
   3   3  14         14.38         15.42         0.83 o                         
   4   3  14         16.42         15.93         0.82 o                         
  -1   4  14          0.18         -0.23         0.47 o                         
   0   4  14          0.05         -0.15         0.36 o                         
   1   4  14        124.09        106.69         7.05 o                         
   2   4  14        790.77        839.37        35.36 o                         
   3   4  14         24.45         27.37         1.14 o                         
   4   4  14        121.35        125.62         5.46 o                         
   0   5  14         82.30         81.31         4.99 o                         
   1   5  14          0.94          0.93         0.47 o                         
   2   5  14        103.48        106.46         3.79 o                         
   3   5  14        736.69        822.54        34.71 o                         
   4   5  14         64.03         70.16         3.20 o                         
                                                                                
